# Supplementary material for: HBEGF-TNF induce a complex outer retinal pathology with photoreceptor cell extrusion in human organoids
Source: Nat Commun. 2022 Oct 19;13:6183. doi: 10.1038/s41467-022-33848-y (PMC9581928; doi:10.1038/s41467-022-33848-y)
Supplement: Supplementary file 3 — Supplementary Data 1 [file 41467_2022_33848_MOESM3_ESM.xlsx]

## Sheet: summary of selected references
Reference	Reference DOI	summary of potential/predicted associations of TNF-/EGF-signaling related components with AMD
Fritsche et al.	doi: 10.1001/jamaophthalmol.2020.2914	GWAS identified 52 independently associated variants distributed across 34 AMD locus regions (16,144 patients with advanced AMD vs. 17,832 controls). TNF, EGF, and the EGF-receptor ERBB3 are among the 368 genes in the narrow AMD locus regions defined by the top 52 identified variants and their proxies (r2≥0.5, ±100kb, Suppl. Data Set 5): within those, TNF is one of the closest. Of note, all 368 g…
Logue et al.	doi: 10.1016/j.neurobiolaging.2013.12.007	Evidence suggests that Alzheimer’s disease (AD) and AMD risk may share molecular mechanisms. Large GWAS studies on late-onset AD (11,840 patients and 10,931 controls) and AMD (Fritsche et al. 2013; 7,600 patients and 50,000 controls) were analyzed in this paper. Genes in AD-related pathways identified by canonical pathway analysis of AD-associated genes were evaluated for association with AMD (Ta…
Han et al.	doi: 10.1038/s10038-020-0750-x	Meta-analysis combining 3 GWAS datasets: (1) Fritsche et al. 2016, (2) Fritsche et al. 2013: (17,181 patients and 60,074 controls), and new data (4,017 patients and 14,984 controls). This analysis predicted 105 genes to be potentially associated with AMD (Suppl. table S3), out of which 84 have a significant SNP, and 21 are new potential risk genes. TNF is among these potential AMD risk genes. TNF…
Wagner et al.	doi: 10.1080/09286586.2021.1910314	27 circulating inflammatory markers were evaluated in the plasma/serum of patients (Colorado AMD registry) with intermediate AMD (99 patients, out of which 21 had advanced AMD) to determine whether systemic inflammation was associated with disease progression. Principal component analysis was performed to determine the contribution of markers to progression to advanced (geographic atrophy) stages…
Lynch et al.	doi: 10.1167/tvst.9.10.12	The authors investigated (1) if there is a difference in plasma levels of 4,979 proteins in AMD patients with and without reticular pseudodrusen (RPD); and (2) if plasma levels of proteins are related to time for conversion to advanced AMD (N=109 patients). RPD have been shown to be associated with an increased risk of progression to advanced (geographic atrophy) AMD. Data suggested that ERBB1 (=…
Luthert & Kiel	doi: 10.1089/nsm.2020.0005	Single-cell RNAseq datasets of 17 cell types present in choroidal, retinal pigment epithelium, and neural retinal tissues were analyzed to further explore speciﬁc pathways and relationships. The authors curated a list of 412 genes linked to AMD based on GWAS studies, and family linkage and candidate gene testing studies of AMD cases versus controls obtained from the Open Targets Platform. They de…
Klein et al.	doi: 10.1001/jamaophthalmol.2013.7671	The Beaver Dam Eye longitudinal population study of early AMD (20-years; 975 patients) reported a positive relation between TNFSFR1B serum levels and early AMD. Since TNF may induce the release of soluble TNF receptors, including TNFSFR1B and TNFRSF1A, it provides an indirect measure of TNF activity.
Lyu et al.	doi: 10.1038/s41598-021-95122-3	RNAseq analysis of macular regions of 15 post-mortem patient retinas (control (N=6), early (N=4), and advanced (N=3) AMD stages) suggest the possibility that: (1) TNF (L=4.6; L=log2-fold change) and its receptor TNFRSF1B (L=5), (2) HBEGF (L=2.8), and its receptors ERBB2 (L=1.6) and ERBB3 (L=3), and (3) PIEZO1 (L=2.3) and PIEZO2 (L=8.3) are all enriched in late macular AMD retinas compared to cont…
Ratnapriya et al.	doi: 10.1038/s41588-019-0351-9	RNAseq analysis of a larger number of retina samples from postmortem patients (105 controls, 358 patients at distinct stages of AMD). Differential expression analysis of retinal transcriptomes identified 14 genes with and 161 genes without age correction in advanced AMD (FDR ≤0.20) (Supplementary Data 5 and Supplementary Fig. 8a), but TNF, EGF, HBEGF, ERBB1-3, TNFRSF1a, and TNFRSF1B are not among…
Newman et al.	doi: 10.1186/gm315	Transcriptome profile analysis (microarray) of human donor eyes classified as normal (n=31), AMD (n=26), and potential pre-AMD (n=11) support the possibility that EGF, ERBB2, and ERBB4 are differentially expressed between AMD and age-matched control retina (additional File 2; sheet 2 Table S1).
Kim et al.	doi: 10.1038/s41598-018-21104-7	Strand-specific RNAseq of AMD retinas and matched controls supports the possibility that anti-sense transcription of EGFR and EGF are increased in AMD (Table S2, 8 patients with early- or late-stage AMD and 8 controls).
Saddala et al.	doi: 10.1186/s40246-019-0199-1	Functional enrichment and gene network analysis based on transcriptome data of AMD patient retinas compared to controls (from Kim EJ et al. 2018) support the potential enrichment of both TNF receptors: TNFRSF1A (Fig.6, Table S3) and TNFRSF1B (Table S3).
