# Supplementary material for: HBEGF-TNF induce a complex outer retinal pathology with photoreceptor cell extrusion in human organoids
Source: Nat Commun. 2022 Oct 19;13:6183. doi: 10.1038/s41467-022-33848-y (PMC9581928; doi:10.1038/s41467-022-33848-y)
Supplement: Supplementary file 4 — Supplementary Data 2 [file 41467_2022_33848_MOESM4_ESM.xlsx]

## Sheet: 2a HT D150-160
	HTMDD–MODEL: OUTCOME PATHOLOGIC PROCESS	HRO CHARACTERISTICS	fold-change [HT / CTRL] D160	CTRL D160	HTMDD MODEL D160 (10 days HT before STOP)	READOUT	p-value (t-test)	n (organoids)	N (experiments)	L (hiPSC lines)
HRO STRUCTURE	retinal remodeling	retinal layer loss % HRO	100	0% ± 0	100% ± 0	% of retinal organoids with disturbed layered structure	<0.0001	21	3	CRTD1 N=2, n=11; iPS-5A N=1, n=10
	homeostasis	circumference / HRO central section	0.963491	2246µm ± 430	2164µm ± 438	apical HRO nuclear (DAPI) boundary	0.608	15	3	CRTD1 N=2, n=10; iPS-5A N=1, n=5
		total cells / 100µm ROI	1.14716	299.9 ± 25.85	343.80 ± 63.11	DAPI+ nuclei / 100µm ROI	0.0188	15	3	CRTD1 N=2, n=10; iPS-5A N=1, n=5
PHOTO-RECEPTORS (PR)	PR cell loss	PR cells / total cells	0.488168	104.80% ± 14.26	51.16% ± 10.81	RCVRN / DAPI [pixel / 100µm ROI]	<0.0001	21	3	CRTD1 N=2, n=11; iPS-5A N=1, n=10
		ectopic PR cells / 100µm	49	0.01 ± 0.04	4.90 ± 3.31	ectopic RCVRN+ cells [nuclei outside OLM] / 100µm	<0.0001	21	3	CRTD1 N=2, n=11; iPS-5A N=1, n=10
	PR cell defect	PR inner segments / 100µm	0.141505	20.07 ± 9.16	2.84 ± 3.47	RCVRN+ inner segments / 100µm	<0.0001	21	3	CRTD1 N=2, n=11; iPS-5A N=1, n=10
MÜLLER GLIA (MG)	MG proliferation	MG cells / 100µm ROI	2.36831	70.43 ± 13.02	166.80 ± 35.69	SOX9+ cells/ 100µm ROI	<0.0001	15	3	CRTD1 N=2, n=10; iPS-5A N=1, n=5
		MG cells / total cells	2.03579	24.03% ± 5.91	48.92% ± 8.41	SOX9+ cells / DAPI cells, 100µm ROI	<0.0001	15	3	CRTD1 N=2, n=10; iPS-5A N=1, n=5
			0.942591	128.90% ± 17.25	121.50% ± 11.91	RLBP1 / DAPI [pixel / 100µm ROI]	0.1177	21	3	CRTD1 N=2, n=11; iPS-5A N=1, n=10
	reactive gliosis	reactive gliosis (GFAP) / 100µm ROI	162.778	0.09% ± 0.05	14.65% ± 9.94	GFAP / DAPI [pixel / 100µm ROI]	<0.0001	21	3	CRTD1 N=2, n=11; iPS-5A N=1, n=10
			167.667	0.03% ± 0.01	5.03% ± 3.39	GFAP area (pixel) [% of total area ]/ 100um ROI	<0.0001	21	3	CRTD1 N=2, n=11; iPS-5A N=1, n=10
CELL PROLIFERATION	cell proliferation	mitotic cells / 1000µm ROI	5.55172	0.87 ± 0.80	4.83 ± 1.04	PHH3+ cells / 1000µm	<0.0001	15	3	CRTD1 N=2, n=10; iPS-5A N=1, n=5
		proliferating cells / 100µm ROI	21.1356	3.17 ± 2.32	67.00 ± 15.34	KI67+ cells / 100µm ROI	<0.0001	15	3	CRTD1 N=2, n=10; iPS-5A N=1, n=5
			18.1696	1.12% ± 0.80	20.35% ± 5.83	KI67+ cells / DAPI cells, 100µm ROI	<0.0001	15	3	CRTD1 N=2, n=10; iPS-5A N=1, n=5
	MG proliferation	MG cell proliferation / 100µm ROI	32.28	1.00 ± 1.12	32.28 ± 9.78	KI67+SOX9+ cells / 100µm ROI	<0.0001	15	3	CRTD1 N=2, n=10; iPS-5A N=1, n=5
		% proliferating MG / 100µm ROI	22.1096	1.46% ± 1.83	32.28% ± 9.78	KI67+ SOX9+ cells / SOX9+ cells, 100µm ROI	<0.0001	15	3	CRTD1 N=2, n=10; iPS-5A N=1, n=5

## Sheet: 2b HT D200-210
	HTMDD–MODEL: OUTCOME PATHOLOGIC PROCESS	HRO CHARACTERISTICS	fold-change [HT / CTRL] D210	CTRL D210	HTMDD MODEL D210 (10 days HT before STOP)	READOUT	p-value (t-test)	n (organoids)	N (experiments)	L (hiPSC lines)
HRO STRUCTURE	retinal remodeling	retinal layer loss % HRO	100	0% ± 0	100% ± 0	% of retinal organoids with disturbed layered structure	<0.0001	36	4	CRTD1 N=2, n=16; iPS-5A N=2, n=20
	homeostasis	circumference / HRO central section	1.07269	2270µm ± 726	2435µm ± 537	apical HRO nuclear (DAPI) boundary	0.2763	36	4	CRTD1 N=2, n=16; iPS-5A N=2, n=20
		area / HRO central section	1.1609	318011µm2 ± 125547	369179µm2 ± 89131	section area, apical boundary (DAPI), basal boundary (SLC1A3+RLBP1)	0.0501	36	4	CRTD1 N=2, n=16; iPS-5A N=2, n=20
		total cells / 100µm ROI	1.0724	221.13 ± 58.65	237.00 ± 34.92	DAPI+ nuclei / 100µm ROI	0.3048	20	4	CRTD1 N=2, n=10; iPS-5A N=2, n=10
	hypertrophy	HRO epithelial thickness	1.14218	211µm ± 33	241µm ± 27	apical (DAPI) to basal (SLC1A3+RLBP1) HRO boundaries distance	<0.0001	36	4	CRTD1 N=2, n=16; iPS-5A N=2, n=20
PHOTORECEPTORS (PR)	PR cell loss	PR cells / total cells	0.487805	122.70% ± 19.26	59.93% ± 14.27	RCVRN / DAPI [pixel / 100µm ROI]	<0.0001	23	4	CRTD1 N=2, n=11; iPS-5A N=2, n=12
		cone PR cells / 100µm ROI	0.685185	53.78 ± 13.71	37.23 ± 9.76	ARR3+ cells / 100µm ROI	<0.0001	20	4	CRTD1 N=2, n=10; iPS-5A N=2, n=10
			0.64	25.32 % ± 5.58	16.01 % ± 3.47	ARR3+ cells / DAPI cells, 100µm ROI	0.0004	20	4	CRTD1 N=2, n=10; iPS-5A N=2, n=10
		rod PR cells / 100µm ROI	0.5	53.60 ± 18.72	27.45 ± 13.83	NRL+ cells / 100µm ROI	<0.0001	20	4	CRTD1 N=2, n=10; iPS-5A N=2, n=10
			0.48	25.22% ± 8.10	11.82% ± 6.17	NRL+ cells / DAPI cells, 100µm ROI	0.0028	20	4	CRTD1 N=2, n=10; iPS-5A N=2, n=10
		ectopic PR cells / 100µm	65.5	0.06 ± 0.12	3.93 ± 1.60	ectopic RCVRN+ cells [nuclei outside OLM] / 100µm	<0.0001	23	4	CRTD1 N=2, n=11; iPS-5A N=2, n=12
		ectopic cone PR cells / 100µm	78	0.01 ± 0.03	2.19 ± 1.18	ectopic ARR3+ cells [nuclei outside OLM] / 100µm	<0.0001	20	4	CRTD1 N=2, n=10; iPS-5A N=2, n=10
		ectopic rod PR cells / 100µm	219	0.01 ± 0.03	0.78 ± 0.62	ectopic NRL+ cells [nuclei outside OLM] / 100µm	<0.0001	20	4	CRTD1 N=2, n=10; iPS-5A N=2, n=10
	PR cell defect	PR inner segments / 100µm	0.104584	22.47 ± 2.99	2.35 ± 2.21	RCVRN+ inner segments / 100µm	<0.0001	23	4	CRTD1 N=2, n=11; iPS-5A N=2, n=12
MÜLLER GLIA (MG)	MG proliferation	MG cells / 100µm ROI	2.09524	42.38 ± 6.06	88.18 ± 9.80	SOX9+ cells/ 100µm ROI	<0.0001	20	4	CRTD1 N=2, n=10; iPS-5A N=2, n=10
		MG cells / total cells	1.88	25.06% ± 2.25	46.71% ± 5.00	SOX9+ cells / DAPI cells, 100µm ROI	<0.0001	20	4	CRTD1 N=2, n=10; iPS-5A N=2, n=10
			0.761468	109.30% ± 28.47	82.52% ± 23.87	RLBP1 / DAPI [pixel / 100µm ROI]	0.0012	23	4	CRTD1 N=2, n=11; iPS-5A N=2, n=12
	reactive gliosis	reactive gliosis (GFAP)	250	0.08% ± 0.28	25.17% ± 10.82	GFAP / DAPI [pixel / 100µm ROI]	<0.0001	23	4	CRTD1 N=2, n=11; iPS-5A N=2, n=12
			225	0.04% ± 0.09	9.12% ± 4.97	GFAP area (pixel) [% of total area ]/ 100um ROI	<0.0001	23	4	CRTD1 N=2, n=11; iPS-5A N=2, n=12
CELL PROLIFERATION	cell proliferation	mitotic cells / 1000µm ROI	16.5806	0.31 ± 0.65	5.14 ± 2.32	PHH3+ cells / 1000µm	<0.0001	20	4	CRTD1 N=2, n=10; iPS-5A N=2, n=10
		proliferating cells / 100µm ROI	14.7826	2.25 ± 3.12	34.13 ± 8.14	KI67+ cells / 100µm ROI	<0.0001	20	4	CRTD1 N=2, n=10; iPS-5A N=2, n=10
			12.8571	1.37% ± 1.75	18.15% ± 4.19	KI67+ cells / DAPI cells, 100µm ROI	<0.0001	20	4	CRTD1 N=2, n=10; iPS-5A N=2, n=10
	MG proliferation	MG cell proliferation / 100µm ROI	19.7059	1.73 ± 2.38	33.53 ± 7.92	KI67+SOX9+ cells / 100µm ROI	<0.0001	20	4	CRTD1 N=2, n=10; iPS-5A N=2, n=10
		% proliferating MG / 100µm ROI	9.5	4.15% ± 4.84	37.80% ± 7.40	KI67+ SOX9+ cells / SOX9+ cells, 100µm ROI	<0.0001	20	4	CRTD1 N=2, n=10; iPS-5A N=2, n=10
CELL DEATH	retinal cell death	TUNEL cells / 100µm ROI	1.875	1.60 ± 2.92	3.03 ± 3.05	TUNEL+ cells / 100µm ROI	0.1399	20	4	CRTD1 N=2, n=10; iPS-5A N=2, n=10
			1.90667	0.75% ± 1.44	1.43% ± 1.60	TUNEL+ cells / DAPI cells , 100µm ROI	0.164	20	4	CRTD1 N=2, n=10; iPS-5A N=2, n=10
		ectopic TUNEL cells / 100µm	0.23	0.00 ± 0.00	0.23 ± 0.33	ectopic TUNEL+ cells [nuclei outside OLM] / 100µm	<0.0001	20	4	CRTD1 N=2, n=10; iPS-5A N=2, n=10
			1.48	0.00% ± 0.00	1.48% ± 2.07	ectopic TUNEL+ cells / total ectopic cells [nuclei outside OLM] / 100µm	<0.0001	20	4	CRTD1 N=2, n=10; iPS-5A N=2, n=10

## Sheet: 2c HT D250-260
	HTMDD–MODEL: OUTCOME PATHOLOGIC PROCESS	HRO CHARACTERISTICS	fold-change [HT / CTRL] D260	CTRL D260	HTMDD MODEL D260 (10 days HT before STOP)	READOUT	p-value (t-test)	n (organoids)	N (experiments)	L (hiPSC lines)
HRO STRUCTURE	retinal remodeling	retinal layer loss % HRO	40	2.5% ± 5	100% ± 0	% of retinal organoids with disturbed layered structure	<0.0001	27	4	CRTD1 N=2, n=11; iPS-5A N=2, n=16
	homeostasis	circumference / HRO central section	0.972985	2258µm ± 404	2197µm ± 460	apical HRO nuclear (DAPI) boundary	0.658	20	4	CRTD1 N=2, n=10; iPS-5A N=2, n=10
		total cells / 100µm ROI	1.15209	263.1 ± 44.79	303.50 ± 57.89	DAPI+ nuclei / 100µm ROI	0.0182	20	4	CRTD1 N=2, n=10; iPS-5A N=2, n=10
PHOTO-RECEPTORS (PR)	PR cell loss	PR cells / total cells	0.409656	122.20% ± 16.23	50.06% ± 14.97	RCVRN / DAPI [pixel / 100µm ROI]	<0.0001	20	4	CRTD1 N=2, n=10; iPS-5A N=2, n=10
		ectopic PR cells / 100µm	28.125	0.08 ± 0.13	2.25 ± 1.25	ectopic RCVRN+ cells [nuclei outside OLM] / 100µm	<0.0001	20	4	CRTD1 N=2, n=10; iPS-5A N=2, n=10
	PR cell defect	PR inner segments / 100µm	0.153368	20.93 ± 2.32	3.21 ± 2.95	RCVRN+ inner segments / 100µm	<0.0001	20	4	CRTD1 N=2, n=10; iPS-5A N=2, n=10
MÜLLER GLIA (MG)	MG proliferation	MG cells / 100µm ROI	1.94023	67.93 ± 11.98	131.80 ± 29.57	SOX9+ cells/ 100µm ROI	<0.0001	20	4	CRTD1 N=2, n=10; iPS-5A N=2, n=10
		MG cells / total cells	1.68638	26.21% ± 3.99	44.20% ± 9.64	SOX9+ cells / DAPI cells, 100µm ROI	<0.0001	20	4	CRTD1 N=2, n=10; iPS-5A N=2, n=10
			0.866798	152.40% ± 28.27	132.10% ± 25.39	RLBP1 / DAPI [pixel / 100µm ROI]	0.0222	20	4	CRTD1 N=2, n=10; iPS-5A N=2, n=10
	reactive gliosis	reactive gliosis (GFAP)	8.63793	1.16% ± 0.85	10.02% ± 4.36	GFAP / DAPI [pixel / 100µm ROI]	<0.0001	20	4	CRTD1 N=2, n=10; iPS-5A N=2, n=10
			9.78125	0.32% ± 0.26	3.13% ± 1.38	GFAP area (pixel) [% of total area ]/ 100um ROI	<0.0001	20	4	CRTD1 N=2, n=10; iPS-5A N=2, n=10
CELL PROLIFERATION	cell proliferation	mitotic cells / 1000µm ROI	9.90698	0.43 ± 0.44	4.26 ± 1.53	PHH3+ cells / 1000µm	<0.0001	20	4	CRTD1 N=2, n=10; iPS-5A N=2, n=10
		proliferating cells / 100µm ROI	18.94	2.50 ± 3.10	47.35 ± 11.19	KI67+ cells / 100µm ROI	<0.0001	20	4	CRTD1 N=2, n=10; iPS-5A N=2, n=10
			16.8125	0.96% ± 1.14	16.14% ± 4.48	KI67+ cells / DAPI cells, 100µm ROI	<0.0001	20	4	CRTD1 N=2, n=10; iPS-5A N=2, n=10
	MG proliferation	MG cell proliferation / 100µm ROI	67.96	0.50 ± 0.73	33.98 ± 8.08	KI67+SOX9+ cells / 100µm ROI	<0.0001	20	4	CRTD1 N=2, n=10; iPS-5A N=2, n=10
		% proliferating MG / 100µm ROI	39.6324	0.68% ± 0.99	26.95% ± 6.25	KI67+ SOX9+ cells / SOX9+ cells, 100µm ROI	<0.0001	20	4	CRTD1 N=2, n=10; iPS-5A N=2, n=10
