# Supplementary material for: HBEGF-TNF induce a complex outer retinal pathology with photoreceptor cell extrusion in human organoids
Source: Nat Commun. 2022 Oct 19;13:6183. doi: 10.1038/s41467-022-33848-y (PMC9581928; doi:10.1038/s41467-022-33848-y)
Supplement: Supplementary file 5 — Supplementary Data 3 [file 41467_2022_33848_MOESM5_ESM.xlsx]

## Sheet: supplement movies
sample name	HT day (D)	cell ectopy observed	live extrusion recorded	#ROI	imaging recording (time per ROI)
HRO1	D6	yes	yes	2	ROI1: 3.5h ROI2: 14h
HRO1	D7	yes	yes	2	ROI1: 6h ROI2: 14h
HRO2	D8	yes	yes	1	24h
HRO2	D9	yes	yes	1	24h
HRO3	D5	yes	yes	2	ROI1: 6h ROI2: 6h
HRO4	D5	yes	yes	2	ROI1: 6h ROI2: 6h
HRO4	D6	yes	yes	1	20h
HRO5	D6	yes	yes	1	23h
HRO6	D7	yes	no	1	23h
HRO7	D8	yes	no	1	20h
HRO8	CTRL	no	no	2	ROI1: 5h ROI2: 15h
Legend: no, no live extrusion recorded in these movies
