# Supplementary material for: HBEGF-TNF induce a complex outer retinal pathology with photoreceptor cell extrusion in human organoids
Source: Nat Commun. 2022 Oct 19;13:6183. doi: 10.1038/s41467-022-33848-y (PMC9581928; doi:10.1038/s41467-022-33848-y)
Supplement: Supplementary file 6 — Supplementary Data 4 [file 41467_2022_33848_MOESM6_ESM.xlsx]

## Sheet: GOI CELL TYPE
gene name	DE	retina cell type
ABCA4	1	PR
ARR3	1	PR
CNGA1	1	PR
CNGA3	1	PR
CNGB1	1	PR
CNGB3	1	PR
CRX	1	PR
GNAT1	1	PR
GNAT2	1	PR
GNB3	1	PR
GNB5	1	PR
GNGT1	1	PR
GNGT2	1	PR
GRK1	1	PR
GRK7	1	PR
GUCA1A	1	PR
GUCA1B	1	PR
GUCA1C	1	PR
GUCY2D	1	PR
NR2E3	1	PR
NRL	1	PR
NXNL1	1	PR
OPN1LW	1	PR
OPN1MW	0	PR
PDE6A	1	PR
PDE6B	1	PR
PDE6C	1	PR
PDE6G	1	PR
PDE6H	1	PR
PRPH2	1	PR
RCVRN	1	PR
RDH12	1	PR
REEP6	1	PR
RGS9	1	PR
RGS9BP	1	PR
RHO	1	PR
RP1	1	PR
RXRG	1	PR
SLC24A1	1	PR
SYP	1	PR
THRB	1	PR
ARRB1	1	PR
ANXA6	1	MG
CAV1	1	MG
CAV2	1	MG
CTSH	1	MG
CTSO	1	MG
EGFR	1	MG
ENO1	1	MG
GLUL	1	MG
GNAI2	1	MG
NES	1	MG
PEBP1	1	MG
PGK1	1	MG
S100A16	1	MG
SOX2	1	MG
SOX9	1	MG
SPC25	1	MG
VIM	1	MG

## Sheet: GOI GLIOSIS
gene name	DE	reactivity phenotype
HSPB1	1	A1
SERPINA3	1	A1
CXCL10	1	A1
VIM	1	A1
OSMR	1	A1
S1PR3	1	A1
TIMP1	1	A1
CD44	1	A1
CP	1	A1
GFAP	0	A1
FKBP5	1	A2
SERPING1	1	A2
GBP2	1	A2
PSMB8	1	A2
GGTA1P	0	A2
AMIGO2	0	A2
FBLN5	0	A2
PTGS2	1	PAN
B3GNT5	1	PAN
EMP1	1	PAN
SPHK1	1	PAN
PTX3	1	PAN
TM4SF1	1	PAN
CD109	1	PAN
S100A10	1	PAN
TGM1	0	PAN

## Sheet: GOI EXTRUSION
gene name	DE
ABR	1
ADGRB1	0
APC	1
ARHGEF1	1
ASIC1	1
ASIC2	1
ASIC3	0
ASIC4	1
CAV1	1
CCL2	1
CCND3	0
CDC42	1
CDC42BPA	1
CDKN1B	0
CLCC1	1
ELMO1	0
ERBB2	1
F2RL1	1
FGF2	1
FOS	1
GAS2	1
HRAS	0
ITGAV	1
ITGB3	0
JAK2	1
KCNK2	1
KDR	1
KRAS	1
LATS1	0
LATS2	1
LIMA1	1
LIMK1	1
MAPK1	1
MAPK14	1
MAPK3	0
MAPK8	1
MMP1	1
MMP2	1
MMP7	1
MST1	0
MYH10	1
MYH14	1
MYH7B	1
MYH9	1
MYLK	1
MYLK3	0
MYO1B	1
PDGFRB	1
PDK4	0
PIEZO1	1
PIEZO2	1
PLXNA1	1
PTK2	0
RELA	1
RHOA	1
ROBO2	1
ROCK1	1
ROCK2	1
S1PR2	1
SAV1	0
SCRIB	1
SEMA3A	0
SLIT1	0
SLIT2	0
SLIT3	0
SPHK1	1
STAT3	1
STK3	1
TAZ	0
TGFB1	1
TNFRSF1A	1
TNFRSF1B	0
TP53	1
TRPC1	0
TWIST1	1
UROD	0
WWTR1	1
YAP1	1
