# Supplementary material for: HBEGF-TNF induce a complex outer retinal pathology with photoreceptor cell extrusion in human organoids
Source: Nat Commun. 2022 Oct 19;13:6183. doi: 10.1038/s41467-022-33848-y (PMC9581928; doi:10.1038/s41467-022-33848-y)
Supplement: Supplementary file 7 — Supplementary Data 5 [file 41467_2022_33848_MOESM7_ESM.xlsx]

## Sheet: 5a EGSEA HT-HRO & CTRL-HRO
EGSEA terms	D160	D210	D260	Source	Cluster
HINATA_NFKB_IMMU_INF	5.21782	4.84198	2.8997	c6	3
Rel/NF-kappaB target genes_Rel/NF-kappaB_Human	3.47767	3.55554	2.10295	gsdbreg	3
TFactS_RELA	3.39647	3.32738	2.11233	gsdbreg	3
TFactS_NFKB1	3.28344	3.22193	2.05588	gsdbreg	3
Cytokine-cytokine receptor interaction	3.07075	2.96983	1.87203	kegg	3
TFactS_STAT1	3.20907	2.82335	1.81621	gsdbreg	3
HALLMARK_INFLAMMATORY_RESPONSE	2.96477	2.76913	1.89835	h	2
TFactS_JUN	2.57518	2.7448	1.62011	gsdbreg	3
HALLMARK_IL6_JAK_STAT3_SIGNALING	0	2.7418	1.84962	h	1
GO_BP_type_I_interferon-mediated_signaling_pathway_(GO:0060337)	0	2.7391	0	gsdbgo	3
TNF signaling pathway	2.6846	2.58557	1.75896	kegg	3
HALLMARK_TNFA_SIGNALING_VIA_NFKB	2.52921	2.56259	1.6532	h	1
BMI1_DN_MEL18_DN.V1_UP	2.49717	2.5553	1.74766	c6	3
HALLMARK_EPITHELIAL_MESENCHYMAL_TRANSITION	2.36213	2.52599	1.73133	h	3
HALLMARK_INTERFERON_GAMMA_RESPONSE	2.58258	2.4764	1.78585	h	3
HALLMARK_INTERFERON_ALPHA_RESPONSE	2.50078	2.44356	1.80405	h	3
TFactS_STAT3	2.59905	2.44264	1.45083	gsdbreg	3
HALLMARK_KRAS_SIGNALING_UP	2.62478	2.40698	0	h	3
MEL18_DN.V1_UP	2.36423	2.39284	1.81113	c6	3
HALLMARK_COAGULATION	0	2.36938	1.52843	h	8
BMI1_DN.V1_UP	2.46159	2.3344	1.82655	c6	3
MODULE_5	2.21505	2.31171	1.63841	c4	3
TFactS_CEBPB	0	2.25655	0	gsdbreg	8
GSE2706_UNSTIM_VS_2H_LPS_AND_R848_DC_DN	2.24706	2.25413	1.60637	c7	3
V$NFKAPPAB_01	0	2.23873	1.57706	c3	1
GSE2706_UNSTIM_VS_8H_R848_DC_DN	0	2.23704	1.59826	c7	3
GSE2706_UNSTIM_VS_2H_LPS_DC_DN	2.17051	2.20894	1.56071	c7	3
HALLMARK_ALLOGRAFT_REJECTION	2.30567	2.20753	1.60069	h	3
LEF1_UP.V1_UP	0	2.15592	1.44257	c6	3
TFactS_ETS1	1.91587	2.15431	1.49484	gsdbreg	3
TFactS_CTNNB1	2.05606	2.14924	1.57988	gsdbreg	3
EGFR_UP.V1_UP	1.96692	2.14221	1.57604	c6	3
GNF2_CCNA2	2.06784	2.11838	1.35516	c4	3
HALLMARK_IL2_STAT5_SIGNALING	1.97008	2.10733	1.46571	h	3
GSE22886_CTRL_VS_LPS_24H_DC_DN	2.05114	2.10229	1.49652	c7	3
GSE14000_UNSTIM_VS_4H_LPS_DC_DN	0	2.05751	1.47506	c7	3
ROSTY_CERVICAL_CANCER_PROLIFERATION_CLUSTER	1.93788	2.01841	1.31503	c2	3
CORDENONSI_YAP_CONSERVED_SIGNATURE	2.11764	2.00308	1.36709	c6	3
TFactS_SP3	1.88874	1.99804	1.41057	gsdbreg	3
GNF2_PCNA	0	1.97372	1.26593	c4	3
GO_RESPONSE_TO_CYTOKINE	2.08391	1.9713	0	c5	3
GSE32901_NAIVE_VS_TH17_NEG_CD4_TCELL_UP	1.95301	1.96991	1.27357	c7	3
GO_BP_cytokine-mediated_signaling_pathway_(GO:0019221)	1.99645	1.96909	1.52284	gsdbgo	3
MODULE_118	0	1.96189	1.41221	c4	8
PHONG_TNF_RESPONSE_NOT_VIA_P38	1.96644	1.96167	1.45998	c2	3
MODULE_6	0	1.95256	0	c4	8
GO_DEFENSE_RESPONSE	2.02785	1.95223	1.42384	c5	3
GSE42724_MEMORY_VS_B1_BCELL_DN	2.08447	1.94764	1.52234	c7	3
CHIANG_LIVER_CANCER_SUBCLASS_PROLIFERATION_UP	1.9064	1.92	1.36418	c2	3
CHARAFE_BREAST_CANCER_LUMINAL_VS_BASAL_DN	1.7406	1.91868	1.41376	c2	3
Chagas disease (American trypanosomiasis)	0	1.91203	1.25803	kegg	3
GNF2_MCM4	0	1.91121	0	c4	3
GSE2405_HEAT_KILLED_LYSATE_VS_LIVE_A_PHAGOCYTOPHILUM_STIM_NEUTROPHIL_9H_UP	0	1.90453	0	c7	8
SMID_BREAST_CANCER_BASAL_UP	1.92198	1.90452	1.38921	c2	3
CHICAS_RB1_TARGETS_CONFLUENT	0	1.8926	1.41157	c2	3
MODULE_2	0	1.88154	1.37343	c4	8
TFactS_SP1	1.88184	1.87279	1.36048	gsdbreg	3
HALLMARK_COMPLEMENT	1.86662	1.87224	1.42618	h	2
GO_CC_cell_surface_(GO:0009986)	1.71835	1.86644	1.38971	gsdbgo	3
TFactS_FOXO1	1.78343	1.865	1.42397	gsdbreg	3
TFactS_EGR1	2.19786	1.85986	1.47293	gsdbreg	3
RODWELL_AGING_KIDNEY_UP	1.81025	1.83151	1.39714	c2	3
CHANG_CYCLING_GENES	1.73448	1.82065	0	c2	3
GSE360_HIGH_DOSE_B_MALAYI_VS_M_TUBERCULOSIS_DC_DN	0	1.81616	0	c7	8
TFactS_E2F3	1.45812	1.81053	1.15171	gsdbreg	3
chr2q24	1.49813	1.80823	0.914754	c1	3
MODULE_1	0	1.78044	1.30375	c4	8
TFactS_HIF1A	1.44581	1.77717	0	gsdbreg	3
STK33_NOMO_UP	1.78488	1.77632	1.26885	c6	3
Influenza A	1.84283	1.77347	0	kegg	3
SENGUPTA_NASOPHARYNGEAL_CARCINOMA_UP	1.78625	1.77164	1.35175	c2	3
GSE22886_DAY0_VS_DAY1_MONOCYTE_IN_CULTURE_DN	1.64062	1.76933	1.2427	c7	3
MODULE_52	1.67156	1.76833	1.32178	c4	3
CHARAFE_BREAST_CANCER_LUMINAL_VS_MESENCHYMAL_DN	0	1.75477	1.27734	c2	3
NOD-like receptor signaling pathway	0	1.7413	1.45225	kegg	3
KOBAYASHI_EGFR_SIGNALING_24HR_DN	1.60237	1.73746	1.17901	c2	3
BASAKI_YBX1_TARGETS_UP	0	1.72861	1.23587	c2	3
MODULE_54	1.70883	1.72741	1.19957	c4	3
miRTarBase_hsa-miR-31	0	1.71635	1.32991	gsdbreg	3
STK33_UP	1.64867	1.70668	0	c6	3
DUTERTRE_ESTRADIOL_RESPONSE_24HR_UP	0	1.7023	1.17468	c2	3
HALLMARK_APOPTOSIS	1.74769	1.70028	1.30495	h	3
GNF2_RRM1	0	1.68712	0	c4	3
TFactS_TP53	1.48179	1.68587	1.42126	gsdbreg	3
HALLMARK_HYPOXIA	1.45524	1.68465	1.1537	h	3
HALLMARK_MYOGENESIS	1.5646	1.6749	1.26226	h	3
chr6p22	1.434	1.67293	1.09088	c1	3
GO_IMMUNE_SYSTEM_PROCESS	1.6786	1.67	1.28712	c5	3
TFactS_YY1	0	1.66868	0	gsdbreg	8
miRTarBase_hsa-miR-126	0	1.66853	0	gsdbreg	8
Measles	1.68561	1.66745	1.26721	kegg	3
HTLV-I infection	1.59028	1.65204	1.29743	kegg	3
GSE36476_CTRL_VS_TSST_ACT_72H_MEMORY_CD4_TCELL_YOUNG_DN	1.62576	1.64509	1.17831	c7	3
P53_DN.V1_UP	1.50121	1.64452	1.29226	c6	3
Herpes simplex infection	1.64361	1.63862	0	kegg	3
GSE11057_NAIVE_VS_MEMORY_CD4_TCELL_DN	0	1.63683	1.15622	c7	3
GSE14000_UNSTIM_VS_16H_LPS_DC_DN	1.55244	1.63432	0	c7	3
GSE28726_NAIVE_VS_ACTIVATED_CD4_TCELL_DN	1.61008	1.62875	0	c7	3
GO_RESPONSE_TO_EXTERNAL_STIMULUS	0	1.62556	1.23447	c5	3
GSE360_LOW_DOSE_B_MALAYI_VS_M_TUBERCULOSIS_DC_DN	0	1.61949	0	c7	8
MODULE_3	1.51416	1.61499	1.25247	c4	3
Focal adhesion	1.52517	1.61335	1.26363	kegg	3
Apoptosis	1.60147	1.61326	1.21725	kegg	3
GO_REGULATION_OF_CELL_PROLIFERATION	0	1.60854	1.23205	c5	8
ERB2_UP.V1_UP	1.30151	1.60487	1.31504	c6	3
GO_BP_positive_regulation_of_cell_proliferation_(GO:0008284)	1.41371	1.60174	1.18364	gsdbgo	3
NUYTTEN_EZH2_TARGETS_UP	1.55872	1.58484	1.257	c2	3
GO_LOCOMOTION	0	1.5787	1.2508	c5	3
HALLMARK_CHOLESTEROL_HOMEOSTASIS	1.47699	1.56213	1.26616	h	3
Pathways in cancer	1.46147	1.55724	1.23872	kegg	3
PRC2_EZH2_UP.V1_UP	0	1.5543	0	c6	8
RAF_UP.V1_UP	1.41278	1.55346	1.21058	c6	3
GO_REGULATION_OF_IMMUNE_SYSTEM_PROCESS	1.54147	1.54658	1.21888	c5	3
GO_BP_M_phase_of_mitotic_cell_cycle_(GO:0000087)	1.64368	1.54549	0	gsdbgo	3
LTE2_UP.V1_DN	1.50113	1.54034	1.23011	c6	3
GSE24634_TREG_VS_TCONV_POST_DAY10_IL4_CONVERSION_UP	0	1.53628	0	c7	8
GO_POSITIVE_REGULATION_OF_MULTICELLULAR_ORGANISMAL_PROCESS	0	1.53213	1.18793	c5	8
GSE360_DC_VS_MAC_B_MALAYI_HIGH_DOSE_DN	0	1.53211	1.1826	c7	3
REN_ALVEOLAR_RHABDOMYOSARCOMA_DN	1.33308	1.53028	1.15556	c2	3
MEK_UP.V1_UP	1.20491	1.527	1.24284	c6	3
GSE22886_NAIVE_BCELL_VS_MONOCYTE_DN	0	1.52378	1.1757	c7	3
GSE28726_NAIVE_CD4_TCELL_VS_NAIVE_VA24NEG_NKTCELL_UP	1.3877	1.52329	1.05085	c7	3
chr1p22	1.65278	1.51474	0	c1	3
Dilated cardiomyopathy	0	1.51303	0	kegg	3
GSE36476_CTRL_VS_TSST_ACT_40H_MEMORY_CD4_TCELL_OLD_DN	0	1.513	0	c7	3
TFactS_E2F1	1.41921	1.50364	1.06956	gsdbreg	3
GO_REGULATION_OF_IMMUNE_RESPONSE	1.49419	1.49611	0	c5	3
GO_MOVEMENT_OF_CELL_OR_SUBCELLULAR_COMPONENT	0	1.49463	1.20024	c5	3
Proteoglycans in cancer	1.38358	1.48504	1.18875	kegg	3
HALLMARK_G2M_CHECKPOINT	1.41993	1.47955	1.1158	h	3
MODULE_18	1.37194	1.47709	0	c4	3
GO_BP_mitotic_prometaphase_(GO:0000236)	1.53739	1.46293	0	gsdbgo	3
GNF2_RFC4	0	1.46265	0	c4	3
GO_CELLULAR_RESPONSE_TO_ORGANIC_SUBSTANCE	1.44583	1.46124	1.16593	c5	3
chr16q13	0	1.45785	0	c1	8
TFactS_CREB1	1.55504	1.45263	1.08203	gsdbreg	3
TFactS_SREBF1	1.36996	1.45019	1.33782	gsdbreg	3
GO_POSITIVE_REGULATION_OF_RESPONSE_TO_STIMULUS	1.39561	1.44681	1.14083	c5	3
HALLMARK_P53_PATHWAY	1.34982	1.4446	1.22711	h	3
CSR_LATE_UP.V1_UP	1.41851	1.44047	1.06522	c6	3
miRTarBase_hsa-miR-124	1.39051	1.43902	1.08987	gsdbreg	3
GO_TISSUE_DEVELOPMENT	0	1.43498	1.13913	c5	8
SHEDDEN_LUNG_CANCER_POOR_SURVIVAL_A6	1.37607	1.42872	0	c2	3
chr4q12	0	1.42474	0	c1	2
GSE11057_NAIVE_VS_CENT_MEMORY_CD4_TCELL_DN	0	1.42028	0	c7	8
KRIEG_HYPOXIA_NOT_VIA_KDM3A	1.22409	1.4198	1.10646	c2	3
GO_BP_blood_coagulation_(GO:0007596)	0	1.41718	1.05126	gsdbgo	3
chr8p21	0	1.4074	1.0386	c1	3
MicroRNAs in cancer	0	1.39856	1.09998	kegg	3
GO_POSITIVE_REGULATION_OF_CELL_COMMUNICATION	0	1.39459	0	c5	3
TGANTCA_V$AP1_C	1.34404	1.39363	1.11054	c3	3
GO_REGULATION_OF_MULTICELLULAR_ORGANISMAL_DEVELOPMENT	0	1.39221	1.11961	c5	8
PRC2_EED_UP.V1_DN	0	1.38576	1.17617	c6	3
GO_BP_cell_proliferation_(GO:0008283)	0	1.38491	1.17842	gsdbgo	3
Regulation of actin cytoskeleton	1.28155	1.37126	1.06802	kegg	3
GO_REGULATION_OF_CELL_DIFFERENTIATION	0	1.36484	1.09785	c5	3
GO_MEMBRANE_REGION	0	1.36306	0	c5	8
Viral carcinogenesis	1.17507	1.36081	0.981641	kegg	3
TTTNNANAGCYR_UNKNOWN	0	1.34625	0	c3	8
GO_REGULATION_OF_CELL_DEATH	0	1.3409	1.09332	c5	3
GSE3982_MEMORY_CD4_TCELL_VS_TH1_DN	0	1.3408	0	c7	3
chr21q22	0	1.33494	1.14194	c1	3
HALLMARK_E2F_TARGETS	1.26969	1.33392	1.00092	h	3
HOXA9_DN.V1_DN	1.25759	1.32041	1.01439	c6	3
chr6q25	0	1.31773	0	c1	8
V$SRF_C	0	1.30638	0	c3	3
Reactome_Mitotic_M-M/G1_phases	0	1.29615	0	gsdbpath	3
Rap1 signaling pathway	0	1.29423	0.991393	kegg	8
BENPORATH_CYCLING_GENES	0	1.27864	0	c2	8
chr1q23	0	1.27467	0	c1	8
VEGF_A_UP.V1_DN	1.20845	1.27168	1.00011	c6	3
HALLMARK_GLYCOLYSIS	1.09792	1.26992	0.969051	h	3
Hippo signaling pathway	0	1.26832	1.01631	kegg	3
GO_BP_mitotic_cell_cycle_(GO:0000278)	1.22956	1.254	0.978109	gsdbgo	3
CAMP_UP.V1_DN	1.15774	1.24912	1.0024	c6	2
RODRIGUES_THYROID_CARCINOMA_ANAPLASTIC_UP	1.16725	1.24687	0	c2	3
Reactome_DNA_Replication	1.24445	1.24664	0.96654	gsdbpath	3
GO_INTRACELLULAR_SIGNAL_TRANSDUCTION	1.19745	1.24492	0	c5	3
GO_BP_G1/S_transition_of_mitotic_cell_cycle_(GO:0000082)	0	1.24453	0	gsdbgo	3
GO_CELL_SUBSTRATE_JUNCTION	1.15259	1.24397	0.991539	c5	3
CYCLIN_D1_KE_.V1_UP	1.31623	1.23933	0	c6	3
TGGAAA_V$NFAT_Q4_01	1.16258	1.23911	1.03684	c3	3
Reactome_Cell_Cycle	1.1951	1.23162	0	gsdbpath	3
RYTTCCTG_V$ETS2_B	1.19856	1.22661	0	c3	3
HALLMARK_UV_RESPONSE_UP	1.26504	1.2265	0	h	3
GO_ANCHORING_JUNCTION	1.15713	1.22601	0.98778	c5	3
Reactome_Cell_Cycle,_Mitotic	1.19529	1.22045	0	gsdbpath	3
TTANTCA_UNKNOWN	0	1.21615	0	c3	2
EGFR_UP.V1_DN	1.13716	1.21527	0	c6	3
MODULE_8	0	1.20799	0	c4	8
DODD_NASOPHARYNGEAL_CARCINOMA_DN	1.21368	1.20349	1.00228	c2	3
Epstein-Barr virus infection	1.21613	1.20113	0	kegg	3
GO_BP_interspecies_interaction_between_organisms_(GO:0044419)	0	1.20109	0	gsdbgo	8
JIANG_HYPOXIA_NORMAL	0	1.19339	0	c2	8
GO_POSITIVE_REGULATION_OF_MOLECULAR_FUNCTION	1.16311	1.19288	0	c5	3
HALLMARK_MITOTIC_SPINDLE	1.1712	1.18564	0.990036	h	3
GO_CELL_JUNCTION	1.11503	1.18412	0.988093	c5	3
chr3q13	1.04791	1.18134	0.902637	c1	3
Bacterial invasion of epithelial cells	1.07994	1.17746	0	kegg	3
MAPK signaling pathway	1.32953	1.17131	0	kegg	3
CAGCTG_V$AP4_Q5	0	1.14575	0.984286	c3	3
NetPath_EGFR1_Signaling_Pathway	0	1.13647	0.964916	gsdbpath	3
chr12q12	0	1.13216	0	c1	3
CAGGTG_V$E12_Q6	0	1.13078	0.970777	c3	8
NetPath_TNFalpha_Signaling_Pathway	0	1.12909	0	gsdbpath	8
TTGTTT_V$FOXO4_01	1.03229	1.12811	0.947425	c3	2
HALLMARK_MTORC1_SIGNALING	1.03239	1.12602	0.944995	h	3
miRTarBase_hsa-miR-1	0	1.1166	0	gsdbreg	8
chr18q21	0	1.11573	0	c1	8
Pathogenic Escherichia coli infection	0	1.11464	0	kegg	3
GO_MF_GTPase_activity_(GO:0003924)	0	1.11159	0.935996	gsdbgo	3
WGTTNNNNNAAA_UNKNOWN	0	1.10165	0	c3	8
AACTTT_UNKNOWN	0.991442	1.08819	0.943447	c3	3
chr18p11	0.935936	1.08266	0.881416	c1	3
chr3q26	0	1.07481	0	c1	8
TGCCTTA,MIR-124A	0.971059	1.07282	0.897247	c3	3
chr12q23	0	1.06553	0	c1	8
V$EGR_Q6	0	1.0645	0	c3	8
GGGAGGRR_V$MAZ_Q6	0.984225	1.05957	0.940267	c3	2
TACTTGA,MIR-26A,MIR-26B	0	1.05228	0	c3	8
chr4q34	0.871901	1.04824	0	c1	3
GTGCCTT,MIR-506	0.910306	1.04217	0.881118	c3	3
CSR_EARLY_UP.V1_UP	0.929757	1.04078	0	c6	3
ATGCTGC,MIR-103,MIR-107	0	1.04056	0	c3	8
ERB2_UP.V1_DN	0	1.0376	0	c6	8
GO_BP_S_phase_of_mitotic_cell_cycle_(GO:0000084)	0	1.03648	0	gsdbgo	3
HSIAO_HOUSEKEEPING_GENES	0.974977	1.03534	0.791978	c2	3
RODRIGUES_THYROID_CARCINOMA_POORLY_DIFFERENTIATED_UP	0	1.03017	0	c2	3
GO_INTERSPECIES_INTERACTION_BETWEEN_ORGANISMS	1.00193	1.02343	0	c5	3
GO_SYMBIOSIS_ENCOMPASSING_MUTUALISM_THROUGH_PARASITISM	1.00193	1.02343	0	c5	3
V$HIF1_Q5	0	1.01233	0	c3	8
HALLMARK_ANDROGEN_RESPONSE	1.08513	1.01068	0.946142	h	3
chr7q31	0	1.00716	0.973382	c1	8
chr20p12	0	1.00638	0	c1	8
GSE22886_UNSTIM_VS_IL15_STIM_NKCELL_DN	0.924612	1.00225	0	c7	3
CTTTGT_V$LEF1_Q2	0.859335	1.00124	0.868263	c3	3
GGGCGGR_V$SP1_Q6	0.92784	0.986898	0	c3	3
GTGCCAA,MIR-96	0	0.985591	0.812272	c3	3
miRTarBase_hsa-miR-30a	0	0.982111	0	gsdbreg	3
CAIRO_HEPATOBLASTOMA_CLASSES_UP	0.952271	0.981867	0	c2	3
chr1p32	0	0.979851	0	c1	8
HALLMARK_UNFOLDED_PROTEIN_RESPONSE	0.837191	0.947604	0	h	3
GSE2405_0H_VS_24H_A_PHAGOCYTOPHILUM_STIM_NEUTROPHIL_UP	0.835971	0.937899	0.714635	c7	3
PUJANA_BRCA1_PCC_NETWORK	0.885352	0.920804	0	c2	3
GSE2405_0H_VS_9H_A_PHAGOCYTOPHILUM_STIM_NEUTROPHIL_DN	0.831556	0.882312	0.701969	c7	3
chr12q22	0	0.877338	0	c1	2
chr9p21	0	0.873969	0.775241	c1	8
chr6p	0	0.872198	0	c1	8
TTGCCAA,MIR-182	0	0.872073	0	c3	3
ACTGTAG,MIR-139	0	0.866718	0	c3	8
chr2q23	0	0.861484	0	c1	8
MODULE_114	0.796283	0.858994	0	c4	3
CAGTATT,MIR-200B,MIR-200C,MIR-429	0	0.857478	0	c3	8
chr6p12	0	0.817318	0.636092	c1	3
chr4q11	0.637783	0.790126	0.772783	c1	2
GO_BP_cellular_protein_metabolic_process_(GO:0044267)	0.767961	0.787958	0.662547	gsdbgo	3
GO_BP_mRNA_metabolic_process_(GO:0016071)	0.769373	0.784644	0.668498	gsdbgo	3
Reactome_Nonsense_Mediated_Decay_Independent_of_the_Exon_Junction_Complex	0.769054	0.783435	0.625816	gsdbpath	3
GO_BP_translational_elongation_(GO:0006414)	0.774496	0.782189	0.627768	gsdbgo	3
Reactome_Eukaryotic_Translation_Elongation	0.77711	0.778313	0.627911	gsdbpath	3
GO_BP_viral_transcription_(GO:0019083)	0.777928	0.778283	0.625897	gsdbgo	3
Reactome_Eukaryotic_Translation_Termination	0.773374	0.777567	0.623164	gsdbpath	3
GCM_TPT1	0.767938	0.775706	0.640944	c4	2
MORF_ACTG1	0.759237	0.77462	0.636422	c4	3
Reactome_Peptide_chain_elongation	0.776168	0.774408	0.627552	gsdbpath	3
GO_BP_viral_infectious_cycle_(GO:0019058)	0.769843	0.773566	0.627604	gsdbgo	3
MORF_TPT1	0.740459	0.773218	0.648652	c4	2
GO_BP_translational_termination_(GO:0006415)	0.773374	0.773038	0.620672	gsdbgo	3
GO_CC_cytosolic_large_ribosomal_subunit_(GO:0022625)	0.77727	0.772492	0.654042	gsdbgo	3
Reactome_Viral_mRNA_Translation	0.774097	0.771965	0.625897	gsdbpath	3
Reactome_Formation_of_a_pool_of_free_40S_subunits	0.763615	0.769415	0.622342	gsdbpath	3
Reactome_L13a-mediated_translational_silencing_of_Ceruloplasmin_expression	0.762671	0.769004	0.622451	gsdbpath	3
Reactome_3'_-UTR-mediated_translational_regulation	0.762671	0.769004	0.622451	gsdbpath	3
WikiPathways_Cytoplasmic_Ribosomal_Proteins(WP477)	0.771648	0.766961	0.625239	gsdbpath	3
GO_BP_RNA_metabolic_process_(GO:0016070)	0.74049	0.766324	0.658957	gsdbgo	3
Reactome_Cap-dependent_Translation_Initiation	0.747192	0.764615	0.617835	gsdbpath	3
Reactome_Eukaryotic_Translation_Initiation	0.747192	0.764615	0.617835	gsdbpath	3
Reactome_GTP_hydrolysis_and_joining_of_the_60S_ribosomal_subunit	0.756538	0.759982	0.615799	gsdbpath	3
MODULE_83	0.710206	0.758493	0	c4	3
Reactome_Influenza_Viral_RNA_Transcription_and_Replication	0.749536	0.757605	0.625809	gsdbpath	3
Reactome_Nonsense-Mediated_Decay	0.74623	0.750783	0.612034	gsdbpath	3
Reactome_Nonsense_Mediated_Decay_Enhanced_by_the_Exon_Junction_Complex	0.74623	0.750783	0.612034	gsdbpath	3
Reactome_SRP-dependent_cotranslational_protein_targeting_to_membrane	0.742105	0.747468	0.616914	gsdbpath	3
GO_BP_SRP-dependent_cotranslational_protein_targeting_to_membrane_(GO:0006614)	0.74608	0.746541	0.617922	gsdbgo	3
Reactome_Translation	0.721596	0.742656	0.611484	gsdbpath	3
Ribosome	0.734312	0.742385	0.627186	kegg	3
GO_BP_translational_initiation_(GO:0006413)	0.73162	0.737638	0.602388	gsdbgo	3
MORF_NPM1	0.712616	0.737354	0.617876	c4	3
GNF2_EIF3S6	0.741441	0.731144	0.612665	c4	3
GO_BP_nuclear-transcribed_mRNA_catabolic_process,_nonsense-mediated_decay_(GO:0000184)	0.73318	0.730756	0.604738	gsdbgo	3
HALLMARK_MYC_TARGETS_V1	0.680819	0.72533	0.593312	h	3
GO_BP_translation_(GO:0006412)	0.705062	0.722006	0.616094	gsdbgo	3
GCM_NPM1	0	0.720174	0	c4	2
Reactome_Influenza_Infection	0.717107	0.719842	0.604932	gsdbpath	3
Reactome_Influenza_Life_Cycle	0.712364	0.714807	0.597694	gsdbpath	3
MODULE_32	0.685488	0.7127	0	c4	3
Protein processing in endoplasmic reticulum	0.825693	0.688275	0	kegg	3
GNF2_FBL	0.650466	0.64542	0	c4	3
DNA replication	0	0	0	kegg	1
TFactS_ATF1	0	0	0	gsdbreg	1
Reactome_DNA_strand_elongation	0	0	0	gsdbpath	1
PID_Beta5_beta6_beta7_and_beta8_integrin_cell_surface_interactions	0	0	0	gsdbpath	1
KRAS.DF.V1_DN	0	0	0	c6	1
GO_BP_DNA_strand_elongation_involved_in_DNA_replication_(GO:0006271)	0	0	0	gsdbgo	1
Base excision repair	0	0	0	kegg	1
chr17q23	0	0	0	c1	1
Reactome_Telomere_Maintenance	0	0	0	gsdbpath	1
African trypanosomiasis	0	0	0	kegg	1
MicroCosm Targets_hsa-miR-550*	0	0	0	gsdbreg	1
WikiPathways_G1_to_S_cell_cycle_control(WP45)	0	0	0	gsdbpath	1
GSE9988_LPS_VS_VEHICLE_TREATED_MONOCYTE_UP	0	0	0	c7	1
GSE9988_LPS_VS_CTRL_TREATED_MONOCYTE_UP	0	0	0	c7	1
GSE9988_ANTI_TREM1_VS_ANTI_TREM1_AND_LPS_MONOCYTE_DN	0	0	0	c7	1
GNF2_MCM5	0	0	0	c4	1
V$OCT1_Q5_01	0	0	0	c3	1
V$OCT_Q6	0	0	0	c3	1
VERNELL_RETINOBLASTOMA_PATHWAY_UP	0	0	0	c2	1
SARRIO_EPITHELIAL_MESENCHYMAL_TRANSITION_UP	0	0	0	c2	1
chr8p23	0	0	0	c1	1
chr11q12	0	0	0	c1	1
chr3q11	0	0	0	c1	1
chr14q31	0	0	0	c1	1
Insulin secretion	0	0	0	kegg	1
Reactome_Amyloids	0	0	0	gsdbpath	1
Biocarta_Monocyte_and_its_Surface_Molecules	0	0	0	gsdbpath	1
Biocarta_Adhesion_and_Diapedesis_of_Lymphocytes	0	0	0	gsdbpath	1
Reactome_Chromosome_Maintenance	0	0	0	gsdbpath	1
Reactome_Unwinding_of_DNA	0	0	0	gsdbpath	1
Reactome_RNA_Polymerase_I_Promoter_Opening	0	0	0	gsdbpath	1
GO_BP_positive_regulation_of_smooth_muscle_cell_migration_(GO:0014911)	0	0	0	gsdbgo	1
GO_BP_nucleosome_assembly_(GO:0006334)	0	0	0	gsdbgo	1
GSE17301_IFNA2_VS_IFNA2_AND_ACD3_ACD28_STIM_CD8_TCELL_DN	0	0	0	c7	1
GNF2_MSH2	0	0	0	c4	1
V$OCT1_Q6	0	0	0	c3	1
REACTOME_AMYLOIDS	0	0	0	c2	1
chr8p22	0	0	0	c1	1
REACTOME_RNA_POL_I_PROMOTER_OPENING	0	0	0	c2	1
MicroCosm Targets_hsa-miR-454*	0	0	0	gsdbreg	1
GSE9988_ANTI_TREM1_VS_LOW_LPS_MONOCYTE_DN	0	0	1.56395	c7	1
Alzheimer's disease	0	0	0	kegg	3
RNA transport	0	0	0	kegg	3
Spliceosome	0	0	0	kegg	3
MicroCosm Targets_hsa-miR-541*	0	0	0	gsdbreg	3
MicroCosm Targets_hsa-miR-32*	0	0	0	gsdbreg	3
Reactome_Processing_of_Capped_Intron-Containing_Pre-mRNA	0	0	0	gsdbpath	3
GO_CC_spliceosomal_complex_(GO:0005681)	0	0	0	gsdbgo	3
GO_CC_catalytic_step_2_spliceosome_(GO:0071013)	0	0	0	gsdbgo	3
GSE22886_NEUTROPHIL_VS_MONOCYTE_DN	0	0	0	c7	3
GSE13485_DAY1_VS_DAY21_YF17D_VACCINE_PBMC_DN	0	0	0	c7	3
GSE37416_CTRL_VS_48H_F_TULARENSIS_LVS_NEUTROPHIL_DN	0	0	0	c7	3
ATGTACA,MIR-493	0	0	0	c3	3
SCGGAAGY_V$ELK1_02	0	0	0	c3	3
PUJANA_CHEK2_PCC_NETWORK	0	0	0	c2	3
REACTOME_METABOLISM_OF_RNA	0	0	0	c2	3
BLALOCK_ALZHEIMERS_DISEASE_DN	0	0	0	c2	3
chrxq25	0	0	0	c1	3
chr14q22	0	0	0	c1	3
chr13q22	0	0	0	c1	3
HIF-1 signaling pathway	0	0	0	kegg	3
Citrate cycle (TCA cycle)	0	0	0	kegg	3
Ribosome biogenesis in eukaryotes	0	0	0	kegg	3
Ubiquitin mediated proteolysis	0	0	0	kegg	3
Parkinson's disease	0	0	0	kegg	3
miRTarBase_hsa-miR-15a	0	0	0	gsdbreg	3
TFactS_RARG	0	0	0	gsdbreg	3
Reactome_HIV_Infection	0	0	0	gsdbpath	3
GO_MF_unfolded_protein_binding_(GO:0051082)	0	0	0	gsdbgo	3
GO_BP_ubiquitin-dependent_protein_catabolic_process_(GO:0006511)	0	0	0	gsdbgo	3
GO_BP_nuclear_mRNA_splicing,_via_spliceosome_(GO:0000398)	0	0	0	gsdbgo	3
GO_BP_RNA_splicing_(GO:0008380)	0	0	0	gsdbgo	3
GSE7568_CTRL_VS_3H_TGFB_TREATED_MACROPHAGES_WITH_IL4_AND_DEXAMETHASONE_DN	0	0	0	c7	3
GSE33425_CD161_INT_VS_NEG_CD8_TCELL_UP	0	0	0	c7	3
GSE3982_EOSINOPHIL_VS_BASOPHIL_DN	0	0	0	c7	3
GSE29617_CTRL_VS_TIV_FLU_VACCINE_PBMC_2008_DN	0	0	0	c7	3
GSE9960_GRAM_NEG_VS_GRAM_NEG_AND_POS_SEPSIS_PBMC_DN	0	0	0	c7	3
GSE22886_NAIVE_TCELL_VS_NEUTROPHIL_UP	0	0	0	c7	3
GSE22886_NAIVE_CD4_TCELL_VS_MEMORY_TCELL_DN	0	0	0	c7	3
GSE13484_UNSTIM_VS_YF17D_VACCINE_STIM_PBMC_UP	0	0	0	c7	3
SIRNA_EIF4GI_DN	0	0	0	c6	3
HOXA9_DN.V1_UP	0	0	0	c6	3
EIF4E_DN	0	0	0	c6	3
CAMP_UP.V1_UP	0	0	0	c6	3
GO_PEPTIDE_METABOLIC_PROCESS	0	0	0	c5	3
GO_CATALYTIC_COMPLEX	0	0	0	c5	3
GO_NUCLEOLUS	0	0	0	c5	3
GO_NCRNA_METABOLIC_PROCESS	0	0	0	c5	3
GO_RIBOSOME_BIOGENESIS	0	0	0	c5	3
GO_MRNA_PROCESSING	0	0	0	c5	3
GO_RIBONUCLEOPROTEIN_COMPLEX	0	0	0	c5	3
MORF_XRCC5	0	0	0	c4	3
MORF_BUB3	0	0	0	c4	3
MORF_CSNK2B	0	0	0	c4	3
MORF_HDAC1	0	0	0	c4	3
MORF_EIF3S2	0	0	0	c4	3
MORF_GNB1	0	0	0	c4	3
MORF_HDAC2	0	0	0	c4	3
MORF_RAN	0	0	0	c4	3
MORF_ANP32B	0	0	0	c4	3
MORF_DEK	0	0	0	c4	3
GCATTTG,MIR-105	0	0	0	c3	3
CATGTAA,MIR-496	0	0	0	c3	3
KCCGNSWTTT_UNKNOWN	0	0	0	c3	3
TGAATGT,MIR-181A,MIR-181B,MIR-181C,MIR-181D	0	0	0	c3	3
V$NFMUE1_Q6	0	0	0	c3	3
RCGCANGCGY_V$NRF1_Q6	0	0	0	c3	3
REACTOME_METABOLISM_OF_PROTEINS	0	0	0	c2	3
BENPORATH_MYC_MAX_TARGETS	0	0	0	c2	3
FLECHNER_BIOPSY_KIDNEY_TRANSPLANT_OK_VS_DONOR_UP	0	0	0	c2	3
SPIELMAN_LYMPHOBLAST_EUROPEAN_VS_ASIAN_DN	0	0	0	c2	3
KIM_BIPOLAR_DISORDER_OLIGODENDROCYTE_DENSITY_CORR_UP	0	0	0	c2	3
DIAZ_CHRONIC_MEYLOGENOUS_LEUKEMIA_UP	0	0	0	c2	3
chrxq27	0	0	0	c1	3
chr5q22	0	0	0	c1	3
chr1p12	0	0	0	c1	3
chryq11	0	0	0	c1	3
chr2p22	0	0	0	c1	3
HALLMARK_OXIDATIVE_PHOSPHORYLATION	0	0	0	h	3
HALLMARK_DNA_REPAIR	0	0	0	h	3
Adherens junction	0	0	0	kegg	3
mRNA surveillance pathway	0	0	0	kegg	3
Non-alcoholic fatty liver disease (NAFLD)	0	0	0	kegg	3
Aminoacyl-tRNA biosynthesis	0	0	0	kegg	3
Huntington's disease	0	0	0	kegg	3
Oxidative phosphorylation	0	0	0	kegg	3
MicroCosm Targets_hsa-miR-551b*	0	0	0	gsdbreg	3
miRTarBase_hsa-miR-27a	0	0	0	gsdbreg	3
miRTarBase_hsa-miR-200c	0	0	0	gsdbreg	3
MicroCosm Targets_hsa-miR-625*	0	0	0	gsdbreg	3
MicroCosm Targets_hsa-miR-374a*	0	0	0	gsdbreg	3
miRTarBase_hsa-miR-16	0	0	0	gsdbreg	3
Reactome_mRNA_Processing	0	0	0	gsdbpath	3
GO_BP_respiratory_electron_transport_chain_(GO:0022904)	0	0	0	gsdbgo	3
GSE23321_CD8_STEM_CELL_MEMORY_VS_NAIVE_CD8_TCELL_UP	0	0	0	c7	3
GSE7400_CTRL_VS_CSF3_IN_VIVO_TREATED_PBMC_UP	0	0	0	c7	3
GSE22886_NAIVE_CD8_TCELL_VS_NEUTROPHIL_UP	0	0	0	c7	3
GSE9006_HEALTHY_VS_TYPE_1_DIABETES_PBMC_1MONTH_POST_DX_UP	0	0	0	c7	3
GSE5099_UNSTIM_VS_MCSF_TREATED_MONOCYTE_DAY7_UP	0	0	0	c7	3
GSE14000_TRANSLATED_RNA_VS_MRNA_4H_LPS_DC_UP	0	0	0	c7	3
MEK_UP.V1_DN	0	0	0	c6	3
CYCLIN_D1_UP.V1_DN	0	0	0	c6	3
PDGF_ERK_DN.V1_UP	0	0	0	c6	3
PDGF_UP.V1_UP	0	0	0	c6	3
BCAT_BILD_ET_AL_DN	0	0	0	c6	3
TBK1.DN.48HRS_UP	0	0	0	c6	3
GO_PROTEIN_MODIFICATION_BY_SMALL_PROTEIN_CONJUGATION_OR_REMOVAL	0	0	0	c5	3
GO_TRANSFERASE_COMPLEX	0	0	0	c5	3
GO_POSTTRANSCRIPTIONAL_REGULATION_OF_GENE_EXPRESSION	0	0	0	c5	3
GO_PROTEIN_LOCALIZATION_TO_ORGANELLE	0	0	0	c5	3
GO_SPLICEOSOMAL_COMPLEX	0	0	0	c5	3
GO_RNA_SPLICING_VIA_TRANSESTERIFICATION_REACTIONS	0	0	0	c5	3
GO_NUCLEOPLASM_PART	0	0	0	c5	3
GO_RNA_SPLICING	0	0	0	c5	3
GCM_ACTG1	0	0	0	c4	3
GATTGGY_V$NFY_Q6_01	0	0	0	c3	3
CATTTCA,MIR-203	0	0	0	c3	3
TGCTTTG,MIR-330	0	0	0	c3	3
GTGACGY_V$E4F1_Q6	0	0	0	c3	3
GCCATNTTG_V$YY1_Q6	0	0	0	c3	3
REACTOME_METABOLISM_OF_MRNA	0	0	0	c2	3
JOHNSTONE_PARVB_TARGETS_3_DN	0	0	0	c2	3
chr3q22	0	0	0	c1	3
chr6q21	0	0	0	c1	3
chr1q42	0	0	0	c1	3
HALLMARK_FATTY_ACID_METABOLISM	0	0	0	h	3
chr6q27	0	0	0	c1	3
MicroCosm Targets_hsa-miR-223*	0	0	0	gsdbreg	3
GO_BP_protein_folding_(GO:0006457)	0	0	0	gsdbgo	3
GSE22886_IGG_IGA_MEMORY_BCELL_VS_BM_PLASMA_CELL_UP	0	0	0	c7	3
MORF_RAD23A	0	0	0	c4	3
SCHLOSSER_SERUM_RESPONSE_DN	0	0	0	c2	3
HALLMARK_REACTIVE_OXIGEN_SPECIES_PATHWAY	0	0	0	h	3
chr20p13	0	0	0	c1	3
CAGCTTT,MIR-320	0	0	0	c3	3
GO_BP_transcription_from_RNA_polymerase_II_promoter_(GO:0006366)	0	0	0	gsdbgo	3
GO_RRNA_METABOLIC_PROCESS	0	0	0	c5	3
GO_RIBONUCLEOPROTEIN_COMPLEX_BIOGENESIS	0	0	0	c5	3
GO_MRNA_METABOLIC_PROCESS	0	0	0	c5	3
GO_RNA_PROCESSING	0	0	0	c5	3
HALLMARK_HEME_METABOLISM	0	0	0	h	3
miRTarBase_hsa-miR-155	0	0	0	gsdbreg	3
MicroCosm Targets_hsa-miR-335*	0	0	0	gsdbreg	3
HALLMARK_PEROXISOME	0	0	0	h	3
Propanoate metabolism	0	0	0	kegg	3
GO_BP_mRNA_processing_(GO:0006397)	0	0	0	gsdbgo	3
ATGCAGT,MIR-217	0	0	0	c3	3
miRTarBase_hsa-miR-373	0	0	0	gsdbreg	3
PUJANA_ATM_PCC_NETWORK	0	0	0	c2	3
FoxO signaling pathway	0	0	0	kegg	3
CTTTGTA,MIR-524	0	0	0	c3	3
CAGTGTT,MIR-141,MIR-200A	0	0	0	c3	3
ATGTTAA,MIR-302C	0	0	0	c3	3
ATGTTTC,MIR-494	0	0	0	c3	3
Amphetamine addiction	0	0	0	kegg	3
chr4q28	0	0	0	c1	3
HALLMARK_HEDGEHOG_SIGNALING	0	0	0	h	3
HALLMARK_PANCREAS_BETA_CELLS	0	0	0	h	3
GO_NUCLEAR_TRANSCRIBED_MRNA_CATABOLIC_PROCESS_NONSENSE_MEDIATED_DECAY	0	0	0	c5	3
SHEN_SMARCA2_TARGETS_UP	0	0	0	c2	3
TIEN_INTESTINE_PROBIOTICS_24HR_DN	0	0	0	c2	3
GNF2_DAP3	0	0	0	c4	3
MORF_EIF3S6	0	0	0	c4	3
GSE22886_NAIVE_BCELL_VS_NEUTROPHIL_UP	0	0	0	c7	3
TTTGTAG,MIR-520D	0	0	0	c3	3
chr11q21	0	0	0	c1	3
MicroCosm Targets_hsa-miR-367*	0	0	0	gsdbreg	3
chrxq21	0	0	0	c1	3
CTTGTAT,MIR-381	0	0	0	c3	3
MicroCosm Targets_hsa-miR-16-2*	0	0	0	gsdbreg	3
CSR_EARLY_UP.V1_DN	0	0	0	c6	3
MicroCosm Targets_hsa-miR-144*	0	0	0	gsdbreg	3
MicroCosm Targets_hsa-miR-559	0	0	0	gsdbreg	3
MicroCosm Targets_hsa-miR-424*	0	0	0	gsdbreg	3
chr13q32	0	0	0	c1	3
MicroCosm Targets_hsa-miR-96*	0	0	0	gsdbreg	3
miRTarBase_hsa-miR-210	0	0	0	gsdbreg	3
miRTarBase_hsa-miR-18a	0	0	0	gsdbreg	3
PIGF_UP.V1_UP	0	0	0	c6	3
GSE19888_CTRL_VS_A3R_INHIBITOR_TREATED_MAST_CELL_DN	0	0	0	c7	3
BUYTAERT_PHOTODYNAMIC_THERAPY_STRESS_UP	0	0	0	c2	3
DACOSTA_UV_RESPONSE_VIA_ERCC3_DN	0	0	0	c2	3
TBK1.DF_DN	0	0	0	c6	3
HALLMARK_PROTEIN_SECRETION	0	0	0	h	3
GO_RNA_BINDING	0	0	0	c5	3
HAMAI_APOPTOSIS_VIA_TRAIL_UP	0	0	0	c2	3
RNA degradation	0	0	0	kegg	3
TFactS_ELK1	0	0	0	gsdbreg	5
chr3q21	0	0	0	c1	5
chr1q41	0	0	0	c1	5
GSE26156_DOUBLE_POSITIVE_VS_CD4_SINGLE_POSITIVE_THYMOCYTE_UP	0	0	0	c7	5
miRTarBase_hsa-miR-101	0	0	0	gsdbreg	5
GSE6269_HEALTHY_VS_FLU_INF_PBMC_UP	0	0	0	c7	5
HALLMARK_SPERMATOGENESIS	0	0	0	h	5
ACTGCCT,MIR-34B	0	0	0	c3	5
cGMP-PKG signaling pathway	0	0	0	kegg	5
GSE29617_CTRL_VS_DAY3_TIV_FLU_VACCINE_PBMC_2008_UP	0	0	0	c7	5
GGCNKCCATNK_UNKNOWN	0	0	0	c3	5
V$POU3F2_01	0	0	0	c3	5
ZWANG_TRANSIENTLY_UP_BY_1ST_EGF_PULSE_ONLY	0	0	0	c2	5
chr4q24	0	0	0	c1	5
chr13q31	0	0	0	c1	5
Oxytocin signaling pathway	0	0	0	kegg	5
Notch signaling pathway	0	0	0	kegg	5
miRTarBase_hsa-miR-125a-5p	0	0	0	gsdbreg	5
MicroCosm Targets_mmu-miR-694	0	0	0	gsdbreg	5
GO_MF_chromatin_binding_(GO:0003682)	0	0	0	gsdbgo	5
GO_BP_negative_regulation_of_translation_(GO:0017148)	0	0	0	gsdbgo	5
GSE26928_NAIVE_VS_EFF_MEMORY_CD4_TCELL_UP	0	0	0	c7	5
CYCLIN_D1_KE_.V1_DN	0	0	0	c6	5
GO_DOUBLE_STRANDED_DNA_BINDING	0	0	0	c5	5
GNF2_NPM1	0	0	0	c4	5
TATTATA,MIR-374	0	0	0	c3	5
V$FOXO1_02	0	0	0	c3	5
chr8q22	0	0	0	c1	5
ONKEN_UVEAL_MELANOMA_DN	0	0	0	c2	5
chr12p11	0	0	0	c1	5
GO_NEUROGENESIS	0	0	0	c5	5
GO_BP_visual_perception_(GO:0007601)	0	0	-0.815076	gsdbgo	7
TFactS_ETV4	2.41858	0	0	gsdbreg	7
Leishmaniasis	1.88346	0	0	kegg	7
Cell cycle	1.30829	0	0	kegg	7
Legionellosis	2.1384	0	0	kegg	7
V$USF_C	0.902519	0	0	c3	7
chr4q26	1.06347	0	0	c1	7
chr7p12	1.31989	0	0	c1	7
TFactS_LEF1	1.93386	0	0	gsdbreg	7
TFactS_ESR1	1.56217	0	0	gsdbreg	7
GSE37416_0H_VS_6H_F_TULARENSIS_LVS_NEUTROPHIL_DN	1.12294	0	0	c7	7
MORF_NME2	0.70603	0	0	c4	7
AAAGGGA,MIR-204,MIR-211	0.76595	0	0	c3	7
chr13q12	0.881739	0	0	c1	7
chr21q11	0.76199	0	0	c1	7
chr7p11	0.77723	0	0	c1	7
Toxoplasmosis	1.80192	0	0	kegg	7
TFactS_POU1F1	1.61057	0	0	gsdbreg	7
GSE42724_NAIVE_VS_MEMORY_BCELL_DN	1.03379	0	0	c7	7
GSE37416_CTRL_VS_6H_F_TULARENSIS_LVS_NEUTROPHIL_DN	1.07044	0	0	c7	7
P53_DN.V2_UP	2.84659	0	0	c6	7
GO_REGULATION_OF_RESPONSE_TO_STRESS	1.21597	0	0	c5	7
MODULE_17	1.16166	0	0	c4	7
TTCNRGNNNNTTC_V$HSF_Q6	0.884519	0	0	c3	7
V$ETS1_B	1.17199	0	0	c3	7
chr6p24	0.631607	0	0	c1	7
chr1q21	1.25876	0	0	c1	7
GO_BP_interferon-gamma-mediated_signaling_pathway_(GO:0060333)	2.46416	0	0	gsdbgo	7
GSE37416_CTRL_VS_12H_F_TULARENSIS_LVS_NEUTROPHIL_DN	1.1243	0	0	c7	7
GSE29617_CTRL_VS_DAY7_TIV_FLU_VACCINE_PBMC_2008_UP	1.46395	0	0	c7	7
PDGF_ERK_DN.V1_DN	1.04257	0	0	c6	7
V$NFKB_Q6_01	2.05652	0	0	c3	7
TTCYRGAA_UNKNOWN	1.05443	0	0	c3	7
V$MYCMAX_B	0.845313	0	0	c3	7
WWTAAGGC_UNKNOWN	0.904868	0	0	c3	7
chr5p13	2.16556	0	0	c1	7
V$NFKB_Q6	1.5958	0	0	c3	7
chr7q21	1.1342	0	0	c1	7
Systemic lupus erythematosus	1.41077	0	0	kegg	7
ATF2_UP.V1_DN	1.78644	0	0	c6	7
chr1q31	2.25819	0	0	c1	7
GO_BP_antigen_processing_and_presentation_of_peptide_antigen_via_MHC_class_I_(GO:0002474)	1.26722	0	0	gsdbgo	7
TFactS_E2F2	1.53724	0	0	gsdbreg	7
KRCTCNNNNMANAGC_UNKNOWN	1.51209	0	0	c3	7
GSE22886_UNSTIM_VS_IL2_STIM_NKCELL_DN	1.05397	0	0	c7	7
GGGTGGRR_V$PAX4_03	0.997559	0	0	c3	7
GSE29618_PDC_VS_MDC_DN	1.97975	0	0	c7	7
TFactS_JUND	2.20971	0	0	gsdbreg	7
SIRNA_EIF4GI_UP	1.11683	0	0	c6	7
MORF_ACP1	0.553643	0	0	c4	7
MORF_UBE2I	0.608359	0	0	c4	7
MODULE_151	0.775986	0	0	c4	7
Reactome_Metabolism_of_RNA	0.733836	0	0	gsdbpath	7
Reactome_Metabolism_of_proteins	0.743548	0	0	gsdbpath	7
chr6p21	1.40279	0	0	c1	7
GSE7460_CTRL_VS_TGFB_TREATED_ACT_FOXP3_HET_TCONV_UP	0.800141	0	0	c7	7
chr5q12	1.01996	0	0	c1	7
GSE9006_HEALTHY_VS_TYPE_1_DIABETES_PBMC_4MONTH_POST_DX_UP	0.949726	0	0	c7	7
Arrhythmogenic right ventricular cardiomyopathy (ARVC)	0	0	0	kegg	9
TFactS_E2F4	0	0	0	gsdbreg	9
GO_BP_antigen_processing_and_presentation_of_exogenous_peptide_antigen_via_MHC_class_I_(GO:0042590)	0	0	0	gsdbgo	9
GO_BP_antigen_processing_and_presentation_of_exogenous_peptide_antigen_via_MHC_class_I,_TAP-dependent_(GO:0002479)	0	0	0	gsdbgo	9
V$CEBPB_02	0	0	0	c3	9
GSE3982_MEMORY_CD4_TCELL_VS_TH2_DN	0	0	0	c7	9
Glycolysis / Gluconeogenesis	0	0	0	kegg	9
Reactome_S_Phase	0	0	0	gsdbpath	9
GO_MF_receptor_binding_(GO:0005102)	0	0	0	gsdbgo	9
GO_BP_response_to_drug_(GO:0042493)	0	0	0	gsdbgo	9
GSE24634_IL4_VS_CTRL_TREATED_NAIVE_CD4_TCELL_DAY7_UP	0	0	0	c7	9
GSE26156_DOUBLE_POSITIVE_VS_CD4_SINGLE_POSITIVE_THYMOCYTE_DN	0	0	0	c7	9
GSE7509_UNSTIM_VS_IFNA_STIM_IMMATURE_DC_DN	0	0	0	c7	9
GSE24634_TEFF_VS_TCONV_DAY7_IN_CULTURE_UP	0	0	0	c7	9
GSE29618_PDC_VS_MDC_DAY7_FLU_VACCINE_DN	0	0	0	c7	9
GSE11057_NAIVE_VS_EFF_MEMORY_CD4_TCELL_DN	0	0	0	c7	9
GO_CELL_CYCLE_PROCESS	0	0	0	c5	9
GO_CYTOKINE_MEDIATED_SIGNALING_PATHWAY	0	0	0	c5	9
MODULE_53	0	0	0	c4	9
GNF2_BUB1B	0	0	0	c4	9
V$CEBPB_01	0	0	0	c3	9
V$IRF_Q6	0	0	0	c3	9
V$E2F_Q6_01	0	0	0	c3	9
SOTIRIOU_BREAST_CANCER_GRADE_1_VS_3_UP	0	0	0	c2	9
CROONQUIST_IL6_DEPRIVATION_DN	0	0	0	c2	9
GRAHAM_CML_DIVIDING_VS_NORMAL_QUIESCENT_UP	0	0	0	c2	9
CHICAS_RB1_TARGETS_SENESCENT	0	0	0	c2	9
chr5q	0	0	0	c1	9
chr3p26	0	0	0	c1	9
chr2q36	0	0	0	c1	9
chr14q21	0	0	0	c1	9
chr2q13	0	0	0	c1	9
Cholinergic synapse	0	0	0	kegg	9
Hypertrophic cardiomyopathy (HCM)	0	0	0	kegg	9
miRTarBase_hsa-miR-29a	0	0	0	gsdbreg	9
Reactome_Interferon_alpha/beta_signaling	0	0	0	gsdbpath	9
GO_BP_DNA_replication_(GO:0006260)	0	0	0	gsdbgo	9
GO_BP_cell_cycle_checkpoint_(GO:0000075)	0	0	0	gsdbgo	9
GSE24634_TREG_VS_TCONV_POST_DAY7_IL4_CONVERSION_UP	0	0	0	c7	9
GSE12845_IGD_POS_BLOOD_VS_PRE_GC_TONSIL_BCELL_DN	0	0	0	c7	9
GSE36476_CTRL_VS_TSST_ACT_72H_MEMORY_CD4_TCELL_OLD_DN	0	0	0	c7	9
GSE36476_CTRL_VS_TSST_ACT_40H_MEMORY_CD4_TCELL_YOUNG_DN	0	0	0	c7	9
BCAT_GDS748_UP	0	0	0	c6	9
GO_INNATE_IMMUNE_RESPONSE	0	0	0	c5	9
GNF2_ESPL1	0	0	0	c4	9
GNF2_RRM2	0	0	0	c4	9
GNF2_MKI67	0	0	0	c4	9
V$PAX2_02	0	0	0	c3	9
V$CEBP_C	0	0	0	c3	9
V$TATA_01	0	0	0	c3	9
V$CDC5_01	0	0	0	c3	9
GCTNWTTGK_UNKNOWN	0	0	0	c3	9
VECCHI_GASTRIC_CANCER_EARLY_UP	0	0	0	c2	9
RHEIN_ALL_GLUCOCORTICOID_THERAPY_DN	0	0	0	c2	9
HORIUCHI_WTAP_TARGETS_DN	0	0	0	c2	9
chr15q22	0	0	0	c1	9
chr1p31	0	0	0	c1	9
chr10p15	0	0	0	c1	9
chr4q21	0	0	0	c1	9
chr11p14	0	0	0	c1	9
chr5q21	0	0	0	c1	9
Reactome_Synthesis_of_DNA	0	0	0	gsdbpath	9
GO_BP_axon_guidance_(GO:0007411)	0	0	0	gsdbgo	9
ATF2_S_UP.V1_DN	0	0	0	c6	9
GO_CELLULAR_RESPONSE_TO_CYTOKINE_STIMULUS	0	0	0	c5	9
GRAHAM_NORMAL_QUIESCENT_VS_NORMAL_DIVIDING_DN	0	0	0	c2	9
CASORELLI_ACUTE_PROMYELOCYTIC_LEUKEMIA_DN	0	0	0	c2	9
ZHOU_CELL_CYCLE_GENES_IN_IR_RESPONSE_24HR	0	0	0	c2	9
Alcoholism	0	0	0	kegg	9
miRTarBase_hsa-miR-192	0	0	0	gsdbreg	9
HALLMARK_PI3K_AKT_MTOR_SIGNALING	0	0	0	h	9
Proteasome	0	0	0	kegg	9
Hematopoietic cell lineage	0	0	0	kegg	9
chr4q35	0	0	0	c1	9
GNF2_SMC4L1	0	0	0	c4	9
GNF2_FEN1	0	0	0	c4	9
Complement and coagulation cascades	0	0	0	kegg	10
TGFB_UP.V1_UP	0	0	0	c6	4
KRAS.600_UP.V1_UP	0	0	0	c6	4
KRAS.300_UP.V1_UP	0	0	0	c6	4
chr1q32	0	0	0	c1	4
TATAAA_V$TATA_01	0	0	0	c3	4
CTTTGA_V$LEF1_Q2	0	0	0	c3	4
KRAS.BREAST_UP.V1_UP	0	0	0	c6	4
chr4p12	0	0	0	c1	4
STK33_SKM_UP	0	0	0	c6	4
MEL18_DN.V1_DN	0	0	0	c6	4
TFactS_GLI2	0	0	0	gsdbreg	4
HALLMARK_TGF_BETA_SIGNALING	0	0	0	h	4
chr1p13	0	0	0	c1	4
BMI1_DN.V1_DN	0	0	0	c6	4
CTGCAGY_UNKNOWN	0	0	0	c3	4
HALLMARK_UV_RESPONSE_DN	0	0	0	h	4
TFactS_RBPJ	0	0	0	gsdbreg	4
TFactS_NOTCH1	0	0	0	gsdbreg	4
RAF_UP.V1_DN	0	0	0	c6	4
KRAS.LUNG.BREAST_UP.V1_UP	0	0	0	c6	4
KRAS.600.LUNG.BREAST_UP.V1_UP	0	0	0	c6	4
Glioma	0	0	0	kegg	4
PID_Regulation_of_nuclear_beta_catenin_signaling_and_target_gene_transcription	0	0	0	gsdbpath	4
GO_BP_cholesterol_efflux_(GO:0033344)	0	0	0	gsdbgo	4
GO_BP_regulation_of_small_GTPase_mediated_signal_transduction_(GO:0051056)	0	0	0	gsdbgo	4
GO_BP_reverse_cholesterol_transport_(GO:0043691)	0	0	0	gsdbgo	4
GO_BP_high-density_lipoprotein_particle_remodeling_(GO:0034375)	0	0	0	gsdbgo	4
GO_BP_cytoskeleton_organization_(GO:0007010)	0	0	0	gsdbgo	4
GSE29618_MONOCYTE_VS_MDC_DAY7_FLU_VACCINE_UP	0	0	0	c7	4
GSE7460_TCONV_VS_TREG_THYMUS_DN	0	0	0	c7	4
GO_SIGNALING_RECEPTOR_ACTIVITY	0	0	0	c5	4
MODULE_88	0	0	0	c4	4
MODULE_55	0	0	0	c4	4
TGATTTRY_V$GFI1_01	0	0	0	c3	4
V$OCT_C	0	0	0	c3	4
TAKEDA_TARGETS_OF_NUP98_HOXA9_FUSION_6HR_UP	0	0	0	c2	4
chr8p11	0	0	0	c1	4
VERRECCHIA_EARLY_RESPONSE_TO_TGFB1	0	0	0	c2	4
Glycerolipid metabolism	0	0	0	kegg	4
ECM-receptor interaction	0	0	0	kegg	4
GO_BP_regulation_of_cell_shape_(GO:0008360)	0	0	0	gsdbgo	4
GSE3920_IFNA_VS_IFNG_TREATED_FIBROBLAST_UP	0	0	0	c7	4
GSE360_CTRL_VS_L_MAJOR_DC_DN	0	0	0	c7	4
GSE29618_MONOCYTE_VS_MDC_UP	0	0	0	c7	4
GSE29614_CTRL_VS_DAY3_TIV_FLU_VACCINE_PBMC_DN	0	0	0	c7	4
GSE9601_UNTREATED_VS_NFKB_INHIBITOR_TREATED_HCMV_INF_MONOCYTE_UP	0	0	0	c7	4
GO_REGULATION_OF_ANATOMICAL_STRUCTURE_MORPHOGENESIS	0	0	0	c5	4
MODULE_27	0	0	0	c4	4
V$AFP1_Q6	0	0	0	c3	4
V$E47_01	0	0	0	c3	4
chr7p15	0	0	0	c1	4
NABA_MATRISOME	0	0	0	c2	4
TFactS_FLI1	0	0	0	gsdbreg	4
MicroCosm Targets_hsa-miR-25*	0	0	0	gsdbreg	4
Reactome_Signaling_by_Rho_GTPases	0	0	0	gsdbpath	4
Reactome_Rho_GTPase_cycle	0	0	0	gsdbpath	4
Reactome_Platelet_activation,_signaling_and_aggregation	0	0	0	gsdbpath	4
WikiPathways_Statin_Pathway(WP430)	0	0	0	gsdbpath	4
Reactome_Integrin_cell_surface_interactions	0	0	0	gsdbpath	4
GO_BP_response_to_wounding_(GO:0009611)	0	0	0	gsdbgo	4
GO_BP_cell_migration_(GO:0016477)	0	0	0	gsdbgo	4
GO_BP_positive_regulation_of_branching_involved_in_ureteric_bud_morphogenesis_(GO:0090190)	0	0	0	gsdbgo	4
GO_BP_anatomical_structure_morphogenesis_(GO:0009653)	0	0	0	gsdbgo	4
GO_BP_patterning_of_blood_vessels_(GO:0001569)	0	0	0	gsdbgo	4
GO_BP_heart_development_(GO:0007507)	0	0	0	gsdbgo	4
GO_BP_platelet_activation_(GO:0030168)	0	0	0	gsdbgo	4
GO_BP_homophilic_cell_adhesion_(GO:0007156)	0	0	0	gsdbgo	4
GO_BP_lipoprotein_metabolic_process_(GO:0042157)	0	0	0	gsdbgo	4
GSE9946_MATURE_STIMULATORY_VS_PROSTAGLANDINE2_TREATED_MATURE_DC_DN	0	0	0	c7	4
GSE4984_LPS_VS_VEHICLE_CTRL_TREATED_DC_DN	0	0	0	c7	4
GSE10325_CD4_TCELL_VS_MYELOID_DN	0	0	0	c7	4
GSE19888_ADENOSINE_A3R_INH_VS_ACT_WITH_INHIBITOR_PRETREATMENT_IN_MAST_CELL_DN	0	0	0	c7	4
GSE3982_DC_VS_TH2_UP	0	0	0	c7	4
GO_MORPHOGENESIS_OF_AN_EPITHELIUM	0	0	0	c5	4
GO_POSITIVE_REGULATION_OF_DEVELOPMENTAL_PROCESS	0	0	0	c5	4
GO_G_PROTEIN_COUPLED_RECEPTOR_SIGNALING_PATHWAY	0	0	0	c5	4
GO_ORGAN_MORPHOGENESIS	0	0	0	c5	4
GO_NEGATIVE_REGULATION_OF_MULTICELLULAR_ORGANISMAL_PROCESS	0	0	0	c5	4
MODULE_38	0	0	0	c4	4
MODULE_122	0	0	0	c4	4
V$OCT1_04	0	0	0	c3	4
V$HNF3B_01	0	0	0	c3	4
V$TAL1ALPHAE47_01	0	0	0	c3	4
V$STAT5A_03	0	0	0	c3	4
WTTGKCTG_UNKNOWN	0	0	0	c3	4
V$IK1_01	0	0	0	c3	4
RUIZ_TNC_TARGETS_UP	0	0	0	c2	4
BENPORATH_PRC2_TARGETS	0	0	0	c2	4
VERRECCHIA_RESPONSE_TO_TGFB1_C2	0	0	0	c2	4
HELLER_HDAC_TARGETS_SILENCED_BY_METHYLATION_UP	0	0	0	c2	4
VERHAAK_GLIOBLASTOMA_CLASSICAL	0	0	0	c2	4
ZHOU_INFLAMMATORY_RESPONSE_FIMA_UP	0	0	0	c2	4
HELLER_SILENCED_BY_METHYLATION_UP	0	0	0	c2	4
BENPORATH_EED_TARGETS	0	0	0	c2	4
chr5q23	0	0	0	c1	4
HALLMARK_XENOBIOTIC_METABOLISM	0	0	0	h	4
chr5q31	0	0	0	c1	4
Fat digestion and absorption	0	0	0	kegg	4
Calcium signaling pathway	0	0	0	kegg	4
Neuroactive ligand-receptor interaction	0	0	0	kegg	4
Glycerophospholipid metabolism	0	0	0	kegg	4
p53 signaling pathway	0	0	0	kegg	4
Melanoma	0	0	0	kegg	4
miRTarBase_hsa-miR-20b	0	0	0	gsdbreg	4
TFactS_SMAD4	0	0	0	gsdbreg	4
TFactS_JUNB	0	0	0	gsdbreg	4
TFactS_SMAD1	0	0	0	gsdbreg	4
TFactS_TFAP2A	0	0	0	gsdbreg	4
TFactS_MITF	0	0	0	gsdbreg	4
Reactome_Other_semaphorin_interactions	0	0	0	gsdbpath	4
Reactome_G_alpha_(q)_signalling_events	0	0	0	gsdbpath	4
Biocarta_Regulation_of_ck1/cdk5_by_type_1_glutamate_receptors	0	0	0	gsdbpath	4
Reactome_P2Y_receptors	0	0	0	gsdbpath	4
Reactome_Calcitonin-like_ligand_receptors	0	0	0	gsdbpath	4
PID_Urokinase-type_plasminogen_activator_(uPA)_and_uPAR-mediated_signaling	0	0	0	gsdbpath	4
INOH_Integrin	0	0	0	gsdbpath	4
WikiPathways_Focal_Adhesion(WP306)	0	0	0	gsdbpath	4
GO_BP_cell-cell_signaling_(GO:0007267)	0	0	0	gsdbgo	4
GO_MF_apolipoprotein_binding_(GO:0034185)	0	0	0	gsdbgo	4
GO_BP_G-protein_coupled_receptor_signaling_pathway_(GO:0007186)	0	0	0	gsdbgo	4
GO_BP_positive_regulation_of_vasoconstriction_(GO:0045907)	0	0	0	gsdbgo	4
GO_BP_positive_regulation_of_smooth_muscle_cell_proliferation_(GO:0048661)	0	0	0	gsdbgo	4
GO_CC_extracellular_matrix_(GO:0031012)	0	0	0	gsdbgo	4
GSE360_CTRL_VS_M_TUBERCULOSIS_DC_DN	0	0	0	c7	4
GSE11057_EFF_MEM_VS_CENT_MEM_CD4_TCELL_UP	0	0	0	c7	4
GSE23321_EFFECTOR_MEMORY_VS_NAIVE_CD8_TCELL_UP	0	0	0	c7	4
GSE29618_BCELL_VS_MONOCYTE_DAY7_FLU_VACCINE_DN	0	0	0	c7	4
GSE26495_NAIVE_VS_PD1HIGH_CD8_TCELL_DN	0	0	0	c7	4
SRC_UP.V1_UP	0	0	0	c6	4
RAPA_EARLY_UP.V1_DN	0	0	0	c6	4
PIGF_UP.V1_DN	0	0	0	c6	4
ATM_DN.V1_UP	0	0	0	c6	4
PTEN_DN.V2_UP	0	0	0	c6	4
JNK_DN.V1_UP	0	0	0	c6	4
BMI1_DN_MEL18_DN.V1_DN	0	0	0	c6	4
GO_NEGATIVE_REGULATION_OF_LOCOMOTION	0	0	0	c5	4
GO_TISSUE_MORPHOGENESIS	0	0	0	c5	4
GO_RECEPTOR_ACTIVITY	0	0	0	c5	4
GO_CALCIUM_ION_BINDING	0	0	0	c5	4
GO_CIRCULATORY_SYSTEM_DEVELOPMENT	0	0	0	c5	4
GO_CARDIOVASCULAR_SYSTEM_DEVELOPMENT	0	0	0	c5	4
GO_NEGATIVE_REGULATION_OF_DEVELOPMENTAL_PROCESS	0	0	0	c5	4
GO_VASCULATURE_DEVELOPMENT	0	0	0	c5	4
GO_BIOLOGICAL_ADHESION	0	0	0	c5	4
GO_EXTRACELLULAR_MATRIX	0	0	0	c5	4
GO_REGULATION_OF_CELLULAR_COMPONENT_MOVEMENT	0	0	0	c5	4
MODULE_220	0	0	0	c4	4
MODULE_12	0	0	0	c4	4
V$OCT1_B	0	0	0	c3	4
YATGNWAAT_V$OCT_C	0	0	0	c3	4
V$IK2_01	0	0	0	c3	4
MOHANKUMAR_TLX1_TARGETS_DN	0	0	0	c2	4
NABA_CORE_MATRISOME	0	0	0	c2	4
KOKKINAKIS_METHIONINE_DEPRIVATION_48HR_UP	0	0	0	c2	4
GOZGIT_ESR1_TARGETS_DN	0	0	0	c2	4
HELLEBREKERS_SILENCED_DURING_TUMOR_ANGIOGENESIS	0	0	0	c2	4
ONDER_CDH1_SIGNALING_VIA_CTNNB1	0	0	0	c2	4
BOQUEST_STEM_CELL_UP	0	0	0	c2	4
WU_CELL_MIGRATION	0	0	0	c2	4
BENPORATH_ES_WITH_H3K27ME3	0	0	0	c2	4
chr2p25	0	0	0	c1	4
BENPORATH_SUZ12_TARGETS	0	0	0	c2	4
HALLMARK_ADIPOGENESIS	0	0	0	h	4
HALLMARK_ANGIOGENESIS	0	0	0	h	4
chr16q12	0	0	0	c1	4
MTOR_UP.N4.V1_UP	0	0	0.950314	c6	6
MODULE_321	0	0	1.26098	c4	6
GSE24634_TREG_VS_TCONV_POST_DAY10_IL4_CONVERSION_DN	0	0	1.29322	c7	6
GSE1432_CTRL_VS_IFNG_24H_MICROGLIA_DN	0	0	1.62401	c7	6
V$AP1_Q6	0	0	0.996725	c3	6
GSE13485_CTRL_VS_DAY7_YF17D_VACCINE_PBMC_DN	0	0	1.66762	c7	6
Small cell lung cancer	0	0	1.40518	kegg	6
TFactS_STAT5B	0	0	1.06176	gsdbreg	6
TFactS_CEBPA	0	0	1.29742	gsdbreg	6
TFactS_STAT5A	0	0	1.06176	gsdbreg	6
TFactS_USF2	0	0	1.05391	gsdbreg	6
GO_BP_positive_regulation_of_I-kappaB_kinase/NF-kappaB_cascade_(GO:0043123)	0	0	1.28825	gsdbgo	6
GO_BP_positive_regulation_of_cell_migration_(GO:0030335)	0	0	1.19915	gsdbgo	6
GSE2405_0H_VS_3H_A_PHAGOCYTOPHILUM_STIM_NEUTROPHIL_UP	0	0	1.39449	c7	6
GSE13484_UNSTIM_VS_YF17D_VACCINE_STIM_PBMC_DN	0	0	1.47393	c7	6
GSE2706_UNSTIM_VS_2H_R848_DC_DN	0	0	1.55353	c7	6
TBK1.DF_UP	0	0	1.09402	c6	6
JNK_DN.V1_DN	0	0	1.14959	c6	6
GO_REGULATION_OF_INTRACELLULAR_SIGNAL_TRANSDUCTION	0	0	1.09997	c5	6
V$SRF_Q5_01	0	0	0.928444	c3	6
V$NFKAPPAB65_01	0	0	1.29481	c3	6
TGGNNNNNNKCCAR_UNKNOWN	0	0	1.04087	c3	6
ZHANG_RESPONSE_TO_IKK_INHIBITOR_AND_TNF_UP	0	0	1.77922	c2	6
VERHAAK_GLIOBLASTOMA_MESENCHYMAL	0	0	1.64894	c2	6
PHONG_TNF_RESPONSE_VIA_P38_PARTIAL	0	0	1.43602	c2	6
chr4q33	0	0	1.07997	c1	6
chr5q35	0	0	0.802436	c1	6
chr4p15	0	0	0.956661	c1	6
chr11p15	0	0	0.874138	c1	6
Platelet activation	0	0	0.784233	kegg	6
LTE2_UP.V1_UP	0	0	1.08267	c6	6
GO_LOCALIZATION_OF_CELL	0	0	1.28458	c5	6
GO_CELL_MOTILITY	0	0	1.28458	c5	6
V$AP1_Q6_01	0	0	0.979872	c3	6
JOHNSTONE_PARVB_TARGETS_3_UP	0	0	1.25346	c2	6
chr4q22	0	0	0.837334	c1	6
BLALOCK_ALZHEIMERS_DISEASE_UP	0	0	0.983637	c2	6
chr6q23	0	0	1.07253	c1	6
HALLMARK_APICAL_JUNCTION	0	0	1.24908	h	6
MODULE_46	0	0	1.8111	c4	6
Transcriptional misregulation in cancer	0	0	1.29053	kegg	6
MODULE_64	0	0	1.60689	c4	6
MODULE_75	0	0	1.78942	c4	6
MODULE_47	0	0	1.44799	c4	6
chr6q24	0	0	1.20509	c1	6
Reactome_Hemostasis	0	0	1.05019	gsdbpath	6
P53_DN.V1_DN	0	0	1.40269	c6	6
CCCNNGGGAR_V$OLF1_01	0	0	1.03019	c3	6
GO_SIGNAL_TRANSDUCER_ACTIVITY	0	0	1.19354	c5	6
GSE2405_HEAT_KILLED_LYSATE_VS_LIVE_A_PHAGOCYTOPHILUM_STIM_NEUTROPHIL_24H_UP	0	0	1.44038	c7	6
TFactS_ATF2	0	0	1.65813	gsdbreg	6
chr8q12	0	0	0.712628	c1	6
Reactome_Activation_of_the_mRNA_upon_binding_of_the_cap-binding_complex_and_eIFs,_and_subsequent_binding_to_43S	0	0	0.600475	gsdbpath	6
RPS14_DN.V1_UP	0	0	1.67199	c6	6
GO_EXTRACELLULAR_SPACE	0	0	1.46163	c5	6
PI3K-Akt signaling pathway	0	0	1.17018	kegg	6
GO_CELL_SURFACE	0	0	1.38449	c5	6
Hepatitis B	0	0	1.1787	kegg	6
Tight junction	0	0	0.878041	kegg	6
GNF2_CCNB2	0	0	1.42336	c4	6
GNF2_CDC20	0	0	1.45061	c4	6
GNF2_HMMR	0	0	1.43439	c4	6
Reactome_Cytokine_Signaling_in_Immune_system	0	0	1.37028	gsdbpath	6
WGGAATGY_V$TEF1_Q6	0	0	1.15999	c3	6
GSE13485_DAY3_VS_DAY7_YF17D_VACCINE_PBMC_DN	0	0	1.58346	c7	6
GO_BP_immune_response_(GO:0006955)	0	0	1.97213	gsdbgo	6
V$SRF_Q6	0	0	0.988517	c3	6
V$SRF_Q4	0	0	0.979479	c3	6
chr3p12	0	0	1.26416	c1	6
TFactS_USF1	0	0	1.11711	gsdbreg	6
GSE29618_BCELL_VS_MDC_UP	0	0	0	c7	2
GSE36476_CTRL_VS_TSST_ACT_16H_MEMORY_CD4_TCELL_YOUNG_UP	0	0	0	c7	2
miRTarBase_hsa-miR-221	0	0	0	gsdbreg	2
Morphine addiction	0	0	0	kegg	2
Toll-like receptor signaling pathway	0	0	0	kegg	2
TFactS_FOXO3	0	0	0	gsdbreg	2
GO_BP_angiogenesis_(GO:0001525)	0	0	0	gsdbgo	2
GSE17974_0H_VS_48H_IN_VITRO_ACT_CD4_TCELL_UP	0	0	0	c7	2
KRAS.50_UP.V1_DN	0	0	0	c6	2
PRC1_BMI_UP.V1_DN	0	0	0	c6	2
GO_CYTOSOLIC_PART	0	0	0	c5	2
GCM_SUFU	0	0	0	c4	2
chr19p12	0	0	0	c1	2
chrxq22	0	0	0	c1	2
chr5q13	0	0	0	c1	2
NF-kappa B signaling pathway	0	0	0	kegg	2
Gastric acid secretion	0	0	0	kegg	2
TFactS_FOXA1	0	0	0	gsdbreg	2
GO_BP_neuropeptide_signaling_pathway_(GO:0007218)	0	0	0	gsdbgo	2
GO_BP_negative_regulation_of_transcription_from_RNA_polymerase_II_promoter_(GO:0000122)	0	0	0	gsdbgo	2
GSE34156_UNTREATED_VS_24H_TLR1_TLR2_LIGAND_TREATED_MONOCYTE_DN	0	0	0	c7	2
KRAS.LUNG.BREAST_UP.V1_DN	0	0	0	c6	2
GO_POSITIVE_REGULATION_OF_GENE_EXPRESSION	0	0	0	c5	2
GO_POSITIVE_REGULATION_OF_BIOSYNTHETIC_PROCESS	0	0	0	c5	2
GO_IMMUNE_SYSTEM_DEVELOPMENT	0	0	0	c5	2
GO_LARGE_RIBOSOMAL_SUBUNIT	0	0	0	c5	2
GO_NEGATIVE_REGULATION_OF_GENE_EXPRESSION	0	0	0	c5	2
CHNG_MULTIPLE_MYELOMA_HYPERPLOID_UP	0	0	0	c2	2
chr18q12	0	0	0	c1	2
chr11q22	0	0	0	c1	2
chr7p21	0	0	0	c1	2
TFactS_HNF4A	0	0	0	gsdbreg	2
GO_BP_anterior/posterior_pattern_specification_(GO:0009952)	0	0	0	gsdbgo	2
Inflammatory bowel disease (IBD)	0	0	0	kegg	2
REACTOME_NONSENSE_MEDIATED_DECAY_ENHANCED_BY_THE_EXON_JUNCTION_COMPLEX	0	0	0	c2	2
GNF2_ST13	0	0	0	c4	2
GO_CYTOSOLIC_LARGE_RIBOSOMAL_SUBUNIT	0	0	0	c5	2
GO_BP_pattern_specification_process_(GO:0007389)	0	0	0	gsdbgo	2
GNF2_TPT1	0	0	0	c4	2
GNF2_GLTSCR2	0	0	0	c4	2
chr16q11	0	0	0	c1	2
GNF2_RBBP6	0	0	0	c4	2
chr6p23	0	0	0	c1	2
miRTarBase_hsa-miR-222	0	0	0	gsdbreg	2
Pertussis	0	0	0	kegg	2
miRTarBase_hsa-miR-128	0	0	0	gsdbreg	2
chrxq12	0	0	0	c1	2
chrxq13	0	0	0	c1	2
ACTTTAT,MIR-142-5P	0	0	0	c3	2
GSE34156_NOD2_LIGAND_VS_NOD2_AND_TLR1_TLR2_LIGAND_24H_TREATED_MONOCYTE_DN	0	0	0	c7	2
GSE36476_CTRL_VS_TSST_ACT_72H_MEMORY_CD4_TCELL_YOUNG_UP	0	0	0	c7	2
V$FREAC3_01	0	0	0	c3	2
GTTATAT,MIR-410	0	0	0	c3	2
IL15_UP.V1_DN	0	0	0	c6	2
GSE19888_ADENOSINE_A3R_INH_PRETREAT_AND_ACT_BY_A3R_VS_A3R_INH_AND_TCELL_MEMBRANES_ACT_MAST_CELL_UP	0	0	0	c7	2
GSE22886_NAIVE_TCELL_VS_DC_UP	0	0	0	c7	2
FLOTHO_PEDIATRIC_ALL_THERAPY_RESPONSE_UP	0	0	0	c2	2
GSE36476_CTRL_VS_TSST_ACT_40H_MEMORY_CD4_TCELL_YOUNG_UP	0	0	0	c7	2
Inflammatory mediator regulation of TRP channels	0	0	0	kegg	2
GO_BP_negative_regulation_of_transcription,_DNA-dependent_(GO:0045892)	0	0	0	gsdbgo	2
BASAKI_YBX1_TARGETS_DN	0	0	0	c2	2
Fc epsilon RI signaling pathway	0	0	0	kegg	2
JISON_SICKLE_CELL_DISEASE_DN	0	0	0	c2	2
GO_NEGATIVE_REGULATION_OF_NITROGEN_COMPOUND_METABOLIC_PROCESS	0	0	0	c5	2
DACOSTA_UV_RESPONSE_VIA_ERCC3_COMMON_DN	0	0	0	c2	2
cAMP signaling pathway	0	0	0	kegg	2
REACTOME_FORMATION_OF_THE_TERNARY_COMPLEX_AND_SUBSEQUENTLY_THE_43S_COMPLEX	0	0	0	c2	2
Reactome_Formation_of_the_ternary_complex,_and_subsequently,_the_43S_complex	0	0	0	gsdbpath	2
GSE13738_RESTING_VS_BYSTANDER_ACTIVATED_CD4_TCELL_UP	0	0	0	c7	2
GCM_HBP1	0	0	0	c4	2
GSE3982_MEMORY_CD4_TCELL_VS_TH1_UP	0	0	0	c7	2
GCANCTGNY_V$MYOD_Q6	0	0	0	c3	2
GCM_NCAM1	0	0	0	c4	2
VERHAAK_GLIOBLASTOMA_PRONEURAL	0	0	0	c2	2
GCM_ZNF198	0	0	0	c4	2
GO_RNA_CATABOLIC_PROCESS	0	0	0	c5	2
KRAS.300_UP.V1_DN	0	0	0	c6	2
Hepatitis C	0	0	0	kegg	2
GO_RIBOSOMAL_SUBUNIT	0	0	0	c5	2
GSE34205_HEALTHY_VS_FLU_INF_INFANT_PBMC_UP	0	0	0	c7	2
DAZARD_RESPONSE_TO_UV_NHEK_DN	0	0	0	c2	2
GSE36476_CTRL_VS_TSST_ACT_16H_MEMORY_CD4_TCELL_OLD_UP	0	0	0	c7	2
Cocaine addiction	0	0	0	kegg	2
KRAS.50_UP.V1_UP	0	0	0	c6	2
miRTarBase_hsa-miR-9	0	0	0	gsdbreg	2
GCM_MLL	0	0	0	c4	2
GSE17974_CTRL_VS_ACT_IL4_AND_ANTI_IL12_24H_CD4_TCELL_UP	0	0	0	c7	2
GCM_MYST2	0	0	0	c4	2
GSE3982_BASOPHIL_VS_TH1_UP	0	0	0	c7	2
OSMAN_BLADDER_CANCER_DN	0	0	0	c2	2
GCM_UBE2N	0	0	0	c4	2
Reactome_Generic_Transcription_Pathway	0	0	0	gsdbpath	2
Glyoxylate and dicarboxylate metabolism	0	0	0	kegg	2
GCM_RAB10	0	0	0	c4	2
GO_BP_protein_autophosphorylation_(GO:0046777)	0	0	0	gsdbgo	2
Reactome_Translation_initiation_complex_formation	0	0	0	gsdbpath	2
GCM_DFFA	0	0	0	c4	2
GO_MF_protein_serine/threonine_phosphatase_activity_(GO:0004722)	0	0	0	gsdbgo	2
Reactome_Ribosomal_scanning_and_start_codon_recognition	0	0	0	gsdbpath	2
HALLMARK_WNT_BETA_CATENIN_SIGNALING	0	0	0	h	2
GABRIELY_MIR21_TARGETS	0	0	0	c2	2
GO_REGULATION_OF_TRANSCRIPTION_FROM_RNA_POLYMERASE_II_PROMOTER	0	0	0	c5	2
CHEN_HOXA5_TARGETS_9HR_UP	0	0	0	c2	2
V$FREAC2_01	0	0	0	c3	2
GO_BP_positive_regulation_of_transcription,_DNA-dependent_(GO:0045893)	0	0	0	gsdbgo	2
Osteoclast differentiation	0	0	0	kegg	2
chr4p14	0	0	0	c1	2
GSE17974_0H_VS_12H_IN_VITRO_ACT_CD4_TCELL_UP	0	0	0	c7	2
T cell receptor signaling pathway	0	0	0	kegg	2
GSE4590_LARGE_PRE_BCELL_VS_VPREB_POS_LARGE_PRE_BCELL_DN	0	0	0	c7	2
HALLMARK_KRAS_SIGNALING_DN	0	0	0	h	2
chr9p22	0	0	0	c1	2
Dopaminergic synapse	0	0	0	kegg	2
GCACTTT,MIR-17-5P,MIR-20A,MIR-106A,MIR-106B,MIR-20B,MIR-519D	0	0	0	c3	2
GSE29618_BCELL_VS_MDC_DAY7_FLU_VACCINE_UP	0	0	0	c7	2
MTOR_UP.N4.V1_DN	0	0	0	c6	2
V$FOXO3_01	0	0	0	c3	2
GSE27291_0H_VS_7D_STIM_GAMMADELTA_TCELL_DN	0	0	0	c7	2
GO_SEQUENCE_SPECIFIC_DNA_BINDING	0	0	0	c5	2
AATGTGA,MIR-23A,MIR-23B	0	0	0	c3	2
KRAS.LUNG_UP.V1_UP	0	0	0	c6	2
GSE6269_FLU_VS_E_COLI_INF_PBMC_DN	0	0	0	c7	2
GO_RNA_POLYMERASE_II_TRANSCRIPTION_FACTOR_ACTIVITY_SEQUENCE_SPECIFIC_DNA_BINDING	0	0	0	c5	2
GO_NUCLEIC_ACID_BINDING_TRANSCRIPTION_FACTOR_ACTIVITY	0	0	0	c5	2
JAK2_DN.V1_DN	0	0	0	c6	2
RTAAACA_V$FREAC2_01	0	0	0	c3	2
Prolactin signaling pathway	0	0	0	kegg	2
chr3q12	0	0	0	c1	2
V$FOXO4_02	0	0	0	c3	2
GO_REGULATORY_REGION_NUCLEIC_ACID_BINDING	0	0	0	c5	2
TFactS_GLI1	0	0	0	gsdbreg	2
REACTOME_3_UTR_MEDIATED_TRANSLATIONAL_REGULATION	0.762671	0	0.622451	c2	2
Reactome_Metabolism_of_mRNA	0.770767	0	0.669266	gsdbpath	2
GO_POLY_A_RNA_BINDING	0.719171	0	0	c5	2
GSE42088_UNINF_VS_LEISHMANIA_INF_DC_4H_DN	1.0788	0	0	c7	2
REACTOME_SRP_DEPENDENT_COTRANSLATIONAL_PROTEIN_TARGETING_TO_MEMBRANE	0.742105	0	0	c2	2
GO_ESTABLISHMENT_OF_PROTEIN_LOCALIZATION_TO_ENDOPLASMIC_RETICULUM	0.748543	0	0	c5	2
GO_MF_structural_constituent_of_ribosome_(GO:0003735)	0.719849	0	0	gsdbgo	2
REACTOME_TRANSLATION	0.721596	0	0	c2	2
REACTOME_INFLUENZA_LIFE_CYCLE	0.722371	0	0	c2	2
GO_TRANSLATIONAL_INITIATION	0.733359	0	0	c5	2
GO_MULTI_ORGANISM_METABOLIC_PROCESS	0.719932	0	0	c5	2
GO_BP_viral_reproduction_(GO:0016032)	0.694629	0	0	gsdbgo	2
MORF_EIF4A2	0.632588	0	0	c4	2
GO_CC_ribosome_(GO:0005840)	0.690824	0	0	gsdbgo	2
GO_CYTOSOLIC_RIBOSOME	0.737141	0	0	c5	2
REACTOME_INFLUENZA_VIRAL_RNA_TRANSCRIPTION_AND_REPLICATION	0.749536	0	0	c2	2
MORF_JUND	0.746083	0	0	c4	2
GO_PROTEIN_LOCALIZATION_TO_ENDOPLASMIC_RETICULUM	0.765127	0	0	c5	2
GO_PROTEIN_TARGETING_TO_MEMBRANE	0.774403	0	0	c5	2
GO_VIRAL_LIFE_CYCLE	0.933534	0	0	c5	2
GSE42088_UNINF_VS_LEISHMANIA_INF_DC_2H_DN	1.16506	0	0	c7	2
GO_CC_cytosolic_small_ribosomal_subunit_(GO:0022627)	0.773793	0	0.59171	gsdbgo	2
HALLMARK_ESTROGEN_RESPONSE_EARLY	1.28954	0	1.10734	h	2
REACTOME_PEPTIDE_CHAIN_ELONGATION	0.776168	0	0.627552	c2	2
KEGG_RIBOSOME	0.778603	0	0.626321	c2	2
V$CREL_01	1.98087	0	1.29173	c3	2
V$BACH1_01	1.38497	0	1.10957	c3	2
V$AP1_01	1.2541	0	0.935475	c3	2
GSE9988_LOW_LPS_VS_CTRL_TREATED_MONOCYTE_UP	2.05381	0	1.47505	c7	2
chr3q28	0.983828	0	1.05461	c1	2
chr1p21	1.03733	0	0.941171	c1	2
Sphingolipid signaling pathway	1.06046	0	0.912791	kegg	2
Cell adhesion molecules (CAMs)	2.01887	0	1.60131	kegg	2
MODULE_84	2.52202	0	1.7255	c4	2
Ras signaling pathway	1.0791	0	1.00042	kegg	2
GNF2_CENPF	2.02814	0	1.33021	c4	2
chr10q21	1.1987	0	0.829225	c1	2
chr4q25	1.18153	0	1.01373	c1	2
HALLMARK_ESTROGEN_RESPONSE_LATE	1.70885	0	1.20531	h	2
CSR_LATE_UP.V1_DN	1.75234	0	1.4348	c6	2
chr3p14	1.0935	0	1.09143	c1	2
chr2q33	0.822794	0	0.906496	c1	2
GNF2_CDC2	2.10036	0	1.35378	c4	2
GO_IMMUNE_RESPONSE	2.1662	0	1.55883	c5	2
GO_POSITIVE_REGULATION_OF_IMMUNE_SYSTEM_PROCESS	1.73687	0	1.30662	c5	2
V$BACH2_01	1.53497	0	1.13634	c3	2
GO_BP_cell_division_(GO:0051301)	1.25477	0	1.01818	gsdbgo	2
KRAS.KIDNEY_UP.V1_UP	0	-0.942713	0	c6	4
GABAergic synapse	0	-0.981583	0	kegg	10

## Sheet: 5b GOI AMD risk genes
gene name
ABCA1		Source: Predicted AMD risk genes with high priority (Fritsche et al. Nature Genetics 2015; Supplementary Data Set 5).
ACAD10
ADAMTS9-AS2
APOE
ARHGAP21
ARMS2
B3GLCT
C2
C20orf85
C3
C9
CD63
CETP
CFB
CFH
CFI
CNN2
COL4A3
COL8A1
CTRB1
CTRB2
HTRA1
LIPC
MIR6130
MMP9
NPLOC4
PILRA
PILRB
PRLR
RAD51B
RDH5
RORB
SKIV2L
SLC16A8
SPEF2
SRPK2
SYN3
TGFBR1
TIMP3
TMEM97
TNFRSF10A
TRPM3
TSPAN10
VEGFA
VTN

## Sheet: 5c AMD patient retina data
Reference	Clinical AMD phenotype	AMD stage	Number of patients (healthy /diseased)	Total number of DEG in AMD dataset	Analysis method	Tissue sample size	Tissue sample type	Statistics for the dataset from the reference	Original dataset location / dataset details in the reference	Reference DOI
Lyu et al. 2019	early AMD	early	8 / 4	21	RNASeq	macular round punches (10 mm)	neural retina	Benjamini-Hochberg adjusted p-value < 0.05 and fold change ≥ 1.2	Supplementary data 3	doi: 10.1038/s41598-021-95122-3.
Lyu et al. 2019	late AMD (dry and wet)	late	8 / 3	9772	RNASeq	macular round punches (10 mm)	neural retina	Benjamini-Hochberg adjusted p-value < 0.05 and fold change ≥ 1.2	Supplementary data 3	doi: 10.1038/s41598-021-95122-3.
Lyu et al. 2019	early vs late AMD (progression genes)	early vs. late	8/4 vs. 8/3	17	RNASeq	macular round punches (10 mm)	neural retina	Benjamini-Hochberg adjusted p-value < 0.05 and fold change ≥ 1.2	Supplementary data 3	doi: 10.1038/s41598-021-95122-3.
Ratnapriya et al. 2019	dry & wet AMD (mostly late)	early & late	105 / 348	163	RNASeq	whole neural retina	neural retina	FDR <0.02	Supplementary data 5 / 161 genes (MGS4) without, and 15 genes (MGS1-4) with age correction	doi: 10.1038/s41588-019-0351-9.
Wang et al. 2018	dry AMD (early & late)	early & late	11 / 14	758	ATACSeq	6mm punch, macular	neural retina	FDR < 0.01	Supplementary data 5 / We only included promoter and exon regions from the list of differentially accessible regions.	doi: 10.1038/s41467-018-03856-y
Whitmore et al. 2013	dry AMD (early)	early	9 / 9	73	Affymetrix GeneChip	4-8mm punch, macular	RPE with potential photoreceptor contamination	not adjusted for multiple testing	Table 2	https://pubmed.ncbi.nlm.nih.gov/24265543/
Newman et al. 2012	dry AMD (early) (non GA)	early	31 / 51	37	Agilent Whole Human Genome Array	macular round punches (8 mm) and temporally adjacent extramacular punches (6 mm)	neural retina	gene probes with a permuted P < 0.1 and fold change ≥ 1.5	Additional file 2, Table S1 / Subset originally called: Dry AMD Mac	doi.org/10.1186/gm315
Newman et al. 2012	wet AMD (CNV and GA/CNV)	late	31 / 7	762	Agilent Whole Human Genome Array	macular round punches (8 mm) and temporally adjacent extramacular punches (6 mm)	neural retina	gene probes with a permuted P < 0.1 and fold change ≥ 1.5	Additional file 2, Table S1 / Subset originally called: CNV Mac	doi.org/10.1186/gm315
Newman et al. 2012	dry AMD (late) (GA)	late	31 / 2	464	Agilent Whole Human Genome Array	macular round punches (8 mm) and temporally adjacent extramacular punches (6 mm)	neural retina	gene probes with a permuted P < 0.1 and fold change ≥ 1.5	Additional file 2, Table S1 / Subset originally called: geographic atrophy	doi.org/10.1186/gm315
Newman et al. 2012	pre- & subclinical AMD (MD1+MD2)	pre- & subclinical	31 / 11	74	Agilent Whole Human Genome Array	macular round punches (8 mm) and temporally adjacent extramacular punches (6 mm)	neural retina	gene probes with a permuted P < 0.1 and fold change ≥ 1.5	Additional file 2, Table S1 / Subset originally called: MD=MD1+MD2	doi.org/10.1186/gm315
Newman et al. 2012	all datasets from Newman et al combined	pre- & subclinical, early & late	31 / 71	40	Agilent Whole Human Genome Array	macular round punches (8 mm) and temporally adjacent extramacular punches (6 mm)	neural retina	gene probes with a permuted P < 0.1 and fold change ≥ 1.5	Additional file 2, Table S1 / Subset originally called: Global Mac	doi.org/10.1186/gm315
Legend: na, not accessible;
