# Supplementary material for: HBEGF-TNF induce a complex outer retinal pathology with photoreceptor cell extrusion in human organoids
Source: Nat Commun. 2022 Oct 19;13:6183. doi: 10.1038/s41467-022-33848-y (PMC9581928; doi:10.1038/s41467-022-33848-y)
Supplement: Supplementary file 8 — Supplementary Data 6 [file 41467_2022_33848_MOESM8_ESM.xlsx]

## Sheet: related to Fig.8
PROCESS ANALYZED	READOUT / P-VALUE	CTRL	HT	HT+MEKi	HT+GsMTx4
Photoreceptor degeneration	RCVRN / DAPI [pixel / 100µm ROI]	100% ± 25	40% ± 12	95% ± 11	85% ± 10
	p-value (vs HT)	<0.0001	-	<0.0001	<0.0001
	p-value (vs CTRL)	-	<0.0001	n.s. (0.8513)	0.0459
	RCVRN+ PIS / 100µm	21.99 ± 2.5	2.25 ± 1.7	20.9 ± 1.9	8.46 ± 4.3
	p-value (vs HT)	<0.0001	-	<0.0001	<0.0001
	p-value (vs CTRL)	-	<0.0001	n.s. (>0.9999)	<0.0001
	ectopic RCVRN+ cells / 100µm	0.12 ± 0.1	4.4 ± 1.6	0.27 ± 0.3	1.39± 1.1
	p-value (vs HT)	<0.0001	-	<0.0001	<0.0001
	p-value (vs CTRL)	-	<0.0001	n.s. (0.9926)	0.0029
	ARR3 / DAPI [cells / 100µm ROI]	21.85% ± 2.6	11.34% ± 2.7	23.74% ± 5.0	18.9% ± 4.6
	p-value (vs HT)	<0.0001	-	<0.0001	<0.0001
	p-value (vs CTRL)	-	<0.0001	n.s. (0.5472)	n.s. (0.1709)
	NRL / DAPI [cells / 100µm ROI]	22.47% ± 5.2	11.36% ± 4.5	26.96% ± 4.4	21.95% ± 6.1
	p-value (vs HT)	<0.0001	-	<0.0001	<0.0001
	p-value (vs CTRL)	-	<0.0001	n.s. (0.0855)	n.s. (0.9923)
	ectopic ARR3+ cells / 100µm	0.04 ± 0.1	2.08 ± 0.6	0.09 ± 0.1	0.48± 0.3
	p-value (vs HT)	<0.0001	-	<0.0001	<0.0001
	p-value (vs CTRL)	-	<0.0001	n.s. (0.9862)	0.0098
	ectopic NRL+ cells / 100µm	0.02 ± 0.03	1.34 ± 0.7	0.08 ± 0.1	0.36± 0.3
	p-value (vs HT)	<0.0001	-	<0.0001	<0.0001
	p-value (vs CTRL)	-	<0.0001	n.s. (0.9648)	n.s. (0.0767)
	TUNEL / DAPI [cells / 100µm ROI]	0.33% ± 0.4	0.8% ± 1.7	1.2% ± 1.0	1.1% ± 0.9
	p-value (vs HT)	n.s. (0.6656)	-	n.s. (0.7566)	n.s. (0.8475)
	p-value (vs CTRL)	-	n.s. (0.6656)	n.s. (0.1562)	n.s. (0.2171)
proliferative gliosis	GFAP / DAPI [pixel / 100µm ROI]	0.33% ± 0.6	26.4% ± 11.1	6.13% ± 4.9	4.27% ± 3.8
	p-value (vs HT)	<0.0001	-	<0.0001	<0.0001
	p-value (vs CTRL)	-	<0.0001	n.s. (0.0718)	n.s. (0.3378)
	KI67 / DAPI [cells / 100µm ROI]	0.67% ± 1.7	16.06% ± 6.2	4.52% ± 3.5	8.55% ± 5.3
	p-value (vs HT)	<0.0001	-	<0.0001	0.0002
	p-value (vs CTRL)	-	<0.0001	n.s. (0.1037)	<0.0001
	KI67+SOX9 / SOX9 [cells / 100µm ROI]	2.0% ± 5.4	27.15% ± 10.5	11.05% ± 7.2	18.77% ± 12.0
	p-value (vs HT)	<0.0001	-	<0.0001	n.s.(0.0698)
	p-value (vs CTRL)	-	<0.0001	0.0432	<0.0001
	SOX9 / DAPI [cells / 100µm ROI]	25.48% ± 4.3	44.08% ± 8.2	31.45% ± 5.8	31.2% ± 6.7
	p-value (vs HT)	<0.0001	-	<0.0001	<0.0001
	p-value (vs CTRL)	-	<0.0001	n.s. (0.0632)	n.s. (0.0804)
	PHH3+ cells / 1000µm	0.27 ± 0.4	3.65 ± 1.5	0.8 ± 0.8	1.1 ± 1.3
	p-value (vs HT)	<0.0001	-	<0.0001	<0.0001
	p-value (vs CTRL)	-	<0.0001	n.s. (0.5640)	n.s. (0.2529)
	DAPI [cells / 100µm ROI]	284 ± 50	294 ± 42	241 ± 27	259 ± 43
	p-value (vs HT)	n.s. (0.9064)	-	0.0044	n.s. (0.1007)
	p-value (vs CTRL)	-	n.s. (0.9064)	0.029	n.s. (0.35)

## Sheet: related to Fig.9
PROCESS ANALYZED	READOUT / P-VALUE	CTRL	HT	HBEGF	TNF	YODA1	YODA1+TNF	YODA1+HBEGF	HT+BLEB	BLEB
Photoreceptor degeneration	RCVRN / DAPI [pixel / 100µm ROI]	119% ± 13	51% ± 14	122% ± 15	110% ± 13	55% ± 13	50% ± 11	44% ± 15	64% ± 10	87% ± 4
	p-value (vs HT)	<0.0001	-	<0.0001	<0.0001	n.s. (0.9956)	n.s. (>0.9999)	n.s. (0.8681)	n.s. (0.1919)	<0.0001
	p-value (vs CTRL)	-	<0.0001	n.s. (0.9988)	n.s. (0.5552)	<0.0001	<0.0001	<0.0001	<0.0001	0.0002
	RCVRN+ PIS / 100µm	21.6 ± 2.4	1.3 ± 1.1	19.6 ± 2.8	17.2 ± 5.1	4.4 ± 2.3	1.1 ± 1.0	1.9 ± 1.3	6.9± 4.7	19.8 ± 2.7
	p-value (vs HT)	<0.0001	-	<0.0001	<0.0001	n.s. (0.1090)	n.s. (>0.9999)	n.s. (0.9998)	<0.0001	<0.0001
	p-value (vs CTRL)	-	<0.0001	n.s. (0.6086)	0.002	<0.0001	<0.0001	<0.0001	<0.0001	n.s. (0.9482)
	ectopic RCVRN+ cells / 100µm	0.11 ± 0.11	1.99 ± 0.80	0.20 ± 0.14	0.55 ± 0.58	1.94 ± 0.66	2.47 ± 0.95	2.88 ± 1.24	0.31± 0.30	0.16 ± 0.17
	p-value (vs HT)	<0.0001	-	<0.0001	<0.0001	n.s. (>0.9999)	n.s. (0.6311)	0.0171	<0.0001	<0.0001
	p-value (vs CTRL)	-	<0.0001	n.s. (>0.9999)	n.s. (0.7339)	<0.0001	<0.0001	<0.0001	n.s. (0.9972)	n.s. (>0.9999)
	ARR3 / DAPI [cells / 100µm ROI]	21.7% ± 3.3	7.9% ± 2.8	19.8% ± 2.5	18.7% ± 2.1	9.1% ± 2.3	9.8% ± 3.4	8.4% ± 5.1	13.9% ± 3.2	18.6% ± 1.8
	p-value (vs HT)	<0.0001	-	<0.0001	<0.0001	n.s. (0.9861)	n.s. (0.7902)	n.s. (>0.9999)	<0.0001	<0.0001
	p-value (vs CTRL)	-	<0.0001	<0.0001	<0.0001	<0.0001	<0.0001	<0.0001	<0.0001	n.s. (0.9918)
	NRL / DAPI [cells / 100µm ROI]	24.4% ± 3.8	11.7% ± 3.5	24.5% ± 2.7	24.4% ± 3.5	12.2% ± 5.6	8.1% ± 4.5	7.0% ± 5.3	21.9% ± 3.5	26.9% ± 3.4
	p-value (vs HT)	<0.0001	-	<0.0001	<0.0001	n.s. (>0.9999)	n.s. (0.2910)	n.s. (0.0522)	<0.0001	<0.0001
	p-value (vs CTRL)	-	<0.0001	n.s. (>0.9999)	n.s. (>0.9999)	<0.0001	<0.0001	<0.0001	n.s. (0.7772)	n.s. (0.9528)
	ectopic ARR3+ cells / 100µm	0.03 ± 0.05	1.55 ± 0.80	0.04 ± 0.08	0.13 ± 0.15	0.55 ± 0.57	1.35 ± 0.43	0.70 ± 0.34	0.09± 0.12	0.04 ± 0.06
	p-value (vs HT)	<0.0001	-	<0.0001	<0.0001	<0.0001	n.s. (0.9037)	<0.0001	<0.0001	<0.0001
	p-value (vs CTRL)	-	<0.0001	n.s. (>0.9999)	n.s. (0.9985)	0.014	<0.0001	0.0003	n.s. (>0.9999)	n.s. (>0.9999)
	ectopic NRL+ cells / 100µm	0.03 ± 0.07	1.16 ± 0.50	0.04 ± 0.06	0.16 ± 0.16	0.82 ± 0.79	0.60 ± 0.32	0.80 ± 0.43	0.14± 0.14	0.0 ± 0.0
	p-value (vs HT)	<0.0001	-	<0.0001	<0.0001	n.s. (0.2635)	0.0029	n.s. (0.2138)	<0.0001	<0.0001
	p-value (vs CTRL)	-	<0.0001	n.s. (>0.9999)	n.s. (0.9941)	<0.0001	0.0032	<0.0001	n.s. (0.9980)	n.s. (>0.9999)
	TUNEL / DAPI [cells / 100µm ROI]	0.5% ± 0.5	0.1% ± 0.2	0.3% ± 0.7	0.2% ± 0.3	0.6% ± 1.0	0.7% ± 1.0	1.2% ± 1.2	0.6% ± 0.6	0.6% ± 0.6
	p-value (vs HT)	n.s. (0.8971)	-	n.s. (0.9994)	n.s. (>0.9999)	n.s. (0.7088)	n.s. (0.4274)	0.0056	n.s. (0.8438)	n.s. (0.9470)
	p-value (vs CTRL)	-	n.s. (0.8971)	n.s. (0.9974)	n.s. (0.9644)	n.s. (>0.9999)	n.s. (0.9972)	n.s. (0.2593)	n.s. (>0.9999)	n.s. (>0.9999)
proliferative gliosis	GFAP / DAPI [pixel / 100µm ROI]	1.2% ± 0.5	13.7% ± 3.5	1.9% ± 1.4	1.9% ± 1.6	8.8% ± 12.6	10.0% ± 7.0	5.8% ± 5.6	7.5% ± 6.4	2.1% ± 0.9
	p-value (vs HT)	<0.0001	-	<0.0001	<0.0001	n.s. (0.9956)	n.s. (0.7266)	0.0128	n.s. (0.1068)	0.0075
	p-value (vs CTRL)	-	<0.0001	n.s. (>0.9999)	n.s. (>0.9999)	0.0047	0.0008	0.01	n.s. (0.1047)	n.s. (>0.9999)
	KI67 / DAPI [cells / 100µm ROI]	0.4% ± 0.5	11.9% ± 2.1	1.6% ± 1.3	3.8% ± 3.1	2.9% ± 1.9	6.1% ± 2.7	6.2% ± 4.4	2.5% ± 1.3	0.1% ± 0.2
	p-value (vs HT)	<0.0001	-	<0.0001	<0.0001	<0.0001	<0.0001	<0.0001	<0.0001	<0.0001
	p-value (vs CTRL)	-	<0.0001	n.s. (0.9145)	0.0059	0.042	<0.0001	<0.0001	n.s. (0.3063)	n.s. (>0.9999)
	KI67+SOX9 / SOX9 [cells / 100µm ROI]	1.4% ± 1.8	22.4% ± 2.7	5.0% ± 4.1	10.5% ± 8.4	8.4% ± 5.4	13.3% ± 5.7	13.6% ± 8.3	7.0% ± 3.1	0.5% ± 0.7
	p-value (vs HT)	<0.0001	-	<0.0001	<0.0001	<0.0001	0.0003	0.0005	<0.0001	<0.0001
	p-value (vs CTRL)	-	<0.0001	n.s. (0.6675)	0.0003	0.0162	<0.0001	<0.0001	n.s. (0.1120)	n.s. (>0.9999)
	SOX9 / DAPI [cells / 100µm ROI]	25.6% ± 2.1	52.7% ± 7.4	27.7% ± 4.3	30.6% ± 4.8	31.3% ± 3.6	42.1% ± 6.3	42.1% ± 7.2	34.6% ± 7.2	24.1% ± 1.4
	p-value (vs HT)	<0.0001	-	<0.0001	<0.0001	<0.0001	<0.0001	<0.0001	<0.0001	<0.0001
	p-value (vs CTRL)	-	<0.0001	n.s. (0.9863)	n.s. (0.2738)	0.0415	<0.0001	<0.0001	0.0007	n.s. (0.9998)
	PHH3+ cells / 1000µm	0.2 ± 0.4	4.7 ± 2.5	0.5 ± 0.6	1.5 ± 1.4	1.3 ± 1.2	1.7 ± 1.6	2.0 ± 1.9	0.6± 0.6	0.1 ± 0.3
	p-value (vs HT)	<0.0001	-	<0.0001	<0.0001	<0.0001	<0.0001	<0.0001	<0.0001	<0.0001
	p-value (vs CTRL)	-	<0.0001	n.s. (>0.9999)	n.s. (0.3170)	n.s. (0.4720)	0.0425	0.0248	n.s. (0.9977)	n.s. (>0.9999)
	DAPI [cells / 100µm ROI]	333 ± 28	303 ± 53	319 ± 70	330 ± 42	281 ± 40	238 ± 38	262 ± 61	291 ± 60	350 ± 7
	p-value (vs HT)	n.s. (0.7490)	-	n.s. (0.7490)	n.s. (0.9924)	n.s. (0.9619)	0.0156	n.s. (0.3933)	n.s. (0.9996)	n.s. (0.6599)
	p-value (vs CTRL)	-	n.s. (0.7490)	n.s. (0.9969)	n.s. (>0.9999)	n.s. (0.1095)	<0.0001	0.0045	n.s. (0.3540)	n.s. (0.9994)
