# Supplementary material for: HBEGF-TNF induce a complex outer retinal pathology with photoreceptor cell extrusion in human organoids
Source: Nat Commun. 2022 Oct 19;13:6183. doi: 10.1038/s41467-022-33848-y (PMC9581928; doi:10.1038/s41467-022-33848-y)
Supplement: Supplementary file 9 — Supplementary Data 7 [file 41467_2022_33848_MOESM9_ESM.xlsx]

## Sheet: Sheet1
Antigen / Name	Alias	Target	Antibody
			Host species	Cat.no.	Vendor	Dilution	Antigen retrieval
ACTA	SMA, smooth muscle actin	mesoderm	mouse	A25538 (part A25531)	Thermo Scientific	1:100	NO
ACTN	actin	pan-actin (recognizes all actin isoforms)	mouse	CLT9001	Cedarlane	1:200	NO
ARL13B		primary cilia, inner segment	rabbit	177-11-1-AP	Proteintech	1:500	NO
ARL13B		primary cilia, inner segment	mouse	ab136648	Abcam	1:500	NO
ARRB1	ARRB1, Arrestin beta 1	rod photoreceptors	rabbit	PA1-731	Thermo Scientific	1:500	NO
ARR3	Arrestin 3, Cone arrestin	cone photoreceptors	mouse	7G6	a gift from P.R. MacLeisch, U Texas, Houston	1:100 1:100 (FACS)	NO
ARR3	Arrestin 3, Cone arrestin	cone photoreceptors	goat	NBP1-37003	Novus	1:250	NO
BHLHE22	bHLHb5	amacrines, few bipolars	goat	sc-6045	Santa Cruz	1:1000	NO
BRN3		ganglion cells	goat	sc31984	Santa Cruz	1:200	Citrate
CALB1	calbindin	horizontals, cones in peripheral retina	mouse	300	Swant	1:1000	NO
aCASP3	active caspase 3	cell death/apoptotic cells	rabbit	559565	BD	1:500	NO
CRX		photoreceptors, photoreceptor precursors	rabbit		a gift from E. Tanaka, TU Dresden	1:10000	Citrate
CYCS	Cytochrome C	mitochondria (inner segments)	mouse	BLD-612302	Biolegend	1:1000	NO
EBF3		amacrines, ganglion cells, bipolars	mouse	H00253738-M05	Abnova	1:500	NO
ELAVL3/4	HuC/D	amacrines, ganglion cells, horizontals	mouse	A-21271	Invitrogen	1:300	NO
GFAP		astrocytes, Müller glia endfeet (healthy) & Müller glia cell body (reactive)	rat	13-0300	Invitrogen	1:250	NO
GNAO1		ON-cone-BP	mouse	MAB3073	Millipore	1:500	NO
GNAT1	transducin 1	rod photoreceptors	rabbit	sc-389	Santa Cruz	1:500	NO
GNAT2	transducin 2	cone photoreceptors	rabbit	PA5-24553	Thermo Scientific	1:50	NO
ISL1		ON-cone-BP, HC, few amacrines	mouse	39.4D5	DSHB	1:10	Citrate
ISL1		ON-cone-BP, HC, few amacrines	mouse	ab86472	Abcam	1:200	NO
KI67		proliferating cells	mouse	550609	BD	1:500	NO
mito	Mitochondria, surface of intact mitochondria (human)	human mitochondria (inner segments)	mouse	MAB1273	EMD Millipore	1:100	NO
NRL		rod photoreceptors	goat	AF2945	R&D	1:200	0.1% Triton, 0.1% citrate 30 min on ice
OCT4		pluripotency	mouse	560253	BD	1:20	NO
ONECUT2		horizontals, amacrines	sheep	AF6294	R&D	1:500	NO
OPN1LW/MW	opsin 1, long & medium wave sensitive	L/M-cones	rabbit	AB5405	EMD Millipore	1:500	NO
OPN1SW	opsin 1, short wave sensitive	S-cones	goat	sc-14363	Santa Cruz	1:500	NO
OTX2		Photoreceptors, bipolars	goat	BAF1979	R&D	1:300	NO
PAX6		progenitors, MG, HC, AC, GC	rabbit	901301	Biolegend	1:500	Citrate
PD	Phalloidin488 (labels F-ACTN)	F-actin, apical cortex		A12379	Invitrogen	1:500	NO
PHH3	phospho-histone H3	proliferating cells (mitosis)	rat	NB600-1168	Novus	1:2000	NO
PRKCA	PKCa	rod bipolars	mouse	05-154	EMD Millipore	1:200	NO
PRKCA	PKCa	rod bipolars	rabbit	sc-208	Santa Cruz	1:500	NO
PRPH2	peripherin-2	outer segment	rabbit	18109-1-AP	Proteintech	1:100	NO
PVALB	parvalbumin	amacrines	mouse	P3088	Sigma	1:1000	NO
RBFOX3	NeuN	amacrines, ganglion cells, horizontals	mouse	MAB377	Millipore	1:200	Citrate
RCVRN	Recoverin	Photoreceptors, some BPs, some GCs	rabbit	AB5585	EMD Millipore	1:2500 1:100 (CLEM)	NO
RCVRN-FITC	Recoverin	Photoreceptors, some BPs, some GCs	rabbit	12151-05041	AssayPro	0.5ug/100ul (FACS)	NO
RHO	Rhodopsin	rod photoreceptors	mouse	O4886	Sigma-Aldrich	1:1000 1:200 (CLEM)	NO
RLBP1	CRALBP	Müller glia	mouse	MA1-813	Thermo Scientific	1:200	NO
ROM1		outer segment	rabbit	21984-1-AP	Proteintech	1:200	NO
SLC1A3	GLAST	Müller glia	mouse	130-095-822	Miltneyi Biotec	1:200 1:50 (CLEM)	NO
SOX17		endoderm	mouse	ab84990	Abcam	1:200	NO
SOX2		pluripotency	mouse	560291	BD	1:40	NO
SOX9		Müller glia, progenitors	rabbit	HPA001758	Sigma	1:200 1:200 (FACS)	Citrate
SOX9		Müller glia, progenitors	goat	AF3075	R&D	1:200	Citrate
SOX9		Müller glia, progenitors	rabbit	ab185966	Abcam	1:250	NO
SSEA4		pluripotency	mouse	561156	BD	1:20	NO
TFAP2A	AP2a	amacrines, ganglion cells	mouse	3B5	DSHB	1:10	NO
Tra-1-60		pluripotency	mouse	560850	BD	1:20	NO
TUBB3	TUJ1	ectoderm	rabbit	A25538 (part A25532)	Thermo Scientific	1:500	NO
TUNEL		cell death/apoptotic cells		11684795910	Sigma-Aldrich (Roche products)	enzyme solution is diluted 1:10 in label solution	0.1% Triton, 0.1% citrate 30 min on ice
VSX2	CHX10	bipolars, progenitors, Müller glia	sheep	X1180P	Exalpha	1:200	Citrate
