# Supplementary material for: HBEGF-TNF induce a complex outer retinal pathology with photoreceptor cell extrusion in human organoids
Source: Nat Commun. 2022 Oct 19;13:6183. doi: 10.1038/s41467-022-33848-y (PMC9581928; doi:10.1038/s41467-022-33848-y)
Supplement: Supplementary file 15 — Source Data [file 41467_2022_33848_MOESM15_ESM.zip]

Archive with 31 entries (28 files):
- source_data_new/
- source_data_new/Fig1-2-4_SuppFig5-8_D210_CTRL-HT.xlsx
- __MACOSX/
- __MACOSX/source_data_new/
- __MACOSX/source_data_new/._Fig1-2-4_SuppFig5-8_D210_CTRL-HT.xlsx
- source_data_new/Fig1_SuppFig3_PR-pattern_Voronoi.xlsx
- __MACOSX/source_data_new/._Fig1_SuppFig3_PR-pattern_Voronoi.xlsx
- source_data_new/Fig1_SuppFig3_scRNAseq.xlsx
- __MACOSX/source_data_new/._Fig1_SuppFig3_scRNAseq.xlsx
- source_data_new/Fig2_SuppFig6_flow-cytometry.xlsx
- __MACOSX/source_data_new/._Fig2_SuppFig6_flow-cytometry.xlsx
- source_data_new/Fig5_MG-seal-scar.xlsx
- __MACOSX/source_data_new/._Fig5_MG-seal-scar.xlsx
- source_data_new/Fig6_SuppFig12_HT-dynamic.xlsx
- __MACOSX/source_data_new/._Fig6_SuppFig12_HT-dynamic.xlsx
- source_data_new/Fig8_SuppFig17_HT-MEKi-GsMTx4.xlsx
- __MACOSX/source_data_new/._Fig8_SuppFig17_HT-MEKi-GsMTx4.xlsx
- source_data_new/Fig9_SuppFig18_H-T_YODA1_Bleb.xlsx
- __MACOSX/source_data_new/._Fig9_SuppFig18_H-T_YODA1_Bleb.xlsx
- source_data_new/SuppFig11_HT_CRTD2_IMR90_lines.xlsx
- __MACOSX/source_data_new/._SuppFig11_HT_CRTD2_IMR90_lines.xlsx
- source_data_new/SuppFig14_HT-concentration.xlsx
- __MACOSX/source_data_new/._SuppFig14_HT-concentration.xlsx
- source_data_new/SuppFig2_intraorganoid-variability.xlsx
- __MACOSX/source_data_new/._SuppFig2_intraorganoid-variability.xlsx
- source_data_new/SuppFig2_SuppFig5_SuppFig10_HRO-area-circumference-thickness_scarring.xlsx
- __MACOSX/source_data_new/._SuppFig2_SuppFig5_SuppFig10_HRO-area-circumference-thickness_scarring.xlsx
- source_data_new/SuppFig5_SuppFig8_D160_D260_CTRL-HT.xlsx
- __MACOSX/source_data_new/._SuppFig5_SuppFig8_D160_D260_CTRL-HT.xlsx
- source_data_new/SuppFig9_HT_inner-retina.xlsx
- __MACOSX/source_data_new/._SuppFig9_HT_inner-retina.xlsx
