# Supplementary material for: HBEGF-TNF induce a complex outer retinal pathology with photoreceptor cell extrusion in human organoids
Source: Nat Commun. 2022 Oct 19;13:6183. doi: 10.1038/s41467-022-33848-y (PMC9581928; doi:10.1038/s41467-022-33848-y)
Supplement: Supplementary file 15 — Source Data [file 41467_2022_33848_MOESM15_ESM.zip › source_data_new/Fig1-2-4_SuppFig5-8_D210_CTRL-HT.xlsx]

## Sheet: Cell line Info
Experiment	Cell line
MV#110	CRTD1
MV#111	5A
MV#114	5A
MV#116	CRTD1

## Sheet: Fig1c&2c,g_SuppFig6k&7c_PR
Experiment	Treatment	Day stopped	HRO_ROI	DAPI	TUNEL	NRL	ARR3	ARR3+NRL+
MV#110	Ctrl	D210	a1_1	158	0	66	75	0
MV#110	Ctrl	D210	a1_2	295	14	40	47	0
MV#110	Ctrl	D210	a2_1	157	5	52	46	0
MV#110	Ctrl	D210	a2_2	155	1	51	29	0
MV#110	Ctrl	D210	a3_1	225	11	69	47	0
MV#110	Ctrl	D210	a3_2	193	0	67	38	0
MV#110	Ctrl	D210	a4_1	193	0	34	67	0
MV#110	Ctrl	D210	a4_2	135	0	36	55	0
MV#110	Ctrl	D210	a5_1	145	0	51	17	0
MV#110	Ctrl	D210	a5_2	266	2	74	52	0
MV#111	Ctrl	D210	a1_1	266	0	66	53	0
MV#111	Ctrl	D210	a1_2	304	0	70	90	0
MV#111	Ctrl	D210	a2_1	180	1	17	44	0
MV#111	Ctrl	D210	a2_2	188	21	23	49	0
MV#111	Ctrl	D210	a3_1	199	1	29	51	0
MV#111	Ctrl	D210	a3_2	191	0	52	58	0
MV#111	Ctrl	D210	a4_1	242	1	31	46	0
MV#111	Ctrl	D210	a4_2	174	0	54	54	0
MV#111	Ctrl	D210	a5_1	144	1	44	38	0
MV#111	Ctrl	D210	a5_2	107	0	27	38	0
MV#114	Ctrl	D210	a1_1	244	0	28	75	0
MV#114	Ctrl	D210	a1_2	410	0	74	81	0
MV#114	Ctrl	D210	a2_1	340	0	36	31	0
MV#114	Ctrl	D210	a2_2	302	0	32	43	0
MV#114	Ctrl	D210	a3_1	167	0	42	48	0
MV#114	Ctrl	D210	a3_2	205	0	52	61	0
MV#114	Ctrl	D210	a4_1	176	0	49	42	0
MV#114	Ctrl	D210	a4_2	175	0	43	49	0
MV#114	Ctrl	D210	a5_1	182	0	47	53	0
MV#114	Ctrl	D210	a5_2	189	1	38	36	0
MV#116	Ctrl	D210	a1_1	314	0	70	57	0
MV#116	Ctrl	D210	a1_2	275	0	75	96	0
MV#116	Ctrl	D210	a2_1	206	0	85	68	0
MV#116	Ctrl	D210	a2_2	168	0	85	44	0
MV#116	Ctrl	D210	a3_1	212	1	39	51	0
MV#116	Ctrl	D210	a3_2	208	0	56	50	0
MV#116	Ctrl	D210	a4_1	274	1	59	59	0
MV#116	Ctrl	D210	a4_2	331	1	97	92	0
MV#116	Ctrl	D210	a5_1	279	0	114	69	0
MV#116	Ctrl	D210	a5_2	271	2	70	52	0
MV#110	HT	D210	a1_1	210	0	62	45	1
MV#110	HT	D210	a1_2	229	0	52	48	2
MV#110	HT	D210	a2_1	244	0	40	47	2
MV#110	HT	D210	a2_2	282	2	19	31	0
MV#110	HT	D210	a3_1	278	0	20	35	0
MV#110	HT	D210	a3_2	299	0	18	49	0
MV#110	HT	D210	a4_1	295	4	18	10	0
MV#110	HT	D210	a4_2	207	0	30	43	0
MV#110	HT	D210	a5_1	308	0	12	50	0
MV#110	HT	D210	a5_2	288	0	5	52	0
MV#111	HT	D210	a1_1	254	5	21	28	0
MV#111	HT	D210	a1_2	191	6	12	24	0
MV#111	HT	D210	a2_1	315	3	10	37	0
MV#111	HT	D210	a2_2	277	5	20	29	0
MV#111	HT	D210	a3_1	152	11	14	29	0
MV#111	HT	D210	a3_2	245	2	58	17	1
MV#111	HT	D210	a4_1	173	4	14	28	2
MV#111	HT	D210	a4_2	158	1	14	25	0
MV#111	HT	D210	a5_1	193	3	32	44	0
MV#111	HT	D210	a5_2	247	3	83	13	0
MV#114	HT	D210	a1_1	235	0	21	39	1
MV#114	HT	D210	a1_2	205	0	39	43	1
MV#114	HT	D210	a2_1	233	0	23	52	0
MV#114	HT	D210	a2_2	215	0	17	46	0
MV#114	HT	D210	a3_1	251	0	32	52	0
MV#114	HT	D210	a3_2	233	0	37	46	1
MV#114	HT	D210	a4_1	188	17	23	46	0
MV#114	HT	D210	a4_2	179	5	14	22	0
MV#114	HT	D210	a5_1	214	11	18	35	0
MV#114	HT	D210	a5_2	250	1	21	18	2
MV#116	HT	D210	a1_1	205	8	43	39	1
MV#116	HT	D210	a1_2	246	4	41	36	2
MV#116	HT	D210	a2_1	264	4	11	64	0
MV#116	HT	D210	a2_2	268	4	33	50	0
MV#116	HT	D210	a3_1	225	6	33	44	0
MV#116	HT	D210	a3_2	261	5	21	39	0
MV#116	HT	D210	a4_1	230	7	26	41	0
MV#116	HT	D210	a4_2	216	0	5	26	0
MV#116	HT	D210	a5_1	285	0	72	42	0
MV#116	HT	D210	a5_2	232	0	14	25	0

## Sheet: Fig2c_SuppFig7c_ectopicPR&TUNEL
Experiment	Day	Treatment	Organoid	ROI	TUNEL+ total	TUNEL+ ectopic	TUNEL+ NRL+ total	TUNEL+ ARR3+ total	circumference (um)	NRL+ ectopic	ARR3+ ectopic	total ectopic
MV#110	D210	Ctrl	1	1	1	0	0	0	455	0	0	0
			1	2	15	0	0	0	617	0	0	0
			2	1	14	0	0	0	488	0	0	0
			2	2	7	0	0	0	367	0	0	0
			3	1	34	0	0	0	415	0	0	0
			3	2	0	0	0	0	355	0	0	0
			4	1	3	0	0	0	588	0	0	0
			4	2	0	0	0	0	345	0	0	0
			5	1	0	0	0	0	503	0	0	0
			5	2	7	0	0	0	393	0	0	0
MV#111	D210	Ctrl	1	1	9	0	0	0	649	0	0	0
			1	2	4	0	0	0	492	0	0	0
			2	1	5	0	0	0	464	0	1	1
			2	2	21	0	0	0	364	0	0	0
			3	1	0	0	0	0	588	0	0	0
			3	2	1	0	0	0	425	0	0	0
			4	1	10	0	0	0	417	0	0	0
			4	2	0	0	0	0	508	0	0	0
			5	1	4	0	0	0	364	0	0	0
			5	2	6	0	0	0	473	0	1	1
MV#114	D210	Ctrl	1	1	5	0	0	0	599	0	0	0
			1	2	0	0	0	0	461	0	0	0
			2	1	0	0	0	0	459	0	0	0
			2	2	0	0	0	0	448	0	0	0
			3	1	0	0	0	0	628	0	0	0
			3	2	0	0	0	0	595	0	0	0
			4	1	6	0	0	0	345	1	0	1
			4	2	3	0	0	0	451	0	0	0
			5	1	0	0	0	0	440	0	0	0
			5	2	5	0	0	0	457	0	0	0
MV#116	D210	Ctrl	1	1	15	0	0	0	424	0	0	0
			1	2	8	0	0	0	443	0	0	0
			2	1	0	0	0	0	347	0	0	0
			2	2	3	0	0	0	615	0	0	0
			3	1	6	0	0	0	556	0	0	0
			3	2	1	0	0	0	356	0	0	0
			4	1	2	0	0	0	417	0	0	0
			4	2	4	0	0	0	350	0	0	0
			5	1	0	0	0	0	652	0	0	0
			5	2	5	0	0	1	359	0	0	0
MV#110	D210	HT	1	1	0	0	0	0	535	2	3	5
			1	2	0	0	0	0	472	1	1	2
			2	1	0	0	0	0	399	5	4	9
			2	2	12	3	1	1	497	3	10	13
			3	1	1	1	1	0	499	5	15	20
			3	2	4	4	0	3	364	5	14	19
			4	1	0	0	0	0	379	1	4	5
			4	2	0	0	0	0	664	3	7	10
			5	1	1	1	0	0	337	11	16	27
			5	2	0	0	0	0	463	8	17	25
MV#111	D210	HT	1	1	16	2	0	0	413	0	5	5
			1	2	28	0	0	1	586	0	1	1
			2	1	22	0	0	2	339	2	7	9
			2	2	16	3	0	0	669	4	10	14
			3	1	11	3	0	3	590	5	21	26
			3	2	8	1	0	0	582	7	20	27
			4	1	6	0	0	1	376	1	9	10
			4	2	12	3	0	2	559	4	21	25
			5	1	16	3	0	1	343	3	22	25
			5	2	7	0	0	1	629	8	11	19
MV#114	D210	HT	1	1	8	6	0	0	538	4	29	33
			1	2	0	0	0	0	626	5	10	15
			2	1	0	0	0	0	557	0	5	5
			2	2	1	1	0	0	508	2	15	17
			3	1	0	0	0	0	361	6	7	13
			3	2	1	0	0	1	473	5	13	18
			4	1	19	1	0	1	466	1	7	8
			4	2	25	0	0	0	554	3	8	11
			5	1	20	2	1	2	621	8	21	29
			5	2	13	5	0	4	790	6	17	23
MV#116	D210	HT	1	1	10	0	0	0	349	0	4	4
			1	2	8	0	0	0	357	0	1	1
			2	1	6	0	0	0	335	0	1	1
			2	2	8	1	0	0	552	2	8	10
			3	1	5	1	0	1	509	7	13	20
			3	2	6	3	0	1	330	5	6	11
			4	1	4	0	0	0	355	6	15	21
			4	2	9	1	0	0	426	5	6	11
			5	1	0	0	0	0	434	1	4	5
			5	2	0	0	0	0	531	3	11	14

## Sheet: Fig4d_SuppFig8a_KI67 SOX9 DAPI
Experiment	Treatment	Day stopped	HRO_ROI	DAPI	KI67	SOX9	KI67+SOX9+
MV#110	Ctrl	D210	a1_1	158	0	37	0
MV#110	Ctrl	D210	a1_2	151	11	39	11
MV#110	Ctrl	D210	a2_1	144	6	31	3
MV#110	Ctrl	D210	a2_2	127	3	26	1
MV#110	Ctrl	D210	a3_1	135	1	30	1
MV#110	Ctrl	D210	a3_2	198	0	53	0
MV#110	Ctrl	D210	a4_1	203	3	52	2
MV#110	Ctrl	D210	a4_2	136	0	28	0
MV#110	Ctrl	D210	a5_1	146	2	42	2
MV#110	Ctrl	D210	a5_2	209	1	51	1
MV#111	Ctrl	D210	a1_1	139	0	33	0
MV#111	Ctrl	D210	a1_2	186	2	50	2
MV#111	Ctrl	D210	a2_1	175	0	40	0
MV#111	Ctrl	D210	a2_2	234	1	62	1
MV#111	Ctrl	D210	a3_1	167	0	42	0
MV#111	Ctrl	D210	a3_2	174	0	40	0
MV#111	Ctrl	D210	a4_1	203	0	51	0
MV#111	Ctrl	D210	a4_2	156	0	38	0
MV#111	Ctrl	D210	a5_1	195	2	50	2
MV#111	Ctrl	D210	a5_2	176	0	48	0
MV#114	Ctrl	D210	a1_1	143	2	32	2
MV#114	Ctrl	D210	a1_2	121	2	26	1
MV#114	Ctrl	D210	a2_1	187	1	55	1
MV#114	Ctrl	D210	a2_2	136	8	36	6
MV#114	Ctrl	D210	a3_1	132	2	32	1
MV#114	Ctrl	D210	a3_2	166	0	42	0
MV#114	Ctrl	D210	a4_1	211	27	59	20
MV#114	Ctrl	D210	a4_2	119	0	28	0
MV#114	Ctrl	D210	a5_1	137	0	41	0
MV#114	Ctrl	D210	a5_2	145	1	47	1
MV#116	Ctrl	D210	a1_1	204	0	49	0
MV#116	Ctrl	D210	a1_2	196	1	42	0
MV#116	Ctrl	D210	a2_1	216	0	55	0
MV#116	Ctrl	D210	a2_2	139	8	31	6
MV#116	Ctrl	D210	a3_1	145	3	36	3
MV#116	Ctrl	D210	a3_2	166	1	44	0
MV#116	Ctrl	D210	a4_1	183	0	50	0
MV#116	Ctrl	D210	a4_2	192	1	45	1
MV#116	Ctrl	D210	a5_1	186	0	48	0
MV#116	Ctrl	D210	a5_2	192	1	54	1
MV#110	HT	D210	a1_1	189	18	87	18
MV#110	HT	D210	a1_2	196	30	85	30
MV#110	HT	D210	a2_1	204	14	83	14
MV#110	HT	D210	a2_2	207	27	89	27
MV#110	HT	D210	a3_1	213	38	92	38
MV#110	HT	D210	a3_2	209	36	97	36
MV#110	HT	D210	a4_1	187	37	85	37
MV#110	HT	D210	a4_2	216	25	78	25
MV#110	HT	D210	a5_1	167	45	94	45
MV#110	HT	D210	a5_2	186	31	99	31
MV#111	HT	D210	a1_1	208	28	102	28
MV#111	HT	D210	a1_2	186	26	94	23
MV#111	HT	D210	a2_1	165	29	75	29
MV#111	HT	D210	a2_2	159	27	67	27
MV#111	HT	D210	a3_1	177	31	78	29
MV#111	HT	D210	a3_2	195	32	86	30
MV#111	HT	D210	a4_1	206	31	77	31
MV#111	HT	D210	a4_2	221	29	103	29
MV#111	HT	D210	a5_1	196	35	95	35
MV#111	HT	D210	a5_2	177	34	83	34
MV#114	HT	D210	a1_1	135	25	66	23
MV#114	HT	D210	a1_2	149	55	85	53
MV#114	HT	D210	a2_1	144	23	79	23
MV#114	HT	D210	a2_2	156	39	87	37
MV#114	HT	D210	a3_1	215	67	107	67
MV#114	HT	D210	a3_2	192	25	71	25
MV#114	HT	D210	a4_1	194	35	88	35
MV#114	HT	D210	a4_2	176	34	73	34
MV#114	HT	D210	a5_1	204	52	95	51
MV#114	HT	D210	a5_2	195	50	101	49
MV#116	HT	D210	a1_1	193	36	97	35
MV#116	HT	D210	a1_2	206	31	98	30
MV#116	HT	D210	a2_1	211	41	109	39
MV#116	HT	D210	a2_2	186	50	97	47
MV#116	HT	D210	a3_1	229	48	106	48
MV#116	HT	D210	a3_2	197	24	92	22
MV#116	HT	D210	a4_1	189	27	73	27
MV#116	HT	D210	a4_2	167	16	63	16
MV#116	HT	D210	a5_1	193	51	95	51
MV#116	HT	D210	a5_2	187	33	96	33

## Sheet: Fig4c_SuppFig5f_RCVRN_DAPI
Experiment	Treatment	Day stopped	HRO_ROI	RCVRN	DAPI
MV#110	Ctrl	D210	a1_1	34753	33113
MV#110	Ctrl	D210	a1_2	33107	26205
MV#110	Ctrl	D210	a2_1	45987	39066
MV#110	Ctrl	D210	a2_2	48975	37860
MV#110	Ctrl	D210	a3_1	60702	49363
MV#110	Ctrl	D210	a3_2	65083	52250
MV#110	Ctrl	D210	a4_1	56366	51972
MV#110	Ctrl	D210	a4_2	61221	51634
MV#110	Ctrl	D210	a5_1	74864	46510
MV#110	Ctrl	D210	a5_2	63300	57266
MV#111	Ctrl	D210	a1_1	71261	63074
MV#111	Ctrl	D210	a1_2	71072	44101
MV#111	Ctrl	D210	a2_1	70799	55121
MV#111	Ctrl	D210	a2_2	73949	56420
MV#111	Ctrl	D210	a3_1	56522	39138
MV#111	Ctrl	D210	a3_2	67546	53439
MV#111	Ctrl	D210	a4_1	63701	62500
MV#111	Ctrl	D210	a4_2	63664	51373
MV#111	Ctrl	D210	a5_1	75250	59839
MV#111	Ctrl	D210	a5_2	83450	66139
MV#114	Ctrl	D210	a1_1	53911	36075
MV#114	Ctrl	D210	a1_2	53852	42660
MV#114	Ctrl	D210	a2_1	62113	45655
MV#114	Ctrl	D210	a2_2	63101	46237
MV#114	Ctrl	D210	a3_1	59894	43704
MV#114	Ctrl	D210	a3_2	63362	52665
MV#114	Ctrl	D210	a4_1	45033	47484
MV#114	Ctrl	D210	a4_2	40280	38417
MV#114	Ctrl	D210	a5_1	43096	24486
MV#114	Ctrl	D210	a5_2	87387	52876
MV#116	Ctrl	D210	a1_1	34125	39639
MV#116	Ctrl	D210	a1_2	46676	46889
MV#116	Ctrl	D210	a2_1	40213	37648
MV#116	Ctrl	D210	a2_2	44454	47946
MV#116	Ctrl	D210	a3_1	55291	35438
MV#116	Ctrl	D210	a3_2	43725	35874
MV#116	Ctrl	D210	a4_1	54599	52359
MV#116	Ctrl	D210	a4_2	43435	51153
MV#116	Ctrl	D210	a5_1	56692	47961
MV#116	Ctrl	D210	a5_2	45535	54358
MV#110	HT	D210	a1_1	12996	43677
MV#110	HT	D210	a1_2	34002	64547
MV#110	HT	D210	a2_1	47750	64634
MV#110	HT	D210	a2_2	44135	52188
MV#110	HT	D210	a3_1	27162	53428
MV#110	HT	D210	a3_2	23456	56941
MV#110	HT	D210	a4_1	24724	58672
MV#110	HT	D210	a4_2	33362	60163
MV#110	HT	D210	a5_1	25229	53172
MV#110	HT	D210	a5_2	29291	62573
MV#111	HT	D210	a1_1	30696	53931
MV#111	HT	D210	a1_2	26761	60498
MV#111	HT	D210	a2_1	31704	59134
MV#111	HT	D210	a2_2	29954	60394
MV#111	HT	D210	a3_1	29603	67989
MV#111	HT	D210	a3_2	52328	54969
MV#111	HT	D210	a4_1	41183	60819
MV#111	HT	D210	a4_2	58492	62258
MV#111	HT	D210	a5_1	33292	43689
MV#111	HT	D210	a5_2	53301	61005
MV#114	HT	D210	a1_1	40609	56703
MV#114	HT	D210	a1_2	39703	60864
MV#114	HT	D210	a2_1	37990	62242
MV#114	HT	D210	a2_2	43661	66795
MV#114	HT	D210	a3_1	43077	64026
MV#114	HT	D210	a3_2	53952	66999
MV#114	HT	D210	a4_1	39078	65117
MV#114	HT	D210	a4_2	51629	71685
MV#114	HT	D210	a5_1	51039	70295
MV#114	HT	D210	a5_2	49579	68734
MV#116	HT	D210	a1_1	18300	48342
MV#116	HT	D210	a1_2	16445	50754
MV#116	HT	D210	a2_1	16419	48666
MV#116	HT	D210	a2_2	32095	55171
MV#116	HT	D210	a3_1	22627	52092
MV#116	HT	D210	a3_2	31527	54990
MV#116	HT	D210	a4_1	26781	52945
MV#116	HT	D210	a4_2	35970	58553
MV#116	HT	D210	a5_1	29720	53316
MV#116	HT	D210	a5_2	43376	50621

## Sheet: Fig2h,i_ectopRCVRN_PIS
Experiment	Day	Treatment	Organoid	ROI	RCVRN+ PIS	RCVRN+ ectopic cells	circumference (um)
MV#110	D210	Ctrl	1	1	66	0	309
			1	2	88	0	467
			2	1	80	0	375
			2	2	113	1	504
			3	1	116	0	418
			3	2	106	0	417
			4	1	58	0	258
			4	2	100	0	418
			5	1	82	0	327
			5	2	106	0	381
MV#116	D210	Ctrl	1	1	97	0	407
			1	2	82	0	282
			2	1	77	0	226
			2	2	92	4	469
			3	1	69	0	304
			3	2	59	0	288
			4	1	92	0	356
			4	2	99	0	343
			5	1	67	1	341
			5	2	66	0	376
			6	1	96	1	446
			6	2	182	0	669
MV#111	D210	Ctrl	1	1	70	0	337
			1	2	121	0	427
			2	1	115	0	465
			2	2	110	0	504
			3	1	108	0	552
			3	2	78	0	358
			4	1	86	0	335
			4	2	91	0	495
			5	1	104	0	361
			5	2	82	0	384
			6	1	91	0	447
			6	2	85	0	374
MV#114	D210	Ctrl	1	1	90	0	543
			1	2	75	1	379
			2	1	119	0	616
			2	2	66	0	320
			3	1	70	2	381
			3	2	63	1	357
			4	1	68	0	332
			4	2	51	0	251
			5	1	68	0	308
			5	2	46	0	263
			6	1	70	0	304
			6	2	65	0	388
MV#110	D210	HT	1	1	0	33	360
			1	2	9	8	419
			2	1	45	2	495
			2	2	29	12	345
			3	1	55	4	467
			3	2	8	17	502
			4	1	34	20	540
			4	2	0	14	464
			5	1	0	17	460
			5	2	0	31	610
MV#116	D210	HT	1	1	0	12	519
			1	2	18	7	359
			2	1	0	11	348
			2	2	10	13	347
			3	1	0	22	367
			3	2	0	33	352
			4	1	0	23	415
			4	2	0	12	366
			5	1	0	20	408
			5	2	45	15	624
			6	1	22	1	305
			6	2	0	29	492
MV#111	D210	HT	1	1	0	22	361
			1	2	0	26	465
			2	1	11	3	520
			2	2	0	9	354
			3	1	15	3	369
			3	2	6	19	372
			4	1	0	24	475
			4	2	16	9	351
			5	1	7	14	685
			5	2	11	17	388
			6	1	0	23	626
			6	2	23	43	590
MV#114	D210	HT	1	1	0	28	439
			1	2	0	15	418
			2	1	0	36	640
			2	2	18	30	608
			3	1	0	31	502
			3	2	8	29	504
			4	1	23	11	351
			4	2	20	40	623
			5	1	24	16	490
			5	2	0	17	542
			6	1	36	5	490
			6	2	0	12	618

## Sheet: Fig4c_SuppFig5f_GFAP
Experiment	Day	Treatment	Organoid	ROI	total area	DAPI	GFAP
MV#110	D210	Ctrl	1	1	23961.4	6148.02	25.28
			1	2	9962.55	4032.74	6.76
			2	1	13380.4	6019.58	0.21
			2	2	20546	5757.08	13.73
			3	1	13187	4445.96	0.62
			3	2	11961.8	3027.44	0.1
			4	1	22189.3	5461.68	27.35
			4	2	20119.2	8269.74	0.1
			5	1	14264.6	4006.53	1.66
			5	2	23386.1	8971.17	3.02
MV#110	D210	HT	1	1	26006.1	7204.52	1367.38
			1	2	16464.1	3463.2	598.04
			2	1	19375.2	4929.48	1132.11
			2	2	20830.8	5380.04	417.48
			3	1	20664.7	6419.47	2345.96
			3	2	25585.6	7916.75	1712.36
			4	1	17660.9	7320.07	1562.59
			4	2	19667.6	6481.15	584.1
			5	1	19148.8	7002.11	1111.52
			5	2	20536.1	7328.91	3041.55
MV#116	D210	Ctrl	1	1	12735.6	5512.54	4.68
			1	2	16108.3	3693.61	19.87
			2	1	20475	4119.38	8.11
			2	2	15784.8	4570.9	20.91
			3	1	11968	4884.55	0
			3	2	14005.8	4877.89	50.76
			4	1	12906	6238.29	7.38
			4	2	16658.2	3592.8	19.03
			5	1	17952	5563.4	4.99
			5	2	17046.3	5231.62	0.31
			6	1	13876.4	3248.33	4.06
			6	2	18922.4	3961.81	5
MV#116	D210	HT	1	1	16755.2	6589.63	1450.36
			1	2	19472.3	6841.85	3173.44
			2	1	20054.5	5306.6	1996.29
			2	2	22803.9	7370.82	1433.62
			3	1	19116.5	5416.75	1200.86
			3	2	16237.7	4755.58	890.19
			4	1	22092.3	6146.77	446.29
			4	2	15849.5	5061.05	689.36
			5	1	14057.5	4426.39	2327.03
			5	2	17272.7	6349.48	917.23
			6	1	24388.8	6563.42	1342.72
			6	2	19603.1	6697.48	1823.02
MV#111	D210	Ctrl	1	1	29143.7	6815.53	0.96
			1	2	25132.8	5934.18	7.51
			2	1	20280.9	5697.66	0.21
			2	2	19051.8	4670.71	0.21
			3	1	18184.5	3878.91	87.8
			3	2	20701.4	3681.41	0.94
			4	1	17958.8	6000.54	11.4
			4	2	10317.4	4806.44	0.1
			5	1	18120	6040.06	23.3
			5	2	22311.4	3822.43	1.84
			6	1	21024.9	5900.07	0.42
			6	2	21671.8	4976.81	0.77
MV#111	D210	HT	1	1	30599.3	8345.56	864.19
			1	2	31019.8	8758.05	2410.14
			2	1	14588	7962.3	2885.86
			2	2	16625.8	6992.55	2522.57
			3	1	17499.2	5763.3	2202.55
			3	2	22400.1	6274.28	3093.25
			4	1	19019.4	7464.12	3560.65
			4	2	25650.3	7704.88	4568.26
			5	1	23741.9	8933.34	4669.57
			5	2	27008.9	10040	2008.26
			6	1	24680	12537.3	3764.4
			6	2	15105.6	6481.88	1401.07
MV#114	D210	Ctrl	1	1	13779.4	4031.59	0.1
			1	2	15623.1	4562.54	0.14
			2	1	15784.8	5990.56	1.01
			2	2	15817.2	5186.39	0.1
			3	1	10286	3795.6	0.02
			3	2	11935.7	3694.3	0.1
			4	1	13294.2	4077.04	0.1
			4	2	17208	3094.81	0.1
			5	1	22318.7	4793.34	0.1
			5	2	16822.9	6027.06	0.1
			6	1	16431.7	5094.74	0.01
			6	2	16981.6	3626.91	0.01
MV#114	D210	HT	1	1	20022.1	12486.2	2988.93
			1	2	16561.1	9223.59	1123.37
			2	1	23483.2	9007.88	2625.95
			2	2	20895.5	7248.2	1889.79
			3	1	22956.3	10937.2	2372.18
			3	2	18469.5	9715.96	787.02
			4	1	22157	7381.23	2088.34
			4	2	18987.1	10862.9	842.44
			5	1	17952	7041.33	1194.72
			5	2	18598.9	11397.3	791.07
			6	1	14167.5	5109.72	1273.24
			6	2	15752.5	10338.1	933.98

## Sheet: Fig4f_SOX9 displacement
SOX9+ relative cell numbers (mean of all ROIs, %)
	D210 Ctrl				D210 HT
Segment	MV#110	MV#111	MV#114	MV#116	MV#110	MV#111	MV#114	MV#116
1	0.12	0.04	0.04	0.01	0.09	0.1	0.09	0.11
2	0.09	0.03	0.02	0.01	0.12	0.1	0.12	0.11
3	0.09	0.12	0.08	0.04	0.11	0.1	0.12	0.09
4	0.1	0.2	0.25	0.21	0.11	0.09	0.1	0.11
5	0.11	0.25	0.29	0.27	0.11	0.12	0.1	0.09
6	0.09	0.21	0.16	0.25	0.1	0.11	0.1	0.08
7	0.09	0.08	0.06	0.12	0.1	0.11	0.1	0.1
8	0.08	0.02	0.04	0.05	0.08	0.11	0.09	0.1
9	0.11	0.02	0.03	0.03	0.08	0.09	0.09	0.1
10	0.12	0.02	0.03	0.02	0.1	0.07	0.08	0.11

## Sheet: Fig4f_RCVRN displacement
RCVRN+ relative area (mean of all ROIs, %)
	D210 Ctrl				D210 HT
Segment	MV#110	MV#111	MV#114	MV#116	MV#110	MV#111	MV#114	MV#116
1	0.3	0.39	0.29	0.28	0.15	0.17	0.15	0.12
2	0.26	0.33	0.27	0.24	0.12	0.19	0.12	0.09
3	0.17	0.22	0.19	0.13	0.11	0.2	0.17	0.1
4	0.1	0.14	0.12	0.06	0.13	0.18	0.2	0.15
5	0.05	0.1	0.09	0.05	0.14	0.16	0.23	0.13
6	0.04	0.06	0.06	0.03	0.12	0.15	0.22	0.11
7	0.03	0.04	0.03	0.02	0.09	0.11	0.19	0.1
8	0.02	0.04	0.02	0.02	0.06	0.13	0.17	0.09
9	0.01	0.03	0.02	0.02	0.06	0.09	0.13	0.06
10	0.02	0.03	0.02	0.04	0.03	0.07	0.1	0.06

## Sheet: Fig4f_DAPI displacement
DAPI+ relative area (mean of all ROIs, %)
	D210 Ctrl				D210 HT
Segment	MV#110	MV#111	MV#114	MV#116	MV#110	MV#111	MV#114	MV#116
1	0.09	0.2	0.09	0.12	0.08	0.08	0.08	0.09
2	0.15	0.25	0.18	0.17	0.09	0.09	0.09	0.09
3	0.15	0.23	0.18	0.15	0.09	0.1	0.08	0.08
4	0.13	0.22	0.15	0.15	0.08	0.11	0.1	0.08
5	0.11	0.17	0.14	0.13	0.09	0.11	0.12	0.09
6	0.1	0.11	0.12	0.11	0.1	0.11	0.13	0.09
7	0.08	0.05	0.07	0.07	0.11	0.1	0.13	0.09
8	0.07	0.03	0.04	0.06	0.1	0.09	0.13	0.09
9	0.06	0.02	0.02	0.05	0.1	0.09	0.12	0.09
10	0.06	0.02	0.02	0.07	0.15	0.15	0.18	0.15

[truncated: 1 more sheets: SuppFig8a_PHH3]
