# Supplementary material for: HBEGF-TNF induce a complex outer retinal pathology with photoreceptor cell extrusion in human organoids
Source: Nat Commun. 2022 Oct 19;13:6183. doi: 10.1038/s41467-022-33848-y (PMC9581928; doi:10.1038/s41467-022-33848-y)
Supplement: Supplementary file 15 — Source Data [file 41467_2022_33848_MOESM15_ESM.zip › source_data_new/Fig1_SuppFig3_PR-pattern_Voronoi.xlsx]

## Sheet: Fig1d_SuppFig3c-e_Voronoi
N=1 (MP#12)
Cell lines: 5A
Rod-to-all neighbors
	n=633 rods analyzed over all ROIs
	Neighbor number	Frequency [%]
	3	10.24
	4	32.48
	5	33.44
	6	18.24
	7	4.64
	8	0.96
Cone-to-cone neighbors
	n=712 cones analyzed over all ROIs
	Neighbor number	Frequency [%]
	3	10.24
	4	32.48
	5	33.44
	6	18.24
	7	4.64
	8	0.96
Cone-to-all neighbors
	n=727 cones analyzed over all ROIs
	Neighbor number	Frequency [%]
	3	1.10041
	4	5.63961
	5	21.1829
	6	31.0867
	7	21.0454
	8	12.5172
	9	4.5392
	10	2.20083
	11	0.275103
	12	0.275103
	13	0
	14	0.137552
Cell diameter [µm] (median per ROI)
	n=1360 cells analyzed over all ROIs
	n=727 cones, n=633 rods over all ROIs
		Type1		Type2
		diameter [µm]	cell number	diameter [µm]	cell number
	o1a1	3.89	31	1.84	26
	o1a2	3.49	22	1.63	25
	o1a3	3.79	30	1.48	16
	o3a1	3.5	33	1.64	50
	o3a2	4.43	29	1.49	35
	o3a3	3.76	28	0.89	24
	o4a1	3.34	48	1.78	37
	o4a2	3.27	27	1.31	31
	o4a3	4.5	22	1.74	13
	o5a1	3.86	31	1.65	35
	o6a1	4	35	1.71	35
	o6a2	3.7	39	1.8	15
	o6a3	3.31	43	1.41	48
	o7a1	3.75	36	1.41	23
	o7a2	3.84	22	1.56	12
	o7a3	3.55	37	1.69	25
	o8a1	3.67	35	1.8	33
	o8a2	4.15	40	1.59	16
	o8a3	3.42	45	1.7	24
	o9a1	3.74	28	1.7	36
	o9a2	3.91	33	1.43	29
	o9a3	3.35	33	1.31	45
Type 1 / type 2 ratio (per ROI)
	n=1800 cells analyzed over all ROIs
		type 1 / type 2 ratio	type 1 cells	type 2 cells
	o1a1	1.12	38	34
	o1a2	0.85	28	33
	o1a3	1.23	37	30
	o3a1	0.65	41	63
	o3a2	0.89	40	45
	o3a3	1.12	37	33
	o4a1	1.1	57	52
	o4a2	0.85	34	40
	o4a3	1.73	38	22
	o5a1	0.85	39	46
	o6a1	1.14	48	42
	o6a2	1.92	50	26
	o6a3	0.84	51	61
	o7a1	1.14	41	36
	o7a2	1.6	32	20
	o7a3	1.21	46	38
	o8a1	0.84	42	50
	o8a2	2.04	51	25
	o8a3	1.68	57	34
	o9a1	0.86	37	43
	o9a2	1.21	46	38
	o9a3	0.74	42	57
Cone density [x10^3 / mm2] (per ROI)
		Cones x10^3 / mm2
	o1a1	23.8
	o1a2	17.5
	o1a3	23.2
	o3a1	25.7
	o3a2	25.1
	o3a3	23.2
	o4a1	35.7
	o4a2	21.3
	o4a3	23.8
	o5a1	24.4
	o6a1	30.1
	o6a2	31.3
	o6a3	32
	o7a1	25.7
	o7a2	20.1
	o7a3	28.8
	o8a1	26.3
	o8a2	32
	o8a3	35.7
	o9a1	23.2
	o9a2	28.8
	o9a3	26.3
Nearest neighbor distance (NND) [µm] (single cell values)
cell number analyzed	727	633	712	635	1360
	cone-to-all	rod-to-all	cone-to-cones	rod-to-rods	all-to-all
	4.87	3.31	4.87	5.35	4.87
	5.91	3.85	7.11	4.75	5.91
	4.31	2.82	6.35	4.75	4.31
	4.63	2.69	3.64	2.69	4.63
	6	2.44	5.34	2.44	6
	5.23	3.06	5.79	3.06	5.23
	4.2	3.07	3.85	3.07	4.2
	5.05	2.44	4.88	2.44	5.05
	4.11	2.81	4.53	2.81	4.11
	4.18	3.33	5.42	4.29	4.18
	4.39	2.81	3.85	2.81	4.39
	3.34	3.06	5.07	3.06	3.34
	5.3	3.06	5.42	3.06	5.3
	4.48	3.25	5.07	7.84	4.48
	3.86	3.75	5.83	3.75	3.86
	4.46	4.17	4.97	7.17	4.46
	4.14	2.52	5.2	2.52	4.14
	4.57	2.52	4.97	2.52	4.57
	4.3	4.13	4.01	7.13	4.3
	4.24	2.45	4.72	2.45	4.24
	4.34	3.42	6.35	3.42	4.34
	5.01	2.45	3.85	2.45	5.01
	4.62	4.47	5.08	4.6	4.62
	4.94	3.42	4.72	3.89	4.94
	4.13	4.47	3.85	7.07	4.13
	4.96	4.16	5.39	4.6	4.96
	6.67	3.83	4.36	3.94	6.67
	5.41	6.05	5.69	6.94	5.41
	5.39	3.94	4.36	3.94	5.39
	5.09	4.56	6.11	6.16	5.09
	4.36	3.55	6.58	3.55	4.36
	6.18	4.59	6.83	5.05	6.18
	5.1	2.51	6	2.51	5.1
	5.47	4.06	6.96	4.06	5.47
	4.73	3.32	4.9	3.32	4.73
	6.24	3.55	11.11	3.55	6.24
	5.51	2.51	4.9	2.51	5.51
	3.41	3.22	5.91	3.22	3.41
	3.98	3.22	6.17	3.22	3.98
	6.49	4.16	3.71	4.16	6.49
	3.8	3.06	5.91	4.43	3.8
	4.34	3.3	3.71	3.3	4.34
	4	3.18	6.17	3.18	4
	4.36	3.18	7.84	3.18	4.36
	4.13	3.31	5.2	3.31	4.13
	5.81	2.95	6.96	2.95	5.81
	5.98	3.27	5.23	3.34	5.98
	4.96	3.81	4.28	3.81	4.96
	5.23	2.95	4.28	2.95	5.23
	5.35	5.23	4.64	5.23	5.35
	5.63	4.02	5.95	4.02	5.63
	6.34	3.91	4.2	6.1	6.34
	6.62	3.27	6.67	6.1	6.62
	5.37	3.65	4.13	4.7	5.37
	5.45	4.28	5.95	4.47	5.45
	4.83	3.98	4.13	6.97	4.83
	4.88	4.04	5.63	4.04	4.88
	5.46	2.5	6	2.5	5.46
	3.76	3.87	4.52	6.1	3.76
	4.2	3.41	6.36	6.1	4.2
	5.4	2.79	4.52	2.79	5.4
	5.03	3.7	4.93	5.08	5.03
	5.29	5.05	4.18	6.71	5.29
	5.88	3.51	6.36	5.08	5.88
	4.49	4.74	4.46	9.72	4.49
	4.61	3.95	5.23	4.77	4.61
	4.71	4.52	6.14	4.77	4.71
	4.07	2.76	5.29	2.76	4.07
	6.03	2.22	4.46	2.22	6.03
	5.05	2.13	5.1	2.13	5.05
	4.2	2.72	5.16	2.72	4.2
	5.22	2.54	4.9	2.54	5.22
	5.01	4.11	5.79	4.46	5.01
	4.59	2.13	4.9	2.13	4.59
	4.95	3.06	5.23	3.06	4.95
	4.57	3.06	5.79	3.06	4.57
	3.64	2.95	4.58	2.95	3.64
	5.34	2.78	4.81	2.78	5.34
	3.85	3.5	4.53	3.5	3.85
	3.85	3.19	4.53	3.19	3.85
	4.72	2.6	4.77	2.6	4.72
	3.79	3.05	5.24	3.06	3.79
	2.82	2.6	4.39	2.6	2.82
	2.76	2.98	4.74	3.01	2.76
	4.82	2.83	5.3	2.83	4.82
	5.4	3.01	4.71	3.01	5.4
	4.31	3.35	4.56	3.35	4.31
	4.31	2.83	3.95	2.83	4.31
	4.62	3.36	3.94	3.36	4.62
	4.17	3.05	4.69	6.08	4.17
	4.13	2.58	4.39	2.58	4.13
	3.25	2.96	4.7	2.96	3.25
	4.29	2.58	4.69	2.58	4.29
	3.73	3.98	4.79	6.42	3.73
	3.85	3.28	5.3	3.28	3.85
	4.38	3.1	4.74	3.28	4.38
	3.68	3.51	4.66	5.08	3.68
	3.69	1.64	4.91	1.64	3.69
	4.47	2.1	4.31	2.1	4.47
	3.22	1.89	3.66	1.89	3.22
	4.78	1.64	4.91	1.64	4.78
	2.88	2.43	5.71	2.43	2.88
	5.45	1.89	5.13	1.89	5.45
	3.37	2.43	4.31	2.43	3.37
	3.83	2.1	3.66	2.1	3.83
	3.96	3.06	4.38	3.06	3.96
	4.59	2.92	4.35	2.92	4.59
	5.37	2.1	4.7	2.1	5.37
	4.39	2.47	3.68	2.47	4.39
	3.71	3.06	2.86	3.06	3.71
	5.91	3.03	3.68	3.03	5.91
	3.62	2.92	2.86	2.92	3.62
	3.71	2.5	4.29	2.5	3.71
	4.66	2.96	3.86	2.96	4.66
	3.62	3.3	5.01	3.3	3.62
	3.06	2.96	7.05	2.96	3.06
	4.79	2.85	5.9	3.3	4.79
	3.75	3.19	6.19	3.19	3.75
	4.19	2.75	4.65	2.75	4.19
	3.35	2.84	6.23	3.42	3.35
	3.27	2.93	5.02	2.93	3.27
	4.29	2.86	4.65	2.86	4.29
	4.54	3.86	5.88	6.84	4.54
	3.65	2.34	4.73	2.34	3.65
	3.87	2.34	3.86	2.34	3.87
	3.91	2.86	5.05	3.75	3.91
	4.61	3.38	5.01	3.75	4.61
	4.4	3.08	4.7	3.08	4.4
	4.52	2.56	4.06	2.56	4.52
	4.28	2.44	7.2	2.44	4.28
	4.52	2.56	4.06	2.56	4.52
	4.29	3.23	3.74	3.32	4.29
	4.18	2.61	3.74	2.61	4.18
	4.29	2.44	4.47	2.44	4.29
	6.36	0.95	4.12	0.95	6.36
	4.46	0.95	5.89	0.95	4.46
	3.87	3.36	5.57	3.36	3.87
	6.14	3.12	4.12	3.12	6.14
	4.1	2.77	5.05	2.77	4.1
	3.41	2.77	5.99	2.77	3.41
	5.1	3.5	6.6	3.5	5.1
	2.89	3.12	5.05	3.12	2.89
	4.9	2.69	6.31	2.69	4.9
	4.77	2.62	5.42	2.62	4.77
	3.7	2.69	6.58	2.69	3.7
	2.75	2.32	5.89	2.32	2.75
	3.95	2.32	8.35	2.32	3.95
	4.58	3.84	6.05	4.29	4.58
	4.25	1.41	5.83	1.41	4.25
	3.75	1.41	7.74	1.41	3.75
	3.51	3.34	4.39	3.86	3.51
	4.05	3	7	3	4.05
	3.92	2.64	4.68	2.64	3.92
	3.72	2.6	5.23	2.6	3.72
	3.37	2.66	4.07	2.66	3.37
	3.02	2.07	4.24	2.6	3.02
	3.05	2.64	5.32	2.64	3.05
	3.59	2.99	4.24	2.99	3.59
	3.18	2.26	5.23	2.26	3.18
	2.98	2.56	4.07	2.56	2.98
	3.45	3.62	4.87	6.03	3.45
	3.05	1.73	5.15	1.73	3.05
	4.91	2.56	5.33	2.56	4.91
	3.51	1.73	4.21	1.73	3.51
	3.66	2.65	4.21	3.19	3.66
	3.07	4.03	5.83	5.69	3.07
	4.65	3.19	4.27	3.19	4.65
	3.1	3.55	3.85	5.48	3.1
	3.79	3.13	5.32	5.48	3.79
	3.66	4.03	4.38	6.03	3.66
	3.83	3.01	4.24	3.32	3.83
	3.68	3.3	3.86	3.32	3.68
	2.8	3.53	3.79	3.53	2.8
	2.83	3.24	3.79	3.53	2.83
	2.8	2.01	4.01	2.01	2.8
	3.68	2.74	4.43	2.74	3.68
	2.85	2.39	3.41	2.39	2.85
	4.25	2.97	3.14	3.27	4.25
	4.7	3	3.79	3.17	4.7
	4.33	3.81	3.79	6.98	4.33
	4.12	2.95	4.43	2.95	4.12
	5.02	2.95	3.41	2.95	5.02
	3.86	2.88	4.11	5.54	3.86
	3.89	2.83	3.14	2.83	3.89
	3.6	3.67	3.7	3.67	3.6
	2.86	2.87	3.9	2.87	2.86
	4.5	3.18	4.59	3.18	4.5
	3.23	2.63	4.63	2.91	3.23
	3.96	2.75	3.61	2.91	3.96
	4.06	2.47	4.48	2.47	4.06
	3.6	2.89	2.95	2.89	3.6
	3.17	3.32	2.95	3.34	3.17
	2.91	3.14	3.67	3.34	2.91
	3.05	2.89	5.47	2.89	3.05
	3.93	2.86	4.48	2.86	3.93
	4.12	2.65	4.55	2.86	4.12
	4.1	2.98	4.14	2.98	4.1
	4.65	2.59	3.97	2.59	4.65
	3.92	2.98	3.67	2.98	3.92
	5.05	2.99	3.65	6.93	5.05
	4.23	3.35	3.53	3.35	4.23
	3.34	2.41	4.44	3.42	3.34
	3.78	2.4	5.36	2.4	3.78
	4.39	3.35	5.36	3.35	4.39
	3.14	3.65	4.44	4.97	3.14
	2.46	2.4	4.44	2.4	2.46
	3.59	2.51	3.53	2.51	3.59
	2.65	3.7	4.08	5.01	2.65
	4.03	2.57	4.06	2.57	4.03
	4.83	3.41	4.08	5.01	4.83
	4.17	2.5	4.06	2.5	4.17
	4.93	2.4	4.51	2.4	4.93
	3.84	2.69	3.86	2.69	3.84
	4.48	1.82	4.18	1.82	4.48
	4.33	1.82	5.27	1.82	4.33
	3.55	2.39	4.78	2.39	3.55
	3.13	2.39	6.67	2.39	3.13
	4.21	1.73	5.41	1.73	4.21
	3.01	2.49	5.54	2.49	3.01
	3.3	3.04	3.64	3.91	3.3
	4.27	2.25	4.4	2.25	4.27
	3.85	2.25	4.82	2.25	3.85
	3.24	2.78	3.88	2.78	3.24
	3.73	2.77	4.4	4.41	3.73
	2.65	2.84	4.38	4.41	2.65
	3.86	3.78	4.62	6.91	3.86
	3	4.07	5.3	4.07	3
	3.78	3.33	4.79	4.55	3.78
	3.27	2.64	5.82	2.64	3.27
	3.26	2.64	6.54	2.64	3.26
	3.25	2.57	6.06	2.57	3.25
	3.1	3.83	4.13	4.55	3.1
	2.88	2.57	4.53	2.57	2.88
	3.79	3.8	4.53	3.8	3.79
	3.79	3.85	4.13	3.97	3.79
	4.22	2.92	3.65	2.92	4.22
	2.97	3.43	5.09	3.97	2.97
	4.11	2.73	3.65	2.73	4.11
	3.1	4.5	5.7	5.19	3.1
	3.7	2.4	2.67	2.4	3.7
	3.9	2.4	5.57	2.4	3.9
	4	2.07	5.57	2.07	4
	3.9	2.6	2.67	3.05	3.9
	3.61	2.07	5.39	2.07	3.61
	4.48	3.71	5.9	5	4.48
	2.95	3.73	4.43	3.73	2.95
	2.63	3.73	6.18	3.73	2.63
	3.67	2.94	5.1	2.94	3.67
	3.39	3.02	5.47	7.48	3.39
	3.32	2.94	7.63	2.94	3.32
	4.44	3.12	6.24	3.12	4.44
	2.75	1.44	3.91	1.44	2.75
	2.99	5.25	7.34	8.28	2.99
	3.67	1.44	5.9	1.44	3.67
	3.65	4.31	3.51	4.31	3.65
	3.53	3.18	3.51	4.31	3.53
	2.65	3.33	5.1	4.48	2.65
	5.29	4.45	4.96	8.44	5.29
	3.14	3.19	4.96	3.19	3.14
	3.87	4.17	3.93	4.17	3.87
	4.12	3.41	4.98	5.49	4.12
	2.9	3.05	3.93	3.05	2.9
	3.01	2.85	4.49	4.36	3.01
	2.41	2.68	5.45	2.68	2.41
	4.06	2.96	3.93	2.96	4.06
	3.65	2.96	5.51	2.96	3.65
	3.41	3.9	3.41	5.49	3.41
	3.86	2.68	4.8	2.68	3.86
	3.46	3.38	6.49	3.38	3.46
	3.71	2.02	6.09	2.02	3.71
	3.29	2.91	3.09	2.91	3.29
	4.26	2.5	4.73	2.5	4.26
	2.88	2.73	3.41	2.73	2.88
	2.64	2.22	3.8	2.22	2.64
	4.64	2.02	3.65	2.02	4.64
	3.5	3.57	7.01	4.17	3.5
	3.2	2.22	4.19	2.22	3.2
	2.77	2.03	3.87	2.03	2.77
	4.62	2.03	4.19	2.03	4.62
	5.3	3.28	5.65	3.28	5.3
	4.79	3.35	3.87	3.35	4.79
	5.34	3.28	6.42	3.28	5.34
	5.18	2.59	5.38	2.59	5.18
	3.78	2.59	7.21	2.59	3.78
	2.84	3.09	5.38	3.93	2.84
	3.33	4.41	5.91	4.41	3.33
	4.07	3.8	4.8	3.8	4.07
	4.13	3.8	4.69	3.8	4.13
	3.65	2.68	5.91	2.68	3.65
	4.75	2.68	5.91	2.68	4.75
	3.43	2.67	4.78	2.67	3.43
	3.53	3.46	4.69	3.46	3.53
	2.67	2.43	5.24	5.72	2.67
	2.69	2.48	4.78	2.48	2.69
	2.6	2.71	5.09	3.1	2.6
	2.1	2.4	4.92	2.4	2.1
	3.71	2.16	5.79	2.16	3.71
	3.02	2.4	6.34	2.4	3.02
	4.63	2.27	4.57	2.27	4.63
	3.51	3.46	4.13	4.94	3.51
	3.51	2.16	4.23	2.16	3.51
	4.76	3.98	3.53	4.96	4.76
	4.46	2.7	3.89	2.7	4.46
	4.62	3.39	3.53	3.39	4.62
	3.93	2.93	6.62	3.68	3.93
	3.98	2.63	5.03	2.63	3.98
	3.93	2.63	5.2	2.63	3.93
	4.37	3.34	4.76	5.96	4.37
	3.18	3.61	4.22	3.61	3.18
	3.93	2.79	4.76	5.68	3.93
	3.09	4	4.71	4.78	3.09
	3.81	3.07	5.36	5.79	3.81
	3.14	2.16	3.59	2.16	3.14
	3.2	2.16	4.82	2.16	3.2
	3.65	4.32	4.71	6.14	3.65
	3.41	3.47	4.84	6.14	3.41
	4.19	3.71	5.13	4.44	4.19
	3.26	3.02	4.57	3.02	3.26
	2.85	3.77	4.33	6.5	2.85
	3.5	3.23	4.13	3.23	3.5
	2.91	3.02	4.38	3.02	2.91
	3.9	3.23	4.48	3.23	3.9
	4.55	3.4	4.38	3.4	4.55
	3.74	4.2	4.27	7.11	3.74
	3.25	1.68	4.55	1.68	3.25
	3.57	1.57	4.27	1.57	3.57
	2.96	1.57	5.23	1.57	2.96
	2.73	2.4	3.51	2.4	2.73
	4.22	2.74	5.23	9.08	4.22
	3.54	3.45	5.81	7.07	3.54
	4.61	2.81	5.98	3.9	4.61
	3.52	2.64	3.8	2.81	3.52
	3.18	3.84	5.2	3.38	3.18
	4.11	2.81	4.03	3.84	4.11
	5.09	3.38	3.8	2.81	5.09
	3.98	3.53	3.51	3.38	3.98
	2.71	3.05	3.54	3.9	2.71
	2.43	2.71	5.61	3.91	2.43
	3.89	4.03	3.57	6.16	3.89
	3.17	4.26	4.27	6.46	3.17
	2.99	4.07	3.54	4.26	2.99
	3.44	0.91	3.41	9.14	3.44
	4	2.13	4.27	0.91	4
	4.08	2.38	4.69	2.13	4.08
	3.46	2.64	4.9	2.38	3.46
	3.37	2.36	3.41	2.64	3.37
	4.76	4.69	4.03	2.37	4.76
	3.9	2.27	4.23	6.6	3.9
	4.27	2.5	4.03	2.27	4.27
	2.79	2.64	4.25	2.5	2.79
	3.34	2.5	4.23	2.64	3.34
	4.41	2.05	4.25	2.5	4.41
	3.79	3.53	3.72	2.05	3.79
	4.19	2.05	3.72	6.45	4.19
	3.07	2.05	4.38	2.05	3.07
	3.28	2.92	4.59	2.05	3.28
	3.79	2.86	5.02	4.27	3.79
	4.38	2.7	5.93	3.63	4.38
	3.37	3.41	5.37	2.7	3.37
	3.89	2.7	4.29	3.41	3.89
	3.97	2.84	4.4	2.7	3.97
	3.84	2.34	4.4	2.84	3.84
	4.15	2.54	3.81	2.34	4.15
	3.77	2.54	4.62	2.54	3.77
	4.33	2.54	3.81	2.54	4.33
	3.51	3.41	4.8	2.54	3.51
	3.52	2.84	5.14	3.41	3.52
	3.8	2.73	4.59	2.84	3.8
	4.1	3.02	6.12	2.73	4.1
	4.03	2.77	4.74	3.02	4.03
	3.8	2.73	3.68	2.77	3.8
	3.51	2.75	4.59	2.73	3.51
	3.54	2.81	3.68	2.77	3.54
	4.46	2.54	4.01	3.3	4.46
	3.57	1.47	4.64	2.54	3.57
	4.27	2.82	4.64	1.47	4.27
	3.54	0.99	4.21	2.82	3.54
	3.41	0.99	4.64	0.99	3.41
	3.45	4.64	4.82	0.99	3.45
	3.79	1.47	4.37	6.32	3.79
	2.64	1.08	5.35	1.47	2.64
	3.23	2.13	4.16	1.08	3.23
	3.95	3.48	4.21	2.13	3.95
	3.9	2.52	3.63	3.56	3.9
	4.23	2.13	3.63	2.52	4.23
	3.68	2.76	3.87	2.13	3.68
	3.53	3	3.55	2.76	3.53
	4.19	3.11	3.87	3	4.19
	3.95	3.25	4.27	3.11	3.95
	3.05	2.74	4.93	6.05	3.05
	3.72	3.6	5.95	2.74	3.72
	2.71	4.91	3.55	4.94	2.71
	4.59	3.41	4.39	4.91	4.59
	3.41	3.39	3.66	5.12	3.41
	4.94	5.49	4.25	7.88	4.94
	4.67	2.57	4.87	5.49	4.67
	4.29	3.59	5.64	2.57	4.29
	4.03	3.32	4.05	7.45	4.03
	4.4	3.65	3.62	3.32	4.4
	3.81	3.32	3.62	4.22	3.81
	4.62	3.34	4.05	3.32	4.62
	3.81	2.34	4.47	3.34	3.81
	4.8	3.76	3.43	7.45	4.8
	3.71	3.34	4.64	3.76	3.71
	2.36	3.22	4.12	3.34	2.36
	3.18	4.64	4.19	6.47	3.18
	3.53	3.45	3.43	4.64	3.53
	4.23	4.64	3.95	6.47	4.23
	2.7	1.01	6.14	4.64	2.7
	3.53	1.01	5.23	1.01	3.53
	3.68	2.91	5.61	1.01	3.68
	4.01	2.49	4.86	2.91	4.01
	4.37	2.68	5.5	2.49	4.37
	3.52	3.11	6.07	2.68	3.52
	4.21	4.34	5.25	3.11	4.21
	3.01	5.63	4.48	6.66	3.01
	2.86	5.86	5.25	6.31	2.86
	3.81	4.96	5	5.86	3.81
	2.88	3.69	5.46	7.23	2.88
	4.16	3.6	5.28	3.69	4.16
	3.36	3.6	4.05	3.6	3.36
	3.29	4.56	5	3.6	3.29
	3.5	4.33	4.33	5.75	3.5
	3.87	4.66	3.5	4.33	3.87
	2.78	4.87	4.65	4.66	2.78
	3.41	4.89	4.33	5.75	3.41
	3.68	2.66	3.5	6.77	3.68
	2.84	2.9	5.18	2.66	2.84
	3.88	3.11	3.39	2.9	3.88
	3.55	3.71	4.25	3.11	3.55
	3.23	3.64	4.01	5.42	3.23
	3.66	3.73	4.01	5.35	3.66
	4.25	3.3	3.76	9.38	4.25
	4.64	2.57	3.39	3.3	4.64
	3.52	2.9	5.36	2.57	3.52
	2.75	3.1	3.89	2.9	2.75
	3.58	2.77	4.5	3.1	3.58
	3.18	2.77	5.58	2.77	3.18
	3.37	3.56	3.89	2.77	3.37
	3.48	3.87	4.26	5.77	3.48
	3.3	3.75	4.39	3.87	3.3
	3.43	2.88	4.5	3.75	3.43
	4.64	2.21	4.97	2.88	4.64
	3.83	3.08	4.5	2.21	3.83
	3.64	3.65	6.7	6.9	3.64
	3.43	1.94	6.34	3.65	3.43
	3.25	2.21	6.86	1.94	3.25
	3.6	1.94	6.64	2.21	3.6
	3.41	2.45	4.83	1.94	3.41
	5.13	2.61	5.89	2.9	5.13
	3.39	2.63	5.06	2.61	3.39
	4.14	2.63	4.81	2.63	4.14
	5.25	2.76	5.06	2.63	5.25
	5	3.29	6.34	2.76	5
	3.59	3.16	4.27	6.83	3.59
	5.28	2.76	4.27	3.57	5.28
	4.05	2.39	4.34	2.76	4.05
	4.28	2.39	4.83	2.39	4.28
	4.33	2.86	4.51	2.39	4.33
	3.5	2.54	4.51	4.66	3.5
	3.59	2.54	7.26	2.54	3.59
	2.65	2.23	6.97	2.54	2.65
	3.22	3	5.74	3.27	3.22
	4.89	3.4	5.74	3.64	4.89
	2.34	1.79	5.25	3.4	2.34
	3.49	3.64	5.21	1.79	3.49
	4.01	1.79	5.45	3.64	4.01
	4.01	3.4	5.99	1.79	4.01
	3.76	1.92	4.39	3.4	3.76
	3.39	3.1	5.07	1.92	3.39
	4.55	3.15	3.43	3.35	4.55
	3.89	2.5	4.21	3.15	3.89
	3.62	2.5	6.2	2.5	3.62
	3.54	2.14	4.02	2.5	3.54
	3.89	3.03	4.02	2.14	3.89
	4.26	1.89	5.07	3.59	4.26
	4.39	3.31	3.43	1.89	4.39
	3.86	2.05	4.21	5.87	3.86
	4	3.56	4.47	2.05	4
	3.59	1.55	4.78	3.56	3.59
	4.83	2.05	5.09	1.55	4.83
	5.89	2.68	5.32	2.05	5.89
	5.06	1.93	5.09	2.68	5.06
	4.81	2.12	5.13	1.93	4.81
	5.06	1.71	5.19	2.12	5.06
	3.92	3.92	4.84	1.71	3.92
	4.27	3.69	4.77	6.96	4.27
	4.27	2.61	4.84	3.82	4.27
	4.34	3.36	4.67	4.46	4.34
	4.83	2.81	4.59	6.21	4.83
	4.51	3.66	4.72	2.81	4.51
	4.51	2.62	4.13	13.37	4.51
	4.96	4.54	4.13	2.81	4.96
	5.15	3.36	4.89	4.54	5.15
	4.71	3.06	5.14	3.53	4.71
	5.74	3.67	4.59	3.53	5.74
	4.56	4.35	4.68	6.09	4.56
	4.87	2.75	4.89	6.63	4.87
	4.2	3.9	4.88	2.75	4.2
	3.3	2.47	4.23	5.08	3.3
	3.43	3.34	5.83	2.47	3.43
	3.06	2.99	5.88	7.7	3.06
	3.21	2.26	5.43	2.99	3.21
	3.39	2.26	5.83	2.26	3.39
	4.02	2.99	4.67	2.26	4.02
	3.71	2.94	8.39	2.99	3.71
	3.64	3.17	4.91	2.94	3.64
	3.43	3.17	5.75	3.17	3.43
	3.73	2.76	4.98	3.17	3.73
	3.39	2.48	4.22	4.97	3.39
	4.78	2.48	4.91	2.48	4.78
	4.54	2.83	4.62	2.48	4.54
	4.83	2.72	2.98	2.83	4.83
	3.9	2.83	4.98	3.09	3.9
	3.77	2.17	2.98	2.83	3.77
	5.19	2.17	4.62	2.17	5.19
	4.71	3.25	5.47	2.17	4.71
	4.77	2.56	3.44	3.55	4.77
	3.58	2.22	4.44	2.56	3.58
	4.67	3.38	4.5	2.22	4.67
	3.56	2.22	4.67	4.16	3.56
	2.28	2.93	6.72	2.22	2.28
	3.93	3.74	3.43	2.93	3.93
	4.13	3.41	4.98	3.74	4.13
	3.57	3.52	5.55	3.41	3.57
	4.42	2.8	2.88	3.52	4.42
	4.59	4.05	5.17	2.8	4.59
	4.12	0.89	2.88	5.33	4.12
	3.08	3.71	4.69	0.89	3.08
	4.8	0.89	4.58	3.71	4.8
	4.23	2.97	4.58	0.89	4.23
	4.23	3.14	3.79	4.7	4.23
	3.52	3.54	4.21	3.14	3.52
	4.91	4.7	3.79	3.67	4.91
	3.29	3.84	4.2	4.7	3.29
	4.98	3.61	4.21	4	4.98
	3.38	3.34	5.4	6.67	3.38
	3.53	4.64	5.03	4	3.53
	4.09	3.45	6.17	4.69	4.09
	2.88	4.9	5.88	4.57	2.88
	3.1	2.98	5.09	8.6	3.1
	2.98	2.23	4.67	2.98	2.98
	3.42	2.25	4.03	2.23	3.42
	3.61	2.23	4.65	2.25	3.61
	2.23	3.11	5.12	2.23	2.23
	3	3.11	4.94	3.11	3
	3.99	3.19	3.46	3.11	3.99
	4.42	3.19	4.3	3.19	4.42
	2.48	3.31	4.67	3.19	2.48
	3.44	2.81	5.12	3.31	3.44
	3.37	2.5	4.65	4.82	3.37
	4.98	1.99	3.95	2.5	4.98
	4.35	4.39	3.17	1.99	4.35
	2.88	2.12	4.94	7.17	2.88
	3.1	2.57	3.75	2.12	3.1
	2.88	2.12	3.17	2.57	2.88
	4.69	3.28	3.75	2.12	4.69
	3.41	3.47	4.3	3.28	3.41
	3.61	2.95	4.08	3.47	3.61
	3.42	3.84	4.97	3.28	3.42
	3.03	2.83	3.97	5	3.03
	3.65	3.13	4.08	3.13	3.65
	2.93	2.5	4.58	3.13	2.93
	3.58	3.79	4.16	2.5	3.58
	3.95	2.5	4.16	5	3.95
	4.3	3.56	4.8	2.5	4.3
	3.05	3.37	4.61	3.71	3.05
	3.67	3.7	5.69	6.64	3.67
	3.92	4.23	5.77	5.03	3.92
	4.94	3.54	5.43	5.03	4.94
	3.46	3.48	4.98	3.54	3.46
	4.3	3.22	4.49	3.48	4.3
	4.67	3.68	6.23	3.22	4.67
	4.85	3.22	4.43	4.14	4.85
	4.65	3.52	5.6	3.22	4.65
	3.95	3.45	4.49	3.52	3.95
	3.17	3.52	5.43	4.38	3.17
	3.5	4.15	3.5	3.52	3.5
	3.75	2.78	5.05	5.77	3.75
	3.17	2.78	4.01	2.78	3.17
	3.66	3.54	3.5	2.78	3.66
	4.3	3.54	4.76	3.54	4.3
	2.62	3.77	4.77	3.54	2.62
	4.66	2.91	3.44	3.77	4.66
	3.97	2.55	4.58	5.82	3.97
	4.02	3.5	3.82	2.55	4.02
	3.54	2.55	3.44	4.6	3.54
	4.58	3.43	3.82	2.55	4.58
	3.36	2.92	4.36	3.43	3.36
	3.06	2.05	4.39	7.82	3.06
	4.24	1.73	4.25	2.05	4.24
	4.61	1.73	4.39	1.73	4.61
	4.22	3.61	5.47	1.73	4.22
	4.81	2.33	4.25	2.87	4.81
	3.21	2.8	3.93	3.61	3.21
	4.08	2.97	3.49	2.33	4.08
	4.22	3.18	4.6	2.8	4.22
	3.67	2.17	4.27	2.97	3.67
	3.09	2.57	4.83	6.95	3.09
	4.35	2.33	4.41	2.17	4.35
	3.5	2.25	4.41	2.57	3.5
	2.68	2.25	4.76	2.33	2.68
	3.44	1.87	3.39	2.25	3.44
	3.5	1.87	4.19	2.25	3.5
	4.3	3.03	3.39	1.87	4.3
	3.57	2.57	4.19	1.87	3.57
	3.44	2.1	3.29	3.03	3.44
	3.62	2.51	3.55	2.57	3.62
	3.82	1.52	3.29	2.1	3.82
	3.13	2.51	4.36	2.51	3.13
	3.82	2.96	4.01	1.52	3.82
	4.36	2.36	4.61	2.94	4.36
	3.3	1.52	4.18	2.96	3.3
	4.25	2.38	4.38	2.36	4.25
	3.37	2.38	3.83	1.52	3.37
	4.26	2.96	4.36	2.38	4.26
	3.64	2.29	4.38	2.38	3.64
	3.93	2.63	3.85	2.96	3.93
	3.49	3.65	4.58	4.79	3.49
	2.9	2.5	4.38	2.63	2.9
	2.76	2.84	5.81	3.65	2.76
	3.43	2.63	4.07	4.79	3.43
	4.41	3.06	7.63	3.08	4.41
	4.36	2.87	5.05	2.63	4.36
	4.51	3.26	4.21	3.06	4.51
	2.82	3.51	4.23	2.87	2.82
	3.25	2.06	4.31	3.26	3.25
	2.72	1.62	6.56	6.34	2.72
	4.19	1.85	4.12	2.06	4.19
	2.94	3.4	4.12	1.62	2.94
	3.38	1.62	5.81	4.46	3.38
	3.29	2.13	4.23	3.56	3.29
	3	2.45	4.39	1.62	3
	4.01		4.39	2.13	4.01
	4.61		4.72	2.45	4.61
	4.18		3.83		4.18
	4.05		4.72		4.05
	3.83		3.83		3.83
	4.36		4.87		4.36
	4.38		4.8		4.38
	3.53		4.66		3.53
	3.97		4.87		3.97
	4.38		5.03		4.38
	4.21		5.16		4.21
	4.05		4.79		4.05
	4.31		4.6		4.31
	3.6		7.14		3.6
	2.97		4.6		2.97
	4.12		4.2		4.12
	3.84		6.59		3.84
	3.82		6.34		3.82
	3.54		6.19		3.54
	4.39		5.28		4.39
	3.45		5.1		3.45
	3.83		5.58		3.83
	2.73		6.5		2.73
	3.83		4.87		3.83
	3.16		4.98		3.16
	4.8		5.06		4.8
	3.55		4.18		3.55
	3.68		4.66		3.68
	4.39		4.02		4.39
	4.48		4.2		4.48
	3.46		4.2		3.46
	4.6		5.69		4.6
	4.75		4.02		4.75
	4.6		4.44		4.6
	5.1		5.12		5.1
	4.27		6.19		4.27
	3.43		4.77		3.43
	3.47		4.19		3.47
	3.56		4.73		3.56
	4.48		4.93		4.48
	3.99		5.69		3.99
	3.79		4.19		3.79
	2.5		4.52		2.5
	4.02		4.52		4.02
	3.89		5.27		3.89
	4.2		4.73		4.2
	3.7		4.11		3.7
	4.02		4.57		4.02
	4.12		4.7		4.12
	3.56		5		3.56
	3.68		4.2		3.68
	4.33		4.2		4.33
	3.45		4.2		3.45
	3.74		4.57		3.74
	4.37		4.44		4.37
	3.13		4.66		3.13
	2.91		4.03		2.91
	4.08		4.03		4.08
	4.24		3.42		4.24
	4.24		5.35		4.24
	3.65		4.27		3.65
	4.11		3.42		4.11
	3.24		6.29		3.24
	3.99		5.03		3.99
	4.2		4.27		4.2
	4.2		4.38		4.2
	4.03		5.04		4.03
	2.87		3.79		2.87
	3.31		3.87		3.31
	4.44		4.58		4.44
	3.55		4.77		3.55
	2.99		4.22		2.99
	4.03		3.79		4.03
	3.39		4.92		3.39
	4.75		3.87		4.75
	2.51		4.22		2.51
	3.42		4.61		3.42
	2.41		4.02		2.41
	5.03		5.49		5.03
	2.29				2.29
	3.6				3.6
	2.84				2.84
	3.28				3.28
	3.87				3.87
	4.58				4.58
	3.42				3.42
	4.22				4.22
	3.51				3.51
	4.92				4.92
	3.87				3.87
	4.22				4.22
	3.92				3.92
	2.45				2.45
	3.4				3.4
					3.31
					3.85
					2.82
					2.69
					2.44
					3.06
					3.07
					2.44
					2.81
					3.33
					2.81
					3.06
					3.06
					3.25
					3.75
					4.17
					2.52
					2.52
					4.13
					2.45
					3.42
					2.45
					4.47
					3.42
					4.47
					4.16
					3.83
					6.05
					3.94
					4.56
					3.55
					4.59
					2.51
					4.06
					3.32
					3.55
					2.51
					3.22
					3.22
					4.16
					3.06
					3.3
					3.18
					3.18
					3.31
					2.95
					3.27
					3.81
					2.95
					5.23
					4.02
					3.91
					3.27
					3.65
					4.28
					3.98
					4.04
					2.5
					3.87
					3.41
					2.79
					3.7
					5.05
					3.51
					4.74
					3.95
					4.52
					2.76
					2.22
					2.13
					2.72
					2.54
					4.11
					2.13
					3.06
					3.06
					2.95
					2.78
					3.5
					3.19
					2.6
					3.05
					2.6
					2.98
					2.83
					3.01
					3.35
					2.83
					3.36
					3.05
					2.58
					2.96
					2.58
					3.98
					3.28
					3.1
					3.51
					1.64
					2.1
					1.89
					1.64
					2.43
					1.89
					2.43
					2.1
					3.06
					2.92
					2.1
					2.47
					3.06
					3.03
					2.92
					2.5
					2.96
					3.3
					2.96
					2.85
					3.19
					2.75
					2.84
					2.93
					2.86
					3.86
					2.34
					2.34
					2.86
					3.38
					3.08
					2.56
					2.44
					2.56
					3.23
					2.61
					2.44
					0.95
					0.95
					3.36
					3.12
					2.77
					2.77
					3.5
					3.12
					2.69
					2.62
					2.69
					2.32
					2.32
					3.84
					1.41
					1.41
					3.34
					3
					2.64
					2.6
					2.66
					2.07
					2.64
					2.99
					2.26
					2.56
					3.62
					1.73
					2.56
					1.73
					2.65
					4.03
					3.19
					3.55
					3.13
					4.03
					3.01
					3.3
					3.53
					3.24
					2.01
					2.74
					2.39
					2.97
					3
					3.81
					2.95
					2.95
					2.88
					2.83
					3.67
					2.87
					3.18
					2.63
					2.75
					2.47
					2.89
					3.32
					3.14
					2.89
					2.86
					2.65
					2.98
					2.59
					2.98
					2.99
					3.35
					2.41
					2.4
					3.35
					3.65
					2.4
					2.51
					3.7
					2.57
					3.41
					2.5
					2.4
					2.69
					1.82
					1.82
					2.39
					2.39
					1.73
					2.49
					3.04
					2.25
					2.25
					2.78
					2.77
					2.84
					3.78
					4.07
					3.33
					2.64
					2.64
					2.57
					3.83
					2.57
					3.8
					3.85
					2.92
					3.43
					2.73
					4.5
					2.4
					2.4
					2.07
					2.6
					2.07
					3.71
					3.73
					3.73
					2.94
					3.02
					2.94
					3.12
					1.44
					5.25
					1.44
					4.31
					3.18
					3.33
					4.45
					3.19
					4.17
					3.41
					3.05
					2.85
					2.68
					2.96
					2.96
					3.9
					2.68
					3.38
					2.02
					2.91
					2.5
					2.73
					2.22
					2.02
					3.57
					2.22
					2.03
					2.03
					3.28
					3.35
					3.28
					2.59
					2.59
					3.09
					4.41
					3.8
					3.8
					2.68
					2.68
					2.67
					3.46
					2.43
					2.48
					2.71
					2.4
					2.16
					2.4
					2.27
					3.46
					2.16
					3.98
					2.7
					3.39
					2.93
					2.63
					2.63
					3.34
					3.61
					2.79
					4
					3.07
					2.16
					2.16
					4.32
					3.47
					3.71
					3.02
					3.77
					3.23
					3.02
					3.23
					3.4
					4.2
					1.68
					1.57
					1.57
					2.4
					2.74
					3.45
					2.81
					2.64
					3.84
					2.81
					3.38
					3.53
					3.05
					2.71
					4.03
					4.26
					4.07
					0.91
					2.13
					2.38
					2.64
					2.36
					4.69
					2.27
					2.5
					2.64
					2.5
					2.05
					3.53
					2.05
					2.05
					2.92
					2.86
					2.7
					3.41
					2.7
					2.84
					2.34
					2.54
					2.54
					2.54
					3.41
					2.84
					2.73
					3.02
					2.77
					2.73
					2.75
					2.81
					2.54
					1.47
					2.82
					0.99
					0.99
					4.64
					1.47
					1.08
					2.13
					3.48
					2.52
					2.13
					2.76
					3
					3.11
					3.25
					2.74
					3.6
					4.91
					3.41
					3.39
					5.49
					2.57
					3.59
					3.32
					3.65
					3.32
					3.34
					2.34
					3.76
					3.34
					3.22
					4.64
					3.45
					4.64
					1.01
					1.01
					2.91
					2.49
					2.68
					3.11
					4.34
					5.63
					5.86
					4.96
					3.69
					3.6
					3.6
					4.56
					4.33
					4.66
					4.87
					4.89
					2.66
					2.9
					3.11
					3.71
					3.64
					3.73
					3.3
					2.57
					2.9
					3.1
					2.77
					2.77
					3.56
					3.87
					3.75
					2.88
					2.21
					3.08
					3.65
					1.94
					2.21
					1.94
					2.45
					2.61
					2.63
					2.63
					2.76
					3.29
					3.16
					2.76
					2.39
					2.39
					2.86
					2.54
					2.54
					2.23
					3
					3.4
					1.79
					3.64
					1.79
					3.4
					1.92
					3.1
					3.15
					2.5
					2.5
					2.14
					3.03
					1.89
					3.31
					2.05
					3.56
					1.55
					2.05
					2.68
					1.93
					2.12
					1.71
					3.92
					3.69
					2.61
					3.36
					2.81
					3.66
					2.62
					4.54
					3.36
					3.06
					3.67
					4.35
					2.75
					3.9
					2.47
					3.34
					2.99
					2.26
					2.26
					2.99
					2.94
					3.17
					3.17
					2.76
					2.48
					2.48
					2.83
					2.72
					2.83
					2.17
					2.17
					3.25
					2.56
					2.22
					3.38
					2.22
					2.93
					3.74
					3.41
					3.52
					2.8
					4.05
					0.89
					3.71
					0.89
					2.97
					3.14
					3.54
					4.7
					3.84
					3.61
					3.34
					4.64
					3.45
					4.9
					2.98
					2.23
					2.25
					2.23
					3.11
					3.11
					3.19
					3.19
					3.31
					2.81
					2.5
					1.99
					4.39
					2.12
					2.57
					2.12
					3.28
					3.47
					2.95
					3.84
					2.83
					3.13
					2.5
					3.79
					2.5
					3.56
					3.37
					3.7
					4.23
					3.54
					3.48
					3.22
					3.68
					3.22
					3.52
					3.45
					3.52
					4.15
					2.78
					2.78
					3.54
					3.54
					3.77
					2.91
					2.55
					3.5
					2.55
					3.43
					2.92
					2.05
					1.73
					1.73
					3.61
					2.33
					2.8
					2.97
					3.18
					2.17
					2.57
					2.33
					2.25
					2.25
					1.87
					1.87
					3.03
					2.57
					2.1
					2.51
					1.52
					2.51
					2.96
					2.36
					1.52
					2.38
					2.38
					2.96
					2.29
					2.63
					3.65
					2.5
					2.84
					2.63
					3.06
					2.87
					3.26
					3.51
					2.06
					1.62
					1.85
					3.4
					1.62
					2.13
					2.45

## Sheet: SuppFig3f_Opsin_ARR3_en face
N=1 (MP#13)
Cell lines: 5A
	n (HRO)	ARR3+ soma / ROI	LM-opsin+ soma / ROI
	1	105	60
	2	120	44
	3	92	39
	4	115	48
	5	160	84
	6	158	20
	7	125	36
