# Supplementary material for: HBEGF-TNF induce a complex outer retinal pathology with photoreceptor cell extrusion in human organoids
Source: Nat Commun. 2022 Oct 19;13:6183. doi: 10.1038/s41467-022-33848-y (PMC9581928; doi:10.1038/s41467-022-33848-y)
Supplement: Supplementary file 15 — Source Data [file 41467_2022_33848_MOESM15_ESM.zip › source_data_new/Fig1_SuppFig3_scRNAseq.xlsx]

## Sheet: Fig 1h
Comparison of single-cell RNA-seq data of HRO and human retinal fovea and periphery
Fig.1h
n=1 HRO
N=3 patient datasets (each one for fovea and periphery)
Cell numbers per dataset used for analysis
	Foveal Donor 1	Foveal Donor 2	Foveal Donor 3	Total Foveal Donor 1-3
Rods	39	121	78	238
Cones	22	181	22	225
MG	126	574	191	891
	Peripheral Donor 1	Peripheral Donor 2	Peripheral Donor 3	Total Peripheral Donor 1-3
Rods	537	257	524	1318
Cones	69	7	3	79
MG	394	593	535	1522
The graph depicts the averages of all donors based on the data provided for the individual donors in the tab for Supp. Fig. 3g.

## Sheet: Supp Fig 3g, h
Comparison of single-cell RNA-seq data of HRO and human retinal fovea and periphery
Supp. Fig. 3g,h
n=1 HRO
N=3 patient datasets (each one for fovea and periphery)
Supp. Fig. 3g
HRO cell #	Retina.type	Correlation	Louvain.cluster	Celltype
1	Cones_fovea_donor_1	0.572994668285131	2	Cones
2	Cones_fovea_donor_1	0.560770850853167	0	Cones
3	Cones_fovea_donor_1	0.558595898962084	2	Cones
4	Cones_fovea_donor_1	0.598394643529451	2	Cones
5	Cones_fovea_donor_1	0.57342610730624	2	Cones
6	Cones_fovea_donor_1	0.573556036977137	2	Cones
7	Cones_fovea_donor_1	0.513147149984435	14	Cones
8	Cones_fovea_donor_1	0.590733148376439	0	Cones
9	Cones_fovea_donor_1	0.601795147360468	0	Cones
10	Cones_fovea_donor_1	0.64114616892705	0	Cones
11	Cones_fovea_donor_1	0.626235724905196	0	Cones
12	Cones_fovea_donor_1	0.559817207606988	11	Cones
13	Cones_fovea_donor_1	0.53657690627321	2	Cones
14	Cones_fovea_donor_1	0.589347260438995	2	Cones
15	Cones_fovea_donor_1	0.531590161825541	2	Cones
16	Cones_fovea_donor_1	0.524603752386027	2	Cones
17	Cones_fovea_donor_1	0.451936673289216	14	Cones
18	Cones_fovea_donor_1	0.503541612035752	14	Cones
19	Cones_fovea_donor_1	0.595470743668908	14	Cones
20	Cones_fovea_donor_1	0.63841161452338	0	Cones
21	Cones_fovea_donor_1	0.58348170942663	11	Cones
22	Cones_fovea_donor_1	0.601205147649624	0	Cones
23	Cones_fovea_donor_1	0.576357809274529	0	Cones
24	Cones_fovea_donor_1	0.588568130309149	12	Cones
25	Cones_fovea_donor_1	0.628137484477892	12	Cones
26	Cones_fovea_donor_1	0.577364236809283	11	Cones
27	Cones_fovea_donor_1	0.563194772309346	11	Cones
28	Cones_fovea_donor_1	0.629085158328691	11	Cones
29	Cones_fovea_donor_1	0.563685112576421	2	Cones
30	Cones_fovea_donor_1	0.594644856139945	0	Cones
31	Cones_fovea_donor_1	0.588384382985331	0	Cones
32	Cones_fovea_donor_1	0.576597919991542	2	Cones
33	Cones_fovea_donor_1	0.552061361537534	11	Cones
34	Cones_fovea_donor_1	0.575900086736017	2	Cones
35	Cones_fovea_donor_1	0.63556306314586	0	Cones
36	Cones_fovea_donor_1	0.5876253970523	0	Cones
37	Cones_fovea_donor_1	0.573267151988842	2	Cones
38	Cones_fovea_donor_1	0.562266794634895	11	Cones
39	Cones_fovea_donor_1	0.602197554691217	0	Cones
40	Cones_fovea_donor_1	0.637638600752235	0	Cones
41	Cones_fovea_donor_1	0.617780460660491	12	Cones
42	Cones_fovea_donor_1	0.587826539740914	2	Cones
43	Cones_fovea_donor_1	0.548920563525015	2	Cones
44	Cones_fovea_donor_1	0.582789537876265	2	Cones
45	Cones_fovea_donor_1	0.614890512555901	0	Cones
46	Cones_fovea_donor_1	0.599839288120923	2	Cones
47	Cones_fovea_donor_1	0.441690824816861	2	Cones
48	Cones_fovea_donor_1	0.555223256800769	14	Cones
49	Cones_fovea_donor_1	0.591151106304574	11	Cones
50	Cones_fovea_donor_1	0.58711738775044	2	Cones
51	Cones_fovea_donor_1	0.629976190446116	0	Cones
52	Cones_fovea_donor_1	0.543576962993893	11	Cones
53	Cones_fovea_donor_1	0.595242283134051	2	Cones
54	Cones_fovea_donor_1	0.590030849618474	2	Cones
55	Cones_fovea_donor_1	0.58688823735529	2	Cones
56	Cones_fovea_donor_1	0.575057471742527	11	Cones
57	Cones_fovea_donor_1	0.641362706936981	0	Cones
58	Cones_fovea_donor_1	0.546426271378711	2	Cones
59	Cones_fovea_donor_1	0.602493032223242	2	Cones
60	Cones_fovea_donor_1	0.634345572571642	12	Cones
61	Cones_fovea_donor_1	0.558078008336758	2	Cones
62	Cones_fovea_donor_1	0.543673540439974	2	Cones
63	Cones_fovea_donor_1	0.518658862259033	2	Cones
64	Cones_fovea_donor_1	0.613102051350464	0	Cones
65	Cones_fovea_donor_1	0.58843665821073	2	Cones
66	Cones_fovea_donor_1	0.506965359900656	2	Cones
67	Cones_fovea_donor_1	0.606003875878703	0	Cones
68	Cones_fovea_donor_1	0.607076855074243	2	Cones
69	Cones_fovea_donor_1	0.609816839750254	0	Cones
70	Cones_fovea_donor_1	0.608225809348348	2	Cones
71	Cones_fovea_donor_1	0.541637038283117	0	Cones
72	Cones_fovea_donor_1	0.637891907278095	0	Cones
73	Cones_fovea_donor_1	0.516978230920829	2	Cones
74	Cones_fovea_donor_1	0.619115942673735	2	Cones
75	Cones_fovea_donor_1	0.564387659498814	2	Cones
76	Cones_fovea_donor_1	0.638742740010418	12	Cones
77	Cones_fovea_donor_1	0.582590171328853	12	Cones
78	Cones_fovea_donor_1	0.585556250129799	0	Cones
79	Cones_fovea_donor_1	0.575174953944759	2	Cones
80	Cones_fovea_donor_1	0.61989447055525	0	Cones
81	Cones_fovea_donor_1	0.605135657474027	12	Cones
82	Cones_fovea_donor_1	0.589849952067514	2	Cones
83	Cones_fovea_donor_1	0.570436346236613	14	Cones
84	Cones_fovea_donor_1	0.555811930604629	14	Cones
85	Cones_fovea_donor_1	0.560813613954321	2	Cones
86	Cones_fovea_donor_1	0.59886252657938	12	Cones
87	Cones_fovea_donor_1	0.646258313492802	0	Cones
88	Cones_fovea_donor_1	0.556508008408433	2	Cones
89	Cones_fovea_donor_1	0.609697956087434	0	Cones
90	Cones_fovea_donor_1	0.634113967283284	0	Cones
91	Cones_fovea_donor_1	0.629150974030319	12	Cones
92	Cones_fovea_donor_1	0.602416766427035	12	Cones
93	Cones_fovea_donor_1	0.57744805569579	11	Cones
94	Cones_fovea_donor_1	0.552388895951239	14	Cones
95	Cones_fovea_donor_1	0.593522580623611	0	Cones
96	Cones_fovea_donor_1	0.627344975701683	0	Cones
97	Cones_fovea_donor_1	0.600121727600313	2	Cones
98	Cones_fovea_donor_1	0.639071371811857	0	Cones
99	Cones_fovea_donor_1	0.59354886902568	2	Cones
100	Cones_fovea_donor_1	0.531978567309628	14	Cones
101	Cones_fovea_donor_1	0.565090783789108	0	Cones
102	Cones_fovea_donor_1	0.636229177987482	0	Cones
103	Cones_fovea_donor_1	0.614437898863252	2	Cones
104	Cones_fovea_donor_1	0.634788597800964	0	Cones
105	Cones_fovea_donor_1	0.564970774576091	2	Cones
106	Cones_fovea_donor_1	0.549298803855488	14	Cones
107	Cones_fovea_donor_1	0.555318697840748	2	Cones
108	Cones_fovea_donor_1	0.548974242552911	2	Cones
109	Cones_fovea_donor_1	0.623440829660864	12	Cones
110	Cones_fovea_donor_1	0.501348705506651	14	Cones
111	Cones_fovea_donor_1	0.578330557521851	2	Cones
112	Cones_fovea_donor_1	0.617319452571313	2	Cones
113	Cones_fovea_donor_1	0.624946387533773	12	Cones
114	Cones_fovea_donor_1	0.489978595419594	2	Cones
115	Cones_fovea_donor_1	0.564752946704357	2	Cones
116	Cones_fovea_donor_1	0.548081065764012	14	Cones
117	Cones_fovea_donor_1	0.606550404872763	0	Cones
118	Cones_fovea_donor_1	0.549266387869787	11	Cones
119	Cones_fovea_donor_1	0.577016943466521	2	Cones
120	Cones_fovea_donor_1	0.619054402047814	0	Cones
121	Cones_fovea_donor_1	0.603187324689143	14	Cones
122	Cones_fovea_donor_1	0.630600154052101	0	Cones
123	Cones_fovea_donor_1	0.626298026103121	12	Cones
124	Cones_fovea_donor_1	0.557876524751088	2	Cones
125	Cones_fovea_donor_1	0.629064599769048	0	Cones
126	Cones_fovea_donor_1	0.57734616255586	0	Cones
127	Cones_fovea_donor_1	0.643589366841554	0	Cones
128	Cones_fovea_donor_1	0.531437650398406	14	Cones
129	Cones_fovea_donor_1	0.465868153300886	14	Cones
130	Cones_fovea_donor_1	0.578644773211878	11	Cones
131	Cones_fovea_donor_1	0.621207663829829	12	Cones
132	Cones_fovea_donor_1	0.562251734096132	2	Cones
133	Cones_fovea_donor_1	0.491918160222735	12	Cones
134	Cones_fovea_donor_1	0.566069619519858	11	Cones
135	Cones_fovea_donor_1	0.58442497054797	14	Cones
136	Cones_fovea_donor_1	0.567092979446303	2	Cones
137	Cones_fovea_donor_1	0.615728590235206	0	Cones
138	Cones_fovea_donor_1	0.620199328490837	12	Cones
139	Cones_fovea_donor_1	0.449744660870027	14	Cones
140	Cones_fovea_donor_1	0.579248085647035	2	Cones
141	Cones_fovea_donor_1	0.630292233682304	0	Cones
142	Cones_fovea_donor_1	0.623211403981411	0	Cones
143	Cones_fovea_donor_1	0.617349390535184	0	Cones
144	Cones_fovea_donor_1	0.571915134404443	11	Cones
145	Cones_fovea_donor_1	0.573267979174754	11	Cones
146	Cones_fovea_donor_1	0.605788133049141	0	Cones
147	Cones_fovea_donor_1	0.570286237504368	0	Cones
148	Cones_fovea_donor_1	0.546731999548421	2	Cones
149	Cones_fovea_donor_1	0.606501709531113	2	Cones
150	Cones_fovea_donor_1	0.54121283084472	2	Cones
151	Cones_fovea_donor_1	0.512941991976504	14	Cones
152	Cones_fovea_donor_1	0.60347953116178	2	Cones
153	Cones_fovea_donor_1	0.494617987217336	0	Cones
154	Cones_fovea_donor_1	0.504555150325407	14	Cones
155	Cones_fovea_donor_1	0.595435100671994	2	Cones
156	Cones_fovea_donor_1	0.625776593953075	0	Cones
157	Cones_fovea_donor_1	0.60379095868837	0	Cones
158	Cones_fovea_donor_1	0.586280771133275	2	Cones
159	Cones_fovea_donor_1	0.634210246771371	0	Cones
160	Cones_fovea_donor_1	0.575706533531257	2	Cones
161	Cones_fovea_donor_1	0.555325652461237	0	Cones
162	Cones_fovea_donor_1	0.598303696705481	11	Cones
163	Cones_fovea_donor_1	0.605238954435136	12	Cones
164	Cones_fovea_donor_1	0.604406615096144	2	Cones
165	Cones_fovea_donor_1	0.540923488618992	2	Cones
166	Cones_fovea_donor_1	0.528572986886764	14	Cones
167	Cones_fovea_donor_1	0.545387461502761	0	Cones
168	Cones_fovea_donor_1	0.46989323793892	2	Cones
169	Cones_fovea_donor_1	0.596520438226959	0	Cones
170	Cones_fovea_donor_1	0.504404766464958	2	Cones
171	Cones_fovea_donor_1	0.567264625346243	2	Cones
172	Cones_fovea_donor_1	0.626729492918797	0	Cones
173	Cones_fovea_donor_1	0.56699951866691	11	Cones
174	Cones_fovea_donor_1	0.618435061543362	0	Cones
175	Cones_fovea_donor_1	0.58191450772605	11	Cones
176	Cones_fovea_donor_1	0.476410957761791	2	Cones
177	Cones_fovea_donor_1	0.566523563866276	11	Cones
178	Cones_fovea_donor_1	0.639529780005563	12	Cones
179	Cones_fovea_donor_1	0.536178546158831	2	Cones
180	Cones_fovea_donor_1	0.522468554551558	14	Cones
181	Cones_fovea_donor_1	0.577602865502206	2	Cones
182	Cones_fovea_donor_1	0.481152012380984	2	Cones
183	Cones_fovea_donor_1	0.583226723638758	2	Cones
184	Cones_fovea_donor_1	0.556866753262832	2	Cones
185	Cones_fovea_donor_1	0.588318401293507	2	Cones
186	Cones_fovea_donor_1	0.648057479597437	0	Cones
187	Cones_fovea_donor_1	0.63995417204237	0	Cones
188	Cones_fovea_donor_1	0.568626154693151	2	Cones
189	Cones_fovea_donor_1	0.636921976219171	0	Cones
190	Cones_fovea_donor_1	0.632294149943042	2	Cones
191	Cones_fovea_donor_1	0.546248233265916	14	Cones
192	Cones_fovea_donor_1	0.59393468817514	0	Cones
193	Cones_fovea_donor_1	0.517267020161924	14	Cones
194	Cones_fovea_donor_1	0.619288038156258	12	Cones
195	Cones_fovea_donor_1	0.567049241074153	14	Cones
196	Cones_fovea_donor_1	0.578398138270249	0	Cones
197	Cones_fovea_donor_1	0.632772089658292	0	Cones
198	Cones_fovea_donor_1	0.592685778733234	0	Cones
199	Cones_fovea_donor_1	0.511440089816459	2	Cones
200	Cones_fovea_donor_1	0.615790284288576	11	Cones
201	Cones_fovea_donor_1	0.578679577291689	2	Cones
202	Cones_fovea_donor_1	0.631752780414032	0	Cones
203	Cones_fovea_donor_1	0.588506613227835	2	Cones
204	Cones_fovea_donor_1	0.562740763546867	2	Cones
205	Cones_fovea_donor_1	0.637977725534577	0	Cones
206	Cones_fovea_donor_1	0.566628492940636	14	Cones
207	Cones_fovea_donor_1	0.627339637666292	2	Cones
208	Cones_fovea_donor_1	0.598345492117958	2	Cones
209	Cones_fovea_donor_1	0.512403921475651	14	Cones
210	Cones_fovea_donor_1	0.560365645074903	2	Cones
211	Cones_fovea_donor_1	0.534650745336862	11	Cones
212	Cones_fovea_donor_1	0.604156929625102	0	Cones
213	Cones_fovea_donor_1	0.563993781136359	11	Cones
214	Cones_fovea_donor_1	0.615892989041539	2	Cones
215	Cones_fovea_donor_1	0.5441558264118	2	Cones
216	Cones_fovea_donor_1	0.552840721672448	2	Cones
217	Cones_fovea_donor_1	0.534230829161196	14	Cones
218	Cones_fovea_donor_1	0.590672548726287	12	Cones
219	Cones_fovea_donor_1	0.628748235356729	0	Cones
220	Cones_fovea_donor_1	0.567670791941464	11	Cones
221	Cones_fovea_donor_1	0.451807494245447	12	Cones
222	Cones_fovea_donor_1	0.630874500316708	0	Cones
223	Cones_fovea_donor_1	0.631981109491829	0	Cones
224	Cones_fovea_donor_1	0.617483986202271	0	Cones
225	Cones_fovea_donor_1	0.535669748340976	11	Cones
226	Cones_fovea_donor_1	0.510052567227802	14	Cones
227	Cones_fovea_donor_1	0.565920342037441	11	Cones
228	Cones_fovea_donor_1	0.584557052953242	11	Cones
229	Cones_fovea_donor_1	0.595475897927721	2	Cones
230	Cones_fovea_donor_1	0.630880458220274	0	Cones
231	Cones_fovea_donor_1	0.565084206820814	2	Cones
232	Cones_fovea_donor_1	0.573669203740766	11	Cones
233	Cones_fovea_donor_1	0.553017703099533	2	Cones
234	Cones_fovea_donor_1	0.530559258627545	14	Cones
235	Cones_fovea_donor_1	0.598872045226226	2	Cones
236	Cones_fovea_donor_1	0.635706494189605	0	Cones
237	Cones_fovea_donor_1	0.555436373973015	2	Cones
238	Cones_fovea_donor_1	0.575675540993565	2	Cones
239	Cones_fovea_donor_1	0.559165689362782	14	Cones
240	Cones_fovea_donor_1	0.625075653134503	0	Cones
241	Cones_fovea_donor_1	0.618099658693972	0	Cones
242	Cones_fovea_donor_1	0.533223522907592	0	Cones
243	Cones_fovea_donor_1	0.582615805322695	11	Cones
244	Cones_fovea_donor_1	0.59766059886336	2	Cones
245	Cones_fovea_donor_1	0.64403405426537	0	Cones
246	Cones_fovea_donor_1	0.571108623424008	2	Cones
247	Cones_fovea_donor_1	0.570524399454485	2	Cones
248	Cones_fovea_donor_1	0.588701493272418	2	Cones
249	Cones_fovea_donor_1	0.547044718124821	2	Cones
250	Cones_fovea_donor_1	0.581306059504194	2	Cones
251	Cones_fovea_donor_1	0.589952977415427	0	Cones
252	Cones_fovea_donor_1	0.561546335546505	2	Cones
253	Cones_fovea_donor_1	0.555571840320345	2	Cones
254	Cones_fovea_donor_1	0.551455634319222	2	Cones
255	Cones_fovea_donor_1	0.627300338299485	0	Cones
256	Cones_fovea_donor_1	0.604785403539819	12	Cones
257	Cones_fovea_donor_1	0.629823717024955	0	Cones
258	Cones_fovea_donor_1	0.597528309029345	11	Cones
259	Cones_fovea_donor_1	0.60483734368418	12	Cones
260	Cones_fovea_donor_1	0.573751372096236	0	Cones
261	Cones_fovea_donor_1	0.629509904759888	0	Cones
262	Cones_fovea_donor_1	0.58785252532945	12	Cones
263	Cones_fovea_donor_1	0.576076815451234	2	Cones
264	Cones_fovea_donor_1	0.616644592355811	11	Cones
265	Cones_fovea_donor_1	0.486681433683786	2	Cones
266	Cones_fovea_donor_1	0.524746670916257	2	Cones
267	Cones_fovea_donor_1	0.583365071962073	2	Cones
268	Cones_fovea_donor_1	0.596663138796968	2	Cones
269	Cones_fovea_donor_1	0.57839177486614	2	Cones
270	Cones_fovea_donor_1	0.626444251184263	0	Cones
271	Cones_fovea_donor_1	0.580322924193698	2	Cones
272	Cones_fovea_donor_1	0.577041684695773	2	Cones
273	Cones_fovea_donor_1	0.522529772182927	2	Cones
274	Cones_fovea_donor_1	0.594630522728403	12	Cones
275	Cones_fovea_donor_1	0.55122497113184	11	Cones
276	Cones_fovea_donor_1	0.641273545371684	0	Cones
277	Cones_fovea_donor_1	0.511352908346362	2	Cones
278	Cones_fovea_donor_1	0.505203412173398	14	Cones
279	Cones_fovea_donor_1	0.59510472994312	2	Cones
280	Cones_fovea_donor_1	0.509971000550382	14	Cones
281	Cones_fovea_donor_1	0.554636767510398	11	Cones
282	Cones_fovea_donor_1	0.565413373241765	2	Cones
283	Cones_fovea_donor_1	0.617564538954508	0	Cones
284	Cones_fovea_donor_1	0.578644429681437	2	Cones
285	Cones_fovea_donor_1	0.548545002388052	14	Cones
286	Cones_fovea_donor_1	0.602040011818079	0	Cones
287	Cones_fovea_donor_1	0.538845564590664	14	Cones
288	Cones_fovea_donor_1	0.585171595997195	2	Cones
289	Cones_fovea_donor_1	0.514885425559007	14	Cones
290	Cones_fovea_donor_1	0.611198375348612	0	Cones
291	Cones_fovea_donor_1	0.591745210575254	2	Cones
292	Cones_fovea_donor_1	0.614833628453667	11	Cones
293	Cones_fovea_donor_1	0.554948811192862	2	Cones
294	Cones_fovea_donor_1	0.475852164408415	14	Cones
295	Cones_fovea_donor_1	0.652792020257468	0	Cones
296	Cones_fovea_donor_1	0.64249878744561	0	Cones
297	Cones_fovea_donor_1	0.510464625911153	14	Cones
298	Cones_fovea_donor_1	0.566974087911226	2	Cones
299	Cones_fovea_donor_1	0.642038352572913	12	Cones
300	Cones_fovea_donor_1	0.62395794928814	0	Cones
301	Cones_fovea_donor_1	0.621134811254244	0	Cones
302	Cones_fovea_donor_1	0.621630978392121	0	Cones
303	Cones_fovea_donor_1	0.647384307703122	0	Cones
304	Cones_fovea_donor_1	0.642517905995391	0	Cones
305	Cones_fovea_donor_1	0.611062620510676	2	Cones
306	Cones_fovea_donor_1	0.573638368865388	2	Cones
307	Cones_fovea_donor_1	0.507620786647541	2	Cones
308	Cones_fovea_donor_1	0.568243335855853	2	Cones
309	Cones_fovea_donor_1	0.609375956879034	12	Cones
310	Cones_fovea_donor_1	0.563799730551413	2	Cones
311	Cones_fovea_donor_1	0.628971772871913	0	Cones
312	Cones_fovea_donor_1	0.597793647119845	12	Cones
313	Cones_fovea_donor_1	0.498750726616809	14	Cones
314	Cones_fovea_donor_1	0.522342275726513	14	Cones
315	Cones_fovea_donor_1	0.556466584317405	2	Cones
316	Cones_fovea_donor_1	0.573841382433124	12	Cones
317	Cones_fovea_donor_1	0.581352110895007	0	Cones
318	Cones_fovea_donor_1	0.560313108507029	2	Cones
319	Cones_fovea_donor_1	0.636593443990727	0	Cones
320	Cones_fovea_donor_1	0.604726745385195	0	Cones
321	Cones_fovea_donor_1	0.564364817836387	2	Cones
322	Cones_fovea_donor_1	0.625895759949585	0	Cones
323	Cones_fovea_donor_1	0.565962478336191	2	Cones
324	Cones_fovea_donor_1	0.563755643698052	2	Cones
325	Cones_fovea_donor_1	0.542080859877835	2	Cones
326	Cones_fovea_donor_1	0.484672092625239	2	Cones
327	Cones_fovea_donor_1	0.56757086051754	2	Cones
328	Cones_fovea_donor_1	0.598523689961656	2	Cones
329	Cones_fovea_donor_1	0.649163677231976	0	Cones
330	Cones_fovea_donor_1	0.648469289701908	0	Cones
331	Cones_fovea_donor_1	0.626066950697812	0	Cones
332	Cones_fovea_donor_1	0.604589402730284	12	Cones
333	Cones_fovea_donor_1	0.560867067052249	2	Cones
334	Cones_fovea_donor_1	0.581090698225696	14	Cones
335	Cones_fovea_donor_1	0.641335711263505	0	Cones
336	Cones_fovea_donor_1	0.567321059587766	11	Cones
337	Cones_fovea_donor_1	0.613221086618803	0	Cones
338	Cones_fovea_donor_1	0.642789807257632	0	Cones
339	Cones_fovea_donor_1	0.594235478758466	2	Cones
340	Cones_fovea_donor_1	0.548143513010188	14	Cones
341	Cones_fovea_donor_1	0.609665454232749	2	Cones
342	Cones_fovea_donor_1	0.584672664024931	11	Cones
343	Cones_fovea_donor_1	0.603582810411224	2	Cones
344	Cones_fovea_donor_1	0.574242546037221	14	Cones
345	Cones_fovea_donor_1	0.584703194227797	0	Cones
346	Cones_fovea_donor_1	0.646355471083476	0	Cones
347	Cones_fovea_donor_1	0.563178226620737	2	Cones
348	Cones_fovea_donor_1	0.56087173347801	2	Cones
349	Cones_fovea_donor_1	0.624865858444337	0	Cones
350	Cones_fovea_donor_1	0.589793896424522	2	Cones
351	Cones_fovea_donor_1	0.59089004950653	2	Cones
352	Cones_fovea_donor_1	0.621154402998368	12	Cones
353	Cones_fovea_donor_1	0.583253869573854	2	Cones
354	Cones_fovea_donor_1	0.577390044497804	2	Cones
355	Cones_fovea_donor_1	0.547472792645842	2	Cones
356	Cones_fovea_donor_1	0.615387201320008	0	Cones
357	Cones_fovea_donor_1	0.524874505334956	2	Cones
358	Cones_fovea_donor_1	0.631546547807554	0	Cones
359	Cones_fovea_donor_1	0.613107662645794	0	Cones
360	Cones_fovea_donor_1	0.48086483002022	14	Cones
361	Cones_fovea_donor_1	0.608631412307623	11	Cones
362	Cones_fovea_donor_1	0.598898347803855	12	Cones
363	Cones_fovea_donor_1	0.609501100892019	0	Cones
364	Cones_fovea_donor_1	0.606793363594471	12	Cones
365	Cones_fovea_donor_1	0.534153299086667	14	Cones
366	Cones_fovea_donor_1	0.581239582439231	2	Cones
367	Cones_fovea_donor_1	0.574120029255061	12	Cones
368	Cones_fovea_donor_1	0.617940713734041	0	Cones
369	Cones_fovea_donor_1	0.575427057755636	12	Cones
370	Cones_fovea_donor_1	0.576352463518214	2	Cones
371	Cones_fovea_donor_1	0.617093159204459	2	Cones
372	Cones_fovea_donor_1	0.551198688255595	2	Cones
373	Cones_fovea_donor_1	0.549214898845619	2	Cones
374	Cones_fovea_donor_1	0.599445423857407	2	Cones
375	Cones_fovea_donor_1	0.580436149992408	2	Cones
376	Cones_fovea_donor_1	0.573176445007954	2	Cones
377	Cones_fovea_donor_1	0.573707834409743	0	Cones
378	Cones_fovea_donor_1	0.44383319932171	2	Cones
379	Cones_fovea_donor_1	0.597040654296636	12	Cones
380	Cones_fovea_donor_1	0.594377686947618	11	Cones
381	Cones_fovea_donor_1	0.568078036069651	2	Cones
382	Cones_fovea_donor_1	0.612449311843504	12	Cones
383	Cones_fovea_donor_1	0.554750931210651	2	Cones
384	Cones_fovea_donor_1	0.588632290073788	0	Cones
385	Cones_fovea_donor_1	0.540609618945002	2	Cones
386	Cones_fovea_donor_1	0.559042304911807	11	Cones
387	Cones_fovea_donor_1	0.622243059605798	0	Cones
388	Cones_fovea_donor_1	0.65690210345026	0	Cones
389	Cones_fovea_donor_1	0.622321068546668	0	Cones
390	Cones_fovea_donor_1	0.562882079215384	11	Cones
391	Cones_fovea_donor_1	0.553292738956281	11	Cones
392	Cones_fovea_donor_1	0.568643779675846	2	Cones
393	Cones_fovea_donor_1	0.506004090921897	14	Cones
394	Cones_fovea_donor_1	0.631548095714481	0	Cones
395	Cones_fovea_donor_1	0.572793643401705	14	Cones
396	Cones_fovea_donor_1	0.553801203614546	2	Cones
397	Cones_fovea_donor_1	0.598348909682435	2	Cones
398	Cones_fovea_donor_1	0.588751047757274	2	Cones
399	Cones_fovea_donor_1	0.610558313989374	0	Cones
400	Cones_fovea_donor_1	0.626477287404552	0	Cones
401	Cones_fovea_donor_1	0.602518583018017	12	Cones
402	Cones_fovea_donor_1	0.592175373883804	0	Cones
403	Cones_fovea_donor_1	0.606812662324081	11	Cones
404	Cones_fovea_donor_1	0.566834323927907	12	Cones
405	Cones_fovea_donor_1	0.564844368914689	14	Cones
406	Cones_fovea_donor_1	0.604989094842772	2	Cones
407	Cones_fovea_donor_1	0.623955891037416	0	Cones
408	Cones_fovea_donor_1	0.552244669788131	14	Cones
409	Cones_fovea_donor_1	0.59979869002199	12	Cones
410	Cones_fovea_donor_1	0.595449391510614	2	Cones
411	Cones_fovea_donor_1	0.614620570784008	2	Cones
412	Cones_fovea_donor_1	0.544785209440364	2	Cones
413	Cones_fovea_donor_1	0.516151959831188	2	Cones
414	Cones_fovea_donor_1	0.568292423736938	2	Cones
415	Cones_fovea_donor_1	0.526830016772908	11	Cones
416	Cones_fovea_donor_1	0.632751900002832	0	Cones
417	Cones_fovea_donor_1	0.612920475001627	12	Cones
418	Cones_fovea_donor_1	0.632978892470171	0	Cones
419	Cones_fovea_donor_1	0.545691879331078	2	Cones
420	Cones_fovea_donor_1	0.607470477092584	14	Cones
421	Cones_fovea_donor_1	0.592870058106835	2	Cones
422	Cones_fovea_donor_1	0.595930469789504	12	Cones
423	Cones_fovea_donor_1	0.615369239925841	0	Cones
424	Cones_fovea_donor_1	0.566764421495089	2	Cones
425	Cones_fovea_donor_1	0.561187960771804	2	Cones
426	Cones_fovea_donor_1	0.615425021714525	0	Cones
427	Cones_fovea_donor_1	0.617440888305857	0	Cones
428	Cones_fovea_donor_1	0.552431652538271	2	Cones
429	Cones_fovea_donor_1	0.627242789530756	0	Cones
430	Cones_fovea_donor_1	0.644132536378725	0	Cones
431	Cones_fovea_donor_1	0.597864414892658	0	Cones
432	Cones_fovea_donor_1	0.59092024010385	11	Cones
433	Cones_fovea_donor_1	0.633378694215126	0	Cones
434	Cones_fovea_donor_1	0.561746745961842	2	Cones
435	Cones_fovea_donor_1	0.636750061018119	0	Cones
436	Cones_fovea_donor_1	0.575767042002652	12	Cones
437	Cones_fovea_donor_1	0.605545480525903	0	Cones
438	Cones_fovea_donor_1	0.596184550557415	2	Cones
439	Cones_fovea_donor_1	0.611115865648915	0	Cones
440	Cones_fovea_donor_1	0.645087194900952	0	Cones
441	Cones_fovea_donor_1	0.572260064458514	0	Cones
442	Cones_fovea_donor_1	0.598709921767077	12	Cones
443	Cones_fovea_donor_1	0.607412285773644	11	Cones
444	Cones_fovea_donor_1	0.601108465969264	2	Cones
445	Cones_fovea_donor_1	0.570638704438873	2	Cones
446	Cones_fovea_donor_1	0.557930579872659	2	Cones
447	Cones_fovea_donor_1	0.549906785418456	2	Cones
448	Cones_fovea_donor_1	0.577384419411045	2	Cones
449	Cones_fovea_donor_1	0.598967975376196	0	Cones
450	Cones_fovea_donor_1	0.583348614150693	2	Cones
451	Cones_fovea_donor_1	0.585185513759845	11	Cones
452	Cones_fovea_donor_1	0.60523699263585	0	Cones
453	Cones_fovea_donor_1	0.648248383960626	0	Cones
454	Cones_fovea_donor_1	0.564263881222364	2	Cones
455	Cones_fovea_donor_1	0.613245793459411	0	Cones
456	Cones_fovea_donor_1	0.533850425795031	11	Cones
457	Cones_fovea_donor_1	0.572211024090615	14	Cones
458	Cones_fovea_donor_1	0.62689936842654	0	Cones
459	Cones_fovea_donor_1	0.625843098823696	0	Cones
460	Cones_fovea_donor_1	0.633321752583796	0	Cones
461	Cones_fovea_donor_1	0.50138370015412	2	Cones
462	Cones_fovea_donor_1	0.630396902419737	0	Cones
463	Cones_fovea_donor_1	0.603169697361344	2	Cones
464	Cones_fovea_donor_1	0.629996634282653	12	Cones
465	Cones_fovea_donor_1	0.603525940269112	12	Cones
466	Cones_fovea_donor_1	0.628604260744272	0	Cones
467	Cones_fovea_donor_1	0.575161650315291	11	Cones
468	Cones_fovea_donor_1	0.585717417630535	2	Cones
469	Cones_fovea_donor_1	0.584327315492612	2	Cones
470	Cones_fovea_donor_1	0.597404596750569	0	Cones
471	Cones_fovea_donor_1	0.589830503546032	2	Cones
472	Cones_fovea_donor_1	0.517023612636469	14	Cones
473	Cones_fovea_donor_1	0.58932472183395	12	Cones
474	Cones_fovea_donor_1	0.643566733366083	12	Cones
475	Cones_fovea_donor_1	0.497820817630867	2	Cones
476	Cones_fovea_donor_1	0.546213278319999	14	Cones
477	Cones_fovea_donor_1	0.588557196535417	2	Cones
478	Cones_fovea_donor_1	0.596997940964265	2	Cones
479	Cones_fovea_donor_1	0.629444080578013	0	Cones
480	Cones_fovea_donor_1	0.594402981142005	2	Cones
481	Cones_fovea_donor_1	0.612006530766534	0	Cones
482	Cones_fovea_donor_1	0.582555350298638	14	Cones
483	Cones_fovea_donor_1	0.616274190416684	11	Cones
484	Cones_fovea_donor_1	0.588319927731763	2	Cones
485	Cones_fovea_donor_1	0.598468437785801	0	Cones
486	Cones_fovea_donor_1	0.583844826745914	11	Cones
487	Cones_fovea_donor_1	0.592574520563397	0	Cones
488	Cones_fovea_donor_1	0.576444593575302	11	Cones
489	Cones_fovea_donor_1	0.626007139445373	0	Cones
490	Cones_fovea_donor_1	0.605201689084873	11	Cones
491	Cones_fovea_donor_1	0.607593227712961	12	Cones
492	Cones_fovea_donor_1	0.498801560155691	2	Cones
493	Cones_fovea_donor_1	0.573219563475719	12	Cones
494	Cones_fovea_donor_1	0.643237138847176	0	Cones
495	Cones_fovea_donor_1	0.595564687784133	12	Cones
496	Cones_fovea_donor_1	0.591972462874714	0	Cones
497	Cones_fovea_donor_1	0.634922586311976	0	Cones
498	Cones_fovea_donor_1	0.533858763675773	2	Cones
499	Cones_fovea_donor_1	0.550258531073593	2	Cones
500	Cones_fovea_donor_1	0.609116865244358	12	Cones
501	Cones_fovea_donor_1	0.585720391462972	0	Cones
502	Cones_fovea_donor_1	0.617735205773906	0	Cones
503	Cones_fovea_donor_1	0.565292387419634	11	Cones
504	Cones_fovea_donor_1	0.59249874583937	2	Cones
505	Cones_fovea_donor_1	0.600749851980909	0	Cones
506	Cones_fovea_donor_1	0.645136291169881	0	Cones
507	Cones_fovea_donor_1	0.554452881854382	2	Cones
508	Cones_fovea_donor_1	0.56605039164596	14	Cones
509	Cones_fovea_donor_1	0.500302650871336	2	Cones
510	Cones_fovea_donor_1	0.548181239771482	14	Cones
511	Cones_fovea_donor_1	0.537994732300812	2	Cones
512	Cones_fovea_donor_1	0.625180927179754	0	Cones
513	Cones_fovea_donor_1	0.524402673067359	14	Cones
514	Cones_fovea_donor_1	0.545863212886905	2	Cones
515	Cones_fovea_donor_1	0.630971028403074	0	Cones
516	Cones_fovea_donor_1	0.570658641782918	14	Cones
517	Cones_fovea_donor_1	0.62067005050149	0	Cones
518	Cones_fovea_donor_1	0.608594829980926	0	Cones
519	Cones_fovea_donor_1	0.595633100535764	11	Cones
520	Cones_fovea_donor_1	0.60818439268453	0	Cones
521	Cones_fovea_donor_1	0.624339189789134	0	Cones
522	Cones_fovea_donor_1	0.50880711320122	2	Cones
523	Cones_fovea_donor_1	0.587192481070963	2	Cones
524	Cones_fovea_donor_1	0.562435859746182	11	Cones
525	Cones_fovea_donor_1	0.607951225581683	12	Cones
526	Cones_fovea_donor_1	0.576862724906226	2	Cones
527	Cones_fovea_donor_1	0.577325900913568	0	Cones
528	Cones_fovea_donor_1	0.581795887859873	0	Cones
529	Cones_fovea_donor_1	0.561776399772902	2	Cones
530	Cones_fovea_donor_1	0.618702545529841	0	Cones
531	Cones_fovea_donor_1	0.619829640025859	0	Cones
532	Cones_fovea_donor_1	0.583049437877589	12	Cones
533	Cones_fovea_donor_1	0.579055962900653	11	Cones
534	Cones_fovea_donor_1	0.550052301737826	2	Cones
535	Cones_fovea_donor_1	0.578514540948188	2	Cones
536	Cones_fovea_donor_1	0.641944580699615	0	Cones
537	Cones_fovea_donor_1	0.511501823223588	11	Cones
538	Cones_fovea_donor_1	0.588723864483018	2	Cones
539	Cones_fovea_donor_1	0.617249459695981	0	Cones
540	Cones_fovea_donor_1	0.608016647762869	2	Cones
541	Cones_fovea_donor_1	0.565160947293422	11	Cones
542	Cones_fovea_donor_1	0.534531753444556	0	Cones
543	Cones_fovea_donor_1	0.648654312777804	0	Cones
544	Cones_fovea_donor_1	0.546830790761827	2	Cones
545	Cones_fovea_donor_1	0.544360774111377	2	Cones
546	Cones_fovea_donor_1	0.572522706878393	0	Cones
547	Cones_fovea_donor_1	0.62016265919255	0	Cones
548	Cones_fovea_donor_1	0.59474972017914	2	Cones
549	Cones_fovea_donor_1	0.634031651114505	0	Cones
550	Cones_fovea_donor_1	0.6214325825625	11	Cones
551	Cones_fovea_donor_1	0.629128050455826	12	Cones
552	Cones_fovea_donor_1	0.591654472654893	2	Cones
553	Cones_fovea_donor_1	0.609637983062437	12	Cones
554	Cones_fovea_donor_1	0.561247176924359	2	Cones
555	Cones_fovea_donor_1	0.527205792769222	14	Cones
556	Cones_fovea_donor_1	0.62727270230348	0	Cones
557	Cones_fovea_donor_1	0.5919199391766	2	Cones
558	Cones_fovea_donor_1	0.552233233771893	11	Cones
559	Cones_fovea_donor_1	0.574106822100208	0	Cones
560	Cones_fovea_donor_1	0.580149065932817	12	Cones
561	Cones_fovea_donor_1	0.617340192066867	2	Cones
562	Cones_fovea_donor_1	0.63817228648979	0	Cones
563	Cones_fovea_donor_1	0.639928992965589	0	Cones
564	Cones_fovea_donor_1	0.588438794115348	0	Cones
565	Cones_fovea_donor_1	0.529146904350445	2	Cones
566	Cones_fovea_donor_1	0.59672706182851	0	Cones
567	Cones_fovea_donor_1	0.63454155963597	12	Cones
568	Cones_fovea_donor_1	0.598457384135849	11	Cones
569	Cones_fovea_donor_1	0.594347439635962	11	Cones
570	Cones_fovea_donor_1	0.647571921391432	0	Cones
571	Cones_fovea_donor_1	0.629202704384154	12	Cones
572	Cones_fovea_donor_1	0.588244769832353	2	Cones
573	Cones_fovea_donor_1	0.555669790537944	2	Cones
574	Cones_fovea_donor_1	0.653457390011337	0	Cones
575	Cones_fovea_donor_1	0.614546512517899	0	Cones
576	Cones_fovea_donor_1	0.657846152787445	0	Cones
577	Cones_fovea_donor_1	0.614482196796709	12	Cones
578	Cones_fovea_donor_1	0.596567770585935	11	Cones
579	Cones_fovea_donor_1	0.624729909586342	0	Cones
580	Cones_fovea_donor_1	0.558794668156008	2	Cones
581	Cones_fovea_donor_1	0.473788408299843	14	Cones
582	Cones_fovea_donor_1	0.584528847351367	2	Cones
583	Cones_fovea_donor_1	0.607805452232764	0	Cones
584	Cones_fovea_donor_1	0.523519389958649	0	Cones
585	Cones_fovea_donor_1	0.596631694416302	11	Cones
586	Cones_fovea_donor_1	0.630657614278586	12	Cones
587	Cones_fovea_donor_1	0.580853031327087	2	Cones
588	Cones_fovea_donor_1	0.611554059285282	12	Cones
589	Cones_fovea_donor_1	0.547742159977164	2	Cones
590	Cones_fovea_donor_1	0.565790099825259	2	Cones
591	Cones_fovea_donor_1	0.571980588129876	0	Cones
592	Cones_fovea_donor_1	0.536938397454951	2	Cones
593	Cones_fovea_donor_1	0.594026484900971	2	Cones
594	Cones_fovea_donor_1	0.627470811578687	0	Cones
595	Cones_fovea_donor_1	0.624904568297918	0	Cones
596	Cones_fovea_donor_1	0.577499316095497	0	Cones
597	Cones_fovea_donor_1	0.565129807232568	2	Cones
598	Cones_fovea_donor_1	0.579135983845302	2	Cones
599	Cones_fovea_donor_1	0.549485585169699	12	Cones
600	Cones_fovea_donor_1	0.639979999987411	0	Cones
601	Cones_fovea_donor_1	0.644578296310963	0	Cones
602	Cones_fovea_donor_1	0.613671970882196	0	Cones
603	Cones_fovea_donor_1	0.640158621225834	12	Cones
604	Cones_fovea_donor_1	0.582645335327388	11	Cones
605	Cones_fovea_donor_1	0.587487268975229	0	Cones
606	Cones_fovea_donor_1	0.633559338371655	0	Cones
607	Cones_fovea_donor_1	0.597382288387667	0	Cones
608	Cones_fovea_donor_1	0.611686368507302	2	Cones
609	Cones_fovea_donor_1	0.557709702130593	2	Cones
610	Cones_fovea_donor_1	0.637843686453401	0	Cones
611	Cones_fovea_donor_1	0.587862364415994	12	Cones
612	Cones_fovea_donor_1	0.585728284286866	2	Cones
613	Cones_fovea_donor_1	0.635299965968656	0	Cones
614	Cones_fovea_donor_1	0.568714856368829	2	Cones
615	Cones_fovea_donor_1	0.633990978044208	0	Cones
616	Cones_fovea_donor_1	0.571970512842792	2	Cones
617	Cones_fovea_donor_1	0.577745843959199	2	Cones
618	Cones_fovea_donor_1	0.557114144881825	2	Cones
619	Cones_fovea_donor_1	0.520590404502668	11	Cones
620	Cones_fovea_donor_1	0.559146224810657	2	Cones
621	Cones_fovea_donor_1	0.512448922402452	14	Cones
622	Cones_fovea_donor_1	0.618961542148539	0	Cones
623	Cones_fovea_donor_1	0.516866022203209	2	Cones
624	Cones_fovea_donor_1	0.598105495348968	11	Cones
625	Cones_fovea_donor_1	0.607518904799476	12	Cones
626	Cones_fovea_donor_1	0.629501051565186	12	Cones
627	Cones_fovea_donor_1	0.584832151940795	2	Cones
628	Cones_fovea_donor_1	0.562599203393274	0	Cones
629	Cones_fovea_donor_1	0.589533176315915	0	Cones
630	Cones_fovea_donor_1	0.551859947768854	2	Cones
631	Cones_fovea_donor_1	0.617233533829453	0	Cones
632	Cones_fovea_donor_1	0.577255452384345	0	Cones
633	Cones_fovea_donor_1	0.549690210394665	2	Cones
634	Cones_fovea_donor_1	0.625120218778376	0	Cones
635	Cones_fovea_donor_1	0.611243399373691	12	Cones
636	Cones_fovea_donor_1	0.538532671137485	2	Cones
637	Cones_fovea_donor_1	0.588572098910846	11	Cones
638	Cones_fovea_donor_1	0.528223087469921	11	Cones
639	Cones_fovea_donor_1	0.647193976300422	0	Cones
640	Cones_fovea_donor_1	0.627434727130024	0	Cones
641	Cones_fovea_donor_1	0.636490130357427	0	Cones
642	Cones_fovea_donor_1	0.650453706429446	0	Cones
643	Cones_fovea_donor_1	0.604508614697337	0	Cones
644	Cones_fovea_donor_1	0.638609105446695	0	Cones
645	Cones_fovea_donor_1	0.59587449870278	14	Cones
646	Cones_fovea_donor_1	0.549842247227123	2	Cones
647	Cones_fovea_donor_1	0.642915615995717	12	Cones
648	Cones_fovea_donor_1	0.555198828537357	2	Cones
649	Cones_fovea_donor_1	0.610618870854668	0	Cones
650	Cones_fovea_donor_1	0.62989936986109	0	Cones
651	Cones_fovea_donor_1	0.492038444989364	2	Cones
652	Cones_fovea_donor_1	0.602182431229459	2	Cones
653	Cones_fovea_donor_1	0.627436115364769	14	Cones
654	Cones_fovea_donor_1	0.619539686223047	0	Cones
655	Cones_fovea_donor_1	0.620039597382027	0	Cones
656	Cones_fovea_donor_1	0.589720920146506	0	Cones
657	Cones_fovea_donor_1	0.61711862801077	0	Cones
658	Cones_fovea_donor_1	0.51990520116528	14	Cones
659	Cones_fovea_donor_1	0.533557140029541	2	Cones
660	Cones_fovea_donor_1	0.520553375296444	11	Cones
661	Cones_fovea_donor_1	0.625765677467856	0	Cones
662	Cones_fovea_donor_1	0.617981136007944	2	Cones
663	Cones_fovea_donor_1	0.613847539550041	12	Cones
664	Cones_fovea_donor_1	0.640340245243962	0	Cones
665	Cones_fovea_donor_1	0.647127094267069	0	Cones
666	Cones_fovea_donor_1	0.624392400567952	0	Cones
667	Cones_fovea_donor_1	0.609884055449449	12	Cones
668	Cones_fovea_donor_1	0.593077667016525	2	Cones
669	Cones_fovea_donor_1	0.594553116260492	11	Cones
670	Cones_fovea_donor_1	0.586673764670684	11	Cones
671	Cones_fovea_donor_1	0.418713494757784	11	Cones
672	Cones_fovea_donor_1	0.628129365680419	12	Cones
673	Cones_fovea_donor_1	0.587267194119756	2	Cones
674	Cones_fovea_donor_1	0.544609460200953	11	Cones
675	Cones_fovea_donor_1	0.634538721175404	12	Cones
676	Cones_fovea_donor_1	0.564382870858841	2	Cones
677	Cones_fovea_donor_1	0.628203137072269	0	Cones
678	Cones_fovea_donor_1	0.619196764954905	12	Cones
679	Cones_fovea_donor_1	0.580286801839559	2	Cones
680	Cones_fovea_donor_1	0.593269054819005	0	Cones
681	Cones_fovea_donor_1	0.632054609934687	0	Cones
682	Cones_fovea_donor_1	0.587805819062112	14	Cones
683	Cones_fovea_donor_1	0.630696972419453	0	Cones
684	Cones_fovea_donor_1	0.609819054910104	12	Cones
685	Cones_fovea_donor_1	0.597981836885875	2	Cones
686	Cones_fovea_donor_1	0.552433111551435	2	Cones
687	Cones_fovea_donor_1	0.610799735694516	0	Cones
688	Cones_fovea_donor_1	0.578316952887117	2	Cones
689	Cones_fovea_donor_1	0.596820605907455	2	Cones
690	Cones_fovea_donor_1	0.606510160708576	12	Cones
691	Cones_fovea_donor_1	0.604076102462877	0	Cones
692	Cones_fovea_donor_1	0.637497397580709	0	Cones
693	Cones_fovea_donor_1	0.543883229731778	11	Cones
694	Cones_fovea_donor_1	0.58296542314769	14	Cones
695	Cones_fovea_donor_1	0.629324447761658	0	Cones
696	Cones_fovea_donor_1	0.589953288229484	14	Cones
697	Cones_fovea_donor_1	0.561518767186327	0	Cones
698	Cones_fovea_donor_1	0.658626982197515	0	Cones
699	Cones_fovea_donor_1	0.566234719716523	2	Cones
700	Cones_fovea_donor_1	0.588183476255645	11	Cones
701	Cones_fovea_donor_1	0.623764253387018	0	Cones
702	Cones_fovea_donor_1	0.548944878346447	14	Cones
703	Cones_fovea_donor_1	0.563649145547938	2	Cones
704	Cones_fovea_donor_1	0.593235497709508	2	Cones
705	Cones_fovea_donor_1	0.651455321488774	0	Cones
706	Cones_fovea_donor_1	0.57869414494847	11	Cones
707	Cones_fovea_donor_1	0.645804314482051	0	Cones
708	Cones_fovea_donor_1	0.573463688117883	0	Cones
709	Cones_fovea_donor_1	0.59165161539073	2	Cones
710	Cones_fovea_donor_1	0.636293427252916	12	Cones
711	Cones_fovea_donor_1	0.562129255896322	2	Cones
712	Cones_fovea_donor_1	0.617969567850465	12	Cones
713	Cones_fovea_donor_1	0.580883116080259	11	Cones
714	Cones_fovea_donor_1	0.593843063538464	0	Cones
715	Cones_fovea_donor_1	0.580426490216309	2	Cones
716	Cones_fovea_donor_1	0.625869134625589	0	Cones
717	Cones_fovea_donor_1	0.561766354135963	2	Cones
718	Cones_fovea_donor_1	0.53372087143919	14	Cones
719	Cones_fovea_donor_1	0.618448344670989	12	Cones
720	Cones_fovea_donor_1	0.537350438045458	2	Cones
721	Cones_fovea_donor_1	0.550066116538429	2	Cones
722	Cones_fovea_donor_1	0.576753676198798	11	Cones
723	Cones_fovea_donor_1	0.581901113024327	2	Cones
724	Cones_fovea_donor_1	0.629644862865681	12	Cones
725	Cones_fovea_donor_1	0.600509236097669	2	Cones
726	Cones_fovea_donor_1	0.614958884658038	0	Cones
727	Cones_fovea_donor_1	0.530727535758826	2	Cones
728	Cones_fovea_donor_1	0.523747748094885	0	Cones
729	Cones_fovea_donor_1	0.598723101626917	0	Cones
730	Cones_fovea_donor_1	0.598896570553068	0	Cones
731	Cones_fovea_donor_1	0.601527274543294	0	Cones
732	Cones_fovea_donor_1	0.648712178596629	0	Cones
733	Cones_fovea_donor_1	0.625385268718415	0	Cones
734	Cones_fovea_donor_1	0.602212546900482	2	Cones
735	Cones_fovea_donor_1	0.634572593093208	0	Cones
736	Cones_fovea_donor_1	0.607456265098805	11	Cones
737	Cones_fovea_donor_1	0.600347550920453	2	Cones
738	Cones_fovea_donor_1	0.629050885919141	0	Cones
739	Cones_fovea_donor_1	0.574294726340934	2	Cones
740	Cones_fovea_donor_1	0.596618768111968	11	Cones
741	Cones_fovea_donor_1	0.627635951686554	0	Cones
742	Cones_fovea_donor_1	0.587480090106598	2	Cones
743	Cones_fovea_donor_1	0.580582150434369	2	Cones
744	Cones_fovea_donor_1	0.541976884415472	2	Cones
745	Cones_fovea_donor_1	0.564030964503257	2	Cones
746	Cones_fovea_donor_1	0.550397045122548	11	Cones
747	Cones_fovea_donor_1	0.523211293214957	2	Cones
748	Cones_fovea_donor_1	0.636806274760755	0	Cones
749	Cones_fovea_donor_1	0.593185448209263	12	Cones
750	Cones_fovea_donor_1	0.615410933265797	0	Cones
751	Cones_fovea_donor_1	0.570789648926658	12	Cones
752	Cones_fovea_donor_1	0.611058590815746	12	Cones
753	Cones_fovea_donor_1	0.632670309664809	0	Cones
754	Cones_fovea_donor_1	0.543638530108733	2	Cones
755	Cones_fovea_donor_1	0.559952782012661	0	Cones
756	Cones_fovea_donor_1	0.545603865719527	2	Cones
757	Cones_fovea_donor_1	0.585155699466772	0	Cones
758	Cones_fovea_donor_1	0.598449476341493	14	Cones
759	Cones_fovea_donor_1	0.58622164366093	2	Cones
760	Cones_fovea_donor_1	0.566841108807603	11	Cones
761	Cones_fovea_donor_1	0.608964312287253	0	Cones
762	Cones_fovea_donor_1	0.572104512591635	2	Cones
763	Cones_fovea_donor_1	0.547601096657225	2	Cones
764	Cones_fovea_donor_1	0.521665363067574	2	Cones
765	Cones_fovea_donor_1	0.483789256262433	2	Cones
766	Cones_fovea_donor_1	0.587465802483494	2	Cones
767	Cones_fovea_donor_1	0.546481992424338	11	Cones
768	Cones_fovea_donor_1	0.583737447766305	12	Cones
769	Cones_fovea_donor_1	0.539480184616267	12	Cones
770	Cones_fovea_donor_1	0.628203255703345	0	Cones
771	Cones_fovea_donor_1	0.579266682777753	14	Cones
772	Cones_fovea_donor_1	0.566654816220167	11	Cones
773	Cones_fovea_donor_1	0.508483710342725	2	Cones
774	Cones_fovea_donor_1	0.58593595243416	2	Cones
775	Cones_fovea_donor_1	0.510313888759524	2	Cones
776	Cones_fovea_donor_1	0.602090369849296	14	Cones
777	Cones_fovea_donor_1	0.576429527887235	11	Cones
778	Cones_fovea_donor_1	0.536466812711544	14	Cones
779	Cones_fovea_donor_1	0.639939637820592	0	Cones
780	Cones_fovea_donor_1	0.420710054670508	2	Cones
781	Cones_fovea_donor_1	0.621324764230577	0	Cones
782	Cones_fovea_donor_1	0.614842315308701	14	Cones
783	Cones_fovea_donor_1	0.284652026082519	2	Cones
784	Cones_fovea_donor_1	0.613942355395826	12	Cones
785	Cones_fovea_donor_1	0.573707162540996	2	Cones
786	Cones_fovea_donor_1	0.554621496560445	2	Cones
787	Cones_fovea_donor_1	0.6053917392494	0	Cones
788	Cones_fovea_donor_1	0.632619265634334	0	Cones
789	Cones_fovea_donor_1	0.582926421853113	2	Cones
790	Cones_fovea_donor_1	0.530813632186912	2	Cones
791	Cones_fovea_donor_1	0.57367776317834	0	Cones
792	Cones_fovea_donor_1	0.568957395578525	14	Cones
793	Cones_fovea_donor_1	0.629775484503204	0	Cones
794	Cones_fovea_donor_1	0.471500356333626	2	Cones
795	Cones_fovea_donor_1	0.544841649443489	2	Cones
796	Cones_fovea_donor_1	0.61568764053048	0	Cones
797	Cones_fovea_donor_1	0.531266277621087	2	Cones
798	Cones_fovea_donor_1	0.618787711168597	2	Cones
799	Cones_fovea_donor_1	0.589732621604593	2	Cones
800	Cones_fovea_donor_1	0.551911602085686	0	Cones
801	Cones_fovea_donor_1	0.585423631004839	12	Cones
802	Cones_fovea_donor_1	0.585586457875782	14	Cones
803	Cones_fovea_donor_1	0.600369617309096	2	Cones
804	Cones_fovea_donor_1	0.626946649186875	0	Cones
805	Cones_fovea_donor_1	0.599364172177364	0	Cones
806	Cones_fovea_donor_1	0.632494068823688	12	Cones
807	Cones_fovea_donor_1	0.632105725186195	0	Cones
808	Cones_fovea_donor_1	0.638197059462085	0	Cones
809	Cones_fovea_donor_1	0.652164811439551	0	Cones
810	Cones_fovea_donor_1	0.554549253590105	2	Cones
811	Cones_fovea_donor_1	0.639956964944576	0	Cones
812	Cones_fovea_donor_1	0.59889441660165	0	Cones
813	Cones_fovea_donor_1	0.58997210394475	0	Cones
814	Cones_fovea_donor_1	0.618101871467733	2	Cones
815	Cones_fovea_donor_1	0.58683708668439	2	Cones
816	Cones_fovea_donor_1	0.56021632715134	11	Cones
817	Cones_fovea_donor_1	0.621261090619439	0	Cones
818	Cones_fovea_donor_1	0.544843067557009	2	Cones
819	Cones_fovea_donor_1	0.587003017184312	2	Cones
820	Cones_fovea_donor_1	0.574327294720992	2	Cones
821	Cones_fovea_donor_1	0.630900297318228	0	Cones
822	Cones_fovea_donor_1	0.559125268711042	2	Cones
823	Cones_fovea_donor_1	0.584312601552836	2	Cones
824	Cones_fovea_donor_1	0.584094376868846	11	Cones
825	Cones_fovea_donor_1	0.535303491720929	2	Cones
826	Cones_fovea_donor_1	0.528917146518849	2	Cones
827	Cones_fovea_donor_1	0.617225680426462	0	Cones
828	Cones_fovea_donor_1	0.596996983753176	0	Cones
829	Cones_fovea_donor_1	0.566290460861096	2	Cones
830	Cones_fovea_donor_1	0.636695864312083	0	Cones
831	Cones_fovea_donor_1	0.631517919703684	0	Cones
832	Cones_fovea_donor_1	0.576818525883639	2	Cones
833	Cones_fovea_donor_1	0.569907859690245	14	Cones
834	Cones_fovea_donor_1	0.580121905380093	2	Cones
835	Cones_fovea_donor_1	0.60688383659397	11	Cones
836	Cones_fovea_donor_1	0.583358797689227	2	Cones
837	Cones_fovea_donor_1	0.581254098406559	2	Cones
838	Cones_fovea_donor_1	0.5721557440319	0	Cones
839	Cones_fovea_donor_1	0.610208203289423	0	Cones
840	Cones_fovea_donor_1	0.41654369142819	12	Cones
841	Cones_fovea_donor_1	0.592012529243572	11	Cones
842	Cones_fovea_donor_1	0.60056154247611	12	Cones
843	Cones_fovea_donor_1	0.566382141268255	0	Cones
844	Cones_fovea_donor_1	0.553271865578482	11	Cones
845	Cones_fovea_donor_1	0.536587961484852	14	Cones
846	Cones_fovea_donor_1	0.56330966283542	11	Cones
847	Cones_fovea_donor_1	0.640865337324659	0	Cones
848	Cones_fovea_donor_1	0.632668888596918	12	Cones
849	Cones_fovea_donor_1	0.641038363762746	0	Cones
850	Cones_fovea_donor_1	0.536081535028408	2	Cones
851	Cones_fovea_donor_1	0.522167849741515	14	Cones
852	Cones_fovea_donor_1	0.624184531066212	0	Cones
853	Cones_fovea_donor_1	0.63324515341742	0	Cones
854	Cones_fovea_donor_1	0.639433017977478	0	Cones
855	Cones_fovea_donor_1	0.556809460762182	11	Cones
856	Cones_fovea_donor_1	0.558751574621608	2	Cones
857	Cones_fovea_donor_1	0.643506225625317	0	Cones
858	Cones_fovea_donor_1	0.601911721543149	2	Cones
859	Cones_fovea_donor_1	0.483115574850945	2	Cones
860	Cones_fovea_donor_1	0.567121910200591	0	Cones
861	Cones_fovea_donor_1	0.598114859040228	11	Cones
862	Cones_fovea_donor_1	0.595468598121576	12	Cones
863	Cones_fovea_donor_1	0.61515951635206	0	Cones
864	Cones_fovea_donor_1	0.525164606485387	2	Cones
865	Cones_fovea_donor_1	0.640680936641704	0	Cones
866	Cones_fovea_donor_1	0.587545627872424	2	Cones
867	Cones_fovea_donor_1	0.568216799668165	2	Cones
868	Cones_fovea_donor_1	0.643950239398029	0	Cones
869	Cones_fovea_donor_1	0.542845126475515	2	Cones
870	Cones_fovea_donor_1	0.592655066292569	2	Cones
871	Cones_fovea_donor_1	0.549060079417056	0	Cones
872	Cones_fovea_donor_1	0.631362891474911	0	Cones
873	Cones_fovea_donor_1	0.555258644175117	2	Cones
874	Cones_fovea_donor_1	0.624856756527037	0	Cones
875	Cones_fovea_donor_1	0.474071546421708	2	Cones
876	Cones_fovea_donor_1	0.615692903818908	0	Cones
877	Cones_fovea_donor_1	0.550639128885956	2	Cones
878	Cones_fovea_donor_1	0.493398369921692	0	Cones
879	Cones_fovea_donor_1	0.61255248270673	12	Cones
880	Cones_fovea_donor_1	0.606948093941433	0	Cones
881	Cones_fovea_donor_1	0.503300680922597	2	Cones
882	Cones_fovea_donor_1	0.570707165929254	2	Cones
883	Cones_fovea_donor_1	0.581287687160087	11	Cones
884	Cones_fovea_donor_1	0.632660033283876	0	Cones
885	Cones_fovea_donor_1	0.527985703541541	2	Cones
886	Cones_fovea_donor_1	0.586682609291197	11	Cones
887	Cones_fovea_donor_1	0.581779697845819	11	Cones
888	Cones_fovea_donor_1	0.577018221113761	2	Cones
889	Cones_fovea_donor_1	0.602441471211288	12	Cones
890	Cones_fovea_donor_1	0.63410061442071	0	Cones
891	Cones_fovea_donor_1	0.625816036958924	12	Cones
892	Cones_fovea_donor_1	0.494470283692252	2	Cones
893	Cones_fovea_donor_1	0.643799453574796	0	Cones
894	Cones_fovea_donor_1	0.518710516105692	2	Cones
895	Cones_fovea_donor_1	0.639749205773308	0	Cones
896	Cones_fovea_donor_1	0.586208120723507	11	Cones
897	Cones_fovea_donor_1	0.577098923556678	2	Cones
898	Cones_fovea_donor_1	0.628469793218554	12	Cones
899	Cones_fovea_donor_1	0.645441091709311	0	Cones
900	Cones_fovea_donor_1	0.544820896803313	2	Cones
901	Cones_fovea_donor_1	0.615210818755986	0	Cones
902	Cones_fovea_donor_1	0.440025625571167	14	Cones
903	Cones_fovea_donor_1	0.586120621237958	2	Cones
904	Cones_fovea_donor_1	0.52548304237165	0	Cones
905	Cones_fovea_donor_1	0.581132870041787	2	Cones
906	Cones_fovea_donor_1	0.515910791017617	2	Cones
907	Cones_fovea_donor_1	0.641089427504081	0	Cones
908	Cones_fovea_donor_1	0.625974588158633	0	Cones
909	Cones_fovea_donor_1	0.614459815977968	0	Cones
910	Cones_fovea_donor_1	0.626710462593389	12	Cones
911	Cones_fovea_donor_1	0.599680229157926	2	Cones
912	Cones_fovea_donor_1	0.601616003483047	2	Cones
913	Cones_fovea_donor_1	0.629991748256327	0	Cones
914	Cones_fovea_donor_1	0.548550704135725	14	Cones
915	Cones_fovea_donor_1	0.587646199633318	0	Cones
916	Cones_fovea_donor_1	0.612929474302277	0	Cones
917	Cones_fovea_donor_1	0.56541969102488	14	Cones
918	Cones_fovea_donor_1	0.608451466083461	2	Cones
919	Cones_fovea_donor_1	0.626844566660371	2	Cones
920	Cones_fovea_donor_1	0.532942035223082	14	Cones
921	Cones_fovea_donor_1	0.625794739794577	0	Cones
922	Cones_fovea_donor_1	0.606963757623371	2	Cones
923	Cones_fovea_donor_1	0.547077598860852	2	Cones
924	Cones_fovea_donor_1	0.635792708660113	0	Cones
925	Cones_fovea_donor_1	0.555901570685469	11	Cones
926	Cones_fovea_donor_1	0.640833175971071	12	Cones
927	Cones_fovea_donor_1	0.602909101425778	2	Cones
928	Cones_fovea_donor_1	0.525516224230054	2	Cones
929	Cones_fovea_donor_1	0.608506408646418	11	Cones
930	Cones_fovea_donor_1	0.555589755972954	2	Cones
931	Cones_fovea_donor_1	0.550465740900018	14	Cones
932	Cones_fovea_donor_1	0.530354146839489	2	Cones
933	Cones_fovea_donor_1	0.531998810178475	0	Cones
934	Cones_fovea_donor_1	0.600610279652033	2	Cones
935	Cones_fovea_donor_1	0.576407381903966	14	Cones
936	Cones_fovea_donor_1	0.590154396886784	12	Cones
937	Cones_fovea_donor_1	0.604319677879272	11	Cones
938	Cones_fovea_donor_1	0.5601325065106	11	Cones
939	Cones_fovea_donor_1	0.607830914300571	11	Cones
940	Cones_fovea_donor_1	0.601601502858074	11	Cones
941	Cones_fovea_donor_1	0.600423622299966	2	Cones
942	Cones_fovea_donor_1	0.611715893948519	0	Cones
943	Cones_fovea_donor_1	0.619175011992951	12	Cones
944	Cones_fovea_donor_1	0.526889012589012	2	Cones
945	Cones_fovea_donor_1	0.544148857923217	14	Cones
946	Cones_fovea_donor_1	0.521306046176397	14	Cones
947	Cones_fovea_donor_1	0.548878359387439	2	Cones
948	Cones_fovea_donor_1	0.588297708032378	2	Cones
949	Cones_fovea_donor_1	0.595805391976616	0	Cones
950	Cones_fovea_donor_1	0.584257706255505	11	Cones
951	Cones_fovea_donor_1	0.614027409853624	0	Cones
952	Cones_fovea_donor_1	0.514209024787105	14	Cones
953	Cones_fovea_donor_1	0.616053917781567	0	Cones
954	Cones_fovea_donor_1	0.591542939402247	14	Cones
955	Cones_fovea_donor_1	0.562063723060735	2	Cones
956	Cones_fovea_donor_1	0.569848765265401	0	Cones
957	Cones_fovea_donor_1	0.627069306531957	0	Cones
958	Cones_fovea_donor_1	0.576768699288804	2	Cones
959	Cones_fovea_donor_1	0.558744885820514	2	Cones
960	Cones_fovea_donor_1	0.604190153532109	12	Cones
961	Cones_fovea_donor_1	0.632237204662094	2	Cones
962	Cones_fovea_donor_1	0.627102386597991	0	Cones
963	Cones_fovea_donor_1	0.494458167880444	14	Cones
964	Cones_fovea_donor_1	0.579865953007595	2	Cones
965	Cones_fovea_donor_1	0.605347537257893	0	Cones
966	Cones_fovea_donor_1	0.567774788270727	2	Cones
967	Cones_fovea_donor_1	0.617459155557412	12	Cones
968	Cones_fovea_donor_1	0.551466790881278	2	Cones
969	Cones_fovea_donor_1	0.525405022888891	11	Cones
970	Cones_fovea_donor_1	0.570020165340452	11	Cones
971	Cones_fovea_donor_1	0.618535679669563	2	Cones
972	Cones_fovea_donor_1	0.614410261833546	0	Cones
973	Cones_fovea_donor_1	0.501930928428216	0	Cones
974	Cones_fovea_donor_1	0.639506510573349	0	Cones
975	Cones_fovea_donor_1	0.650187472594807	0	Cones
976	Cones_fovea_donor_1	0.625795390741254	0	Cones
977	Cones_fovea_donor_1	0.588914639265518	0	Cones
978	Cones_fovea_donor_1	0.605248245852631	0	Cones
979	Cones_fovea_donor_1	0.564362362219689	11	Cones
980	Cones_fovea_donor_1	0.626613028817718	0	Cones
981	Cones_fovea_donor_1	0.604241179502656	0	Cones
982	Cones_fovea_donor_1	0.652833036054894	0	Cones
983	Cones_fovea_donor_1	0.595110801885887	11	Cones
984	Cones_fovea_donor_1	0.563162909006017	2	Cones
985	Cones_fovea_donor_1	0.592053936856725	2	Cones
986	Cones_fovea_donor_1	0.57033192491627	2	Cones
987	Cones_fovea_donor_1	0.594989570352003	0	Cones
988	Cones_fovea_donor_1	0.600452573327653	12	Cones
989	Cones_fovea_donor_1	0.637527559986837	0	Cones
990	Cones_fovea_donor_1	0.643319593183747	0	Cones
991	Cones_fovea_donor_1	0.636303043818818	0	Cones
992	Cones_fovea_donor_1	0.61510449529809	0	Cones
993	Cones_fovea_donor_1	0.568358531963258	14	Cones
994	Cones_fovea_donor_1	0.623558658400814	0	Cones
995	Cones_fovea_donor_1	0.538253478127441	2	Cones
996	Cones_fovea_donor_1	0.545957530544986	2	Cones
997	Cones_fovea_donor_1	0.561553920834182	11	Cones
998	Cones_fovea_donor_1	0.640229046416141	0	Cones
999	Cones_fovea_donor_1	0.629645713594053	0	Cones
1000	Cones_fovea_donor_1	0.544480665527276	11	Cones
1001	Cones_fovea_donor_1	0.571078547647366	14	Cones
1002	Cones_fovea_donor_1	0.632029577118142	0	Cones
1003	Cones_fovea_donor_1	0.566934515140409	14	Cones
1004	Cones_fovea_donor_1	0.620526977269646	0	Cones
1005	Cones_fovea_donor_1	0.610869390147102	0	Cones
1006	Cones_fovea_donor_1	0.649905174113191	0	Cones
1007	Cones_fovea_donor_1	0.54488109190056	11	Cones
1008	Cones_fovea_donor_1	0.542695520662651	2	Cones
1009	Cones_fovea_donor_1	0.639549843503309	0	Cones
1010	Cones_fovea_donor_1	0.610922226627651	14	Cones
1011	Cones_fovea_donor_1	0.582982403926257	2	Cones
1012	Cones_fovea_donor_1	0.494013120697226	12	Cones
1013	Cones_fovea_donor_1	0.598212775809312	12	Cones
1014	Cones_fovea_donor_1	0.587199096198511	14	Cones
1015	Cones_fovea_donor_1	0.608953018788658	0	Cones
1016	Cones_fovea_donor_1	0.506156591603629	14	Cones
1017	Cones_fovea_donor_1	0.593449860157345	0	Cones
1018	Cones_fovea_donor_1	0.648338059549419	0	Cones
1019	Cones_fovea_donor_1	0.609764208673245	2	Cones
1020	Cones_fovea_donor_1	0.595709019020032	11	Cones
1021	Cones_fovea_donor_1	0.64282575826051	0	Cones
1022	Cones_fovea_donor_1	0.500345811762444	11	Cones
1023	Cones_fovea_donor_1	0.627861166511686	12	Cones
1024	Cones_fovea_donor_1	0.626402319134825	0	Cones
1025	Cones_fovea_donor_1	0.626389384924317	0	Cones
1026	Cones_fovea_donor_1	0.640427228874155	0	Cones
1027	Cones_fovea_donor_1	0.634652360415184	0	Cones
1028	Cones_fovea_donor_1	0.540046609472671	0	Cones
1029	Cones_fovea_donor_1	0.640677213343044	0	Cones
1030	Cones_fovea_donor_1	0.532884775659311	11	Cones
1031	Cones_fovea_donor_1	0.607711500254352	0	Cones
1032	Cones_fovea_donor_1	0.569788593163391	11	Cones
1033	Cones_fovea_donor_1	0.631382511511452	0	Cones
1034	Cones_fovea_donor_1	0.600384429347862	12	Cones
1035	Cones_fovea_donor_1	0.612972028181242	0	Cones
1036	Cones_fovea_donor_1	0.590268206541409	0	Cones
1037	Cones_fovea_donor_1	0.572982576516913	2	Cones
1038	Cones_fovea_donor_1	0.619640992691717	0	Cones
1039	Cones_fovea_donor_1	0.552060270629523	2	Cones
1040	Cones_fovea_donor_1	0.610730537437766	12	Cones
1041	Cones_fovea_donor_1	0.587239886458875	2	Cones
1042	Cones_fovea_donor_1	0.497008959527934	14	Cones
1043	Cones_fovea_donor_1	0.637685637524819	0	Cones
1044	Cones_fovea_donor_1	0.628505288604399	0	Cones
1045	Cones_fovea_donor_1	0.596281437561234	0	Cones
1046	Cones_fovea_donor_1	0.616744408613437	0	Cones
1047	Cones_fovea_donor_1	0.598075773643197	2	Cones
1048	Cones_fovea_donor_1	0.580183183613642	0	Cones
1049	Cones_fovea_donor_1	0.579960505357172	11	Cones
1050	Cones_fovea_donor_1	0.560336713254082	2	Cones
1051	Cones_fovea_donor_1	0.62910782980297	0	Cones
1052	Cones_fovea_donor_1	0.592673427578933	12	Cones
1053	Cones_fovea_donor_1	0.58622378130163	0	Cones
1054	Cones_fovea_donor_1	0.637254588544695	0	Cones
1055	Cones_fovea_donor_1	0.470051678024294	2	Cones
1056	Cones_fovea_donor_1	0.576167307301984	12	Cones
1057	Cones_fovea_donor_1	0.617021771767784	12	Cones
1058	Cones_fovea_donor_1	0.532549720367502	2	Cones
1059	Cones_fovea_donor_1	0.644550460238347	0	Cones
1060	Cones_fovea_donor_1	0.586310989967695	2	Cones
1061	Cones_fovea_donor_1	0.560260618248641	2	Cones
1062	Cones_fovea_donor_1	0.622376358801503	12	Cones
1063	Cones_fovea_donor_1	0.495941367190185	2	Cones
1064	Cones_fovea_donor_1	0.457781110845042	2	Cones
1065	Cones_fovea_donor_1	0.642645800567031	0	Cones
1066	Cones_fovea_donor_1	0.515667530904381	2	Cones
1067	Cones_fovea_donor_1	0.574624717608911	14	Cones
1068	Cones_fovea_donor_1	0.605073594333855	2	Cones
1069	Cones_fovea_donor_1	0.596557786383598	0	Cones
1070	Cones_fovea_donor_1	0.650825035309083	0	Cones
1071	Cones_fovea_donor_1	0.595182815154965	2	Cones
1072	Cones_fovea_donor_1	0.568699191889129	2	Cones
1073	Cones_fovea_donor_1	0.534884261145257	2	Cones
1074	Cones_fovea_donor_1	0.62538002034301	2	Cones
1075	Cones_fovea_donor_1	0.625984742334179	0	Cones
1076	Cones_fovea_donor_1	0.575480965465062	11	Cones
1077	Cones_fovea_donor_1	0.560607518907666	0	Cones
1078	Cones_fovea_donor_1	0.591630309067648	0	Cones
1079	Cones_fovea_donor_1	0.626973583884415	0	Cones
1080	Cones_fovea_donor_1	0.6314097513895	0	Cones
1081	Cones_fovea_donor_1	0.614290140115211	12	Cones
1082	Cones_fovea_donor_1	0.631664248824937	0	Cones
1083	Cones_fovea_donor_1	0.552621918715351	2	Cones
1084	Cones_fovea_donor_1	0.574878186251674	0	Cones
1085	Cones_fovea_donor_1	0.533952660975842	2	Cones
1086	Cones_fovea_donor_1	0.582520493769904	11	Cones
1087	Cones_fovea_donor_1	0.581932601526063	11	Cones
1088	Cones_fovea_donor_1	0.566887319823597	2	Cones
1089	Cones_fovea_donor_1	0.531413933349284	14	Cones
1090	Cones_fovea_donor_1	0.510339052434954	2	Cones
1091	Cones_fovea_donor_1	0.544892378682609	2	Cones
1092	Cones_fovea_donor_1	0.521568779327532	2	Cones
1093	Cones_fovea_donor_1	0.641472499448543	0	Cones
1094	Cones_fovea_donor_1	0.628176314218305	0	Cones
1095	Cones_fovea_donor_1	0.617919108556163	0	Cones
1096	Cones_fovea_donor_1	0.584753792825839	2	Cones
1097	Cones_fovea_donor_1	0.630825841545227	12	Cones
1098	Cones_fovea_donor_1	0.623488895723942	0	Cones
1099	Cones_fovea_donor_1	0.641992935481877	0	Cones
1100	Cones_fovea_donor_1	0.590758541331926	0	Cones
1101	Cones_fovea_donor_1	0.612839371451533	2	Cones
1102	Cones_fovea_donor_1	0.582616774830096	11	Cones
1103	Cones_fovea_donor_1	0.636272820160077	0	Cones
1104	Cones_fovea_donor_1	0.600152387852224	12	Cones
1105	Cones_fovea_donor_1	0.622849889681049	0	Cones
1106	Cones_fovea_donor_1	0.614166274634704	2	Cones
1107	Cones_fovea_donor_1	0.57523599867131	2	Cones
1108	Cones_fovea_donor_1	0.535282315510011	11	Cones
1109	Cones_fovea_donor_1	0.606072739898204	2	Cones
1110	Cones_fovea_donor_1	0.605616543941278	0	Cones
1111	Cones_fovea_donor_1	0.542569764798024	14	Cones
1112	Cones_fovea_donor_1	0.580911143772736	2	Cones
1113	Cones_fovea_donor_1	0.620342358414208	0	Cones
1114	Cones_fovea_donor_1	0.631998494313557	12	Cones
1115	Cones_fovea_donor_1	0.567064342905466	0	Cones
1116	Cones_fovea_donor_1	0.508610151347825	2	Cones
1117	Cones_fovea_donor_1	0.496106860756346	14	Cones
1118	Cones_fovea_donor_1	0.643270602824576	0	Cones
1119	Cones_fovea_donor_1	0.604117228673385	14	Cones
1120	Cones_fovea_donor_1	0.600554345933431	2	Cones
1121	Cones_fovea_donor_1	0.614926735759756	0	Cones
1122	Cones_fovea_donor_1	0.60958339559771	11	Cones
1123	Cones_fovea_donor_1	0.649736526889193	0	Cones
1124	Cones_fovea_donor_1	0.610843481792592	12	Cones
1125	Cones_fovea_donor_1	0.619376227749695	0	Cones
1126	Cones_fovea_donor_1	0.537397556739862	11	Cones
1127	Cones_fovea_donor_1	0.621087057734601	12	Cones
1128	Cones_fovea_donor_1	0.611255879254511	12	Cones
1129	Cones_fovea_donor_1	0.576419147592278	2	Cones
1130	Cones_fovea_donor_1	0.532097457643749	2	Cones
1131	Cones_fovea_donor_1	0.612182519396725	12	Cones
1132	Cones_fovea_donor_1	0.544952310758133	2	Cones
1133	Cones_fovea_donor_1	0.572706477755371	2	Cones
1134	Cones_fovea_donor_1	0.635120517450921	0	Cones
1135	Cones_fovea_donor_1	0.596883713846614	0	Cones
1136	Cones_fovea_donor_1	0.501366701886473	2	Cones
1137	Cones_fovea_donor_1	0.625618419520954	0	Cones
1138	Cones_fovea_donor_1	0.600966555130993	0	Cones
1139	Cones_fovea_donor_1	0.62926853312419	12	Cones
1140	Cones_fovea_donor_1	0.571079500388149	12	Cones
1141	Cones_fovea_donor_1	0.572441062440858	2	Cones
1142	Cones_fovea_donor_1	0.556136821795822	12	Cones
1143	Cones_fovea_donor_1	0.618201295044835	0	Cones
1144	Cones_fovea_donor_1	0.556805388433861	2	Cones
1145	Cones_fovea_donor_1	0.589020574213801	12	Cones
1146	Cones_fovea_donor_1	0.570296615983626	2	Cones
1147	Cones_fovea_donor_1	0.611614466282258	2	Cones
1148	Cones_fovea_donor_1	0.604861505137203	12	Cones
1149	Cones_fovea_donor_1	0.55906582553161	0	Cones
1150	Cones_fovea_donor_1	0.586767955680732	0	Cones
1151	Cones_fovea_donor_1	0.595704158818202	14	Cones
1152	Cones_fovea_donor_1	0.568798247169493	2	Cones
1153	Cones_fovea_donor_1	0.586674570772458	2	Cones
1154	Cones_fovea_donor_1	0.525333776137738	14	Cones
1155	Cones_fovea_donor_1	0.642008102761915	0	Cones
1156	Cones_fovea_donor_1	0.635972927253883	0	Cones
1157	Cones_fovea_donor_1	0.544042626512374	2	Cones
1158	Cones_fovea_donor_1	0.625401483771166	0	Cones
1159	Cones_fovea_donor_1	0.625857007849369	0	Cones
1160	Cones_fovea_donor_1	0.585220670073576	2	Cones
1161	Cones_fovea_donor_1	0.595978814412707	12	Cones
1162	Cones_fovea_donor_1	0.644773746009594	0	Cones
1163	Cones_fovea_donor_1	0.638034458387784	0	Cones
1164	Cones_fovea_donor_1	0.620255809023206	12	Cones
1165	Cones_fovea_donor_1	0.551303277264696	2	Cones
1166	Cones_fovea_donor_1	0.581351915010412	2	Cones
1167	Cones_fovea_donor_1	0.48416771788696	12	Cones
1168	Cones_fovea_donor_1	0.553932383970846	2	Cones
1169	Cones_fovea_donor_1	0.633655805853985	0	Cones
1170	Cones_fovea_donor_1	0.621526459643884	0	Cones
1171	Cones_fovea_donor_1	0.531744573377524	2	Cones
1172	Cones_fovea_donor_1	0.631586637442331	0	Cones
1173	Cones_fovea_donor_1	0.630052158419814	0	Cones
1174	Cones_fovea_donor_1	0.595133426733965	11	Cones
1175	Cones_fovea_donor_1	0.576862065126872	14	Cones
1176	Cones_fovea_donor_1	0.586762423822108	12	Cones
1177	Cones_fovea_donor_1	0.609192085470299	0	Cones
1178	Cones_fovea_donor_1	0.506875500001123	14	Cones
1179	Cones_fovea_donor_1	0.565724330253903	0	Cones
1180	Cones_fovea_donor_1	0.572081367044396	14	Cones
1181	Cones_fovea_donor_1	0.556172835350144	11	Cones
1182	Cones_fovea_donor_1	0.623144936497354	12	Cones
1183	Cones_fovea_donor_1	0.630765534165988	0	Cones
1184	Cones_fovea_donor_1	0.56870136922319	12	Cones
1185	Cones_fovea_donor_1	0.610515746371945	0	Cones
1186	Cones_fovea_donor_1	0.607858838898734	0	Cones
1187	Cones_fovea_donor_1	0.553908538880167	14	Cones
1188	Cones_fovea_donor_1	0.56274337789076	11	Cones
1189	Cones_fovea_donor_1	0.592211338234433	0	Cones
1190	Cones_fovea_donor_1	0.614852288644396	0	Cones
1191	Cones_fovea_donor_1	0.568385105691722	11	Cones
1192	Cones_fovea_donor_1	0.545562242921918	2	Cones
1193	Cones_fovea_donor_1	0.638644956452894	0	Cones
1194	Cones_fovea_donor_1	0.57596620884059	2	Cones
1195	Cones_fovea_donor_1	0.531947837542926	2	Cones
1196	Cones_fovea_donor_1	0.623381946335342	0	Cones
1197	Cones_fovea_donor_1	0.631388762220463	12	Cones
1198	Cones_fovea_donor_1	0.632852819299712	0	Cones
1199	Cones_fovea_donor_1	0.585842667605802	2	Cones
1200	Cones_fovea_donor_1	0.567078248040869	12	Cones
1201	Cones_fovea_donor_1	0.554500420818008	2	Cones
1202	Cones_fovea_donor_1	0.59343259861295	11	Cones
1203	Cones_fovea_donor_1	0.585632921553247	2	Cones
1204	Cones_fovea_donor_1	0.628285710250909	0	Cones
1205	Cones_fovea_donor_1	0.572260404107925	2	Cones
1206	Cones_fovea_donor_1	0.471369582001027	2	Cones
1207	Cones_fovea_donor_1	0.592435165101413	0	Cones
1208	Cones_fovea_donor_1	0.628652317418791	0	Cones
1209	Cones_fovea_donor_1	0.567803894849544	14	Cones
1210	Cones_fovea_donor_1	0.652481315114089	0	Cones
1211	Cones_fovea_donor_1	0.602829139415508	12	Cones
1212	Cones_fovea_donor_1	0.604763381953827	0	Cones
1213	Cones_fovea_donor_1	0.563220157570423	2	Cones
1214	Cones_fovea_donor_1	0.640822646002375	0	Cones
1215	Cones_fovea_donor_1	0.54568531382203	11	Cones
1216	Cones_fovea_donor_1	0.589072347090555	2	Cones
1217	Cones_fovea_donor_1	0.564220592211349	2	Cones
1218	Cones_fovea_donor_1	0.563795435423053	2	Cones
1219	Cones_fovea_donor_1	0.563937995798753	11	Cones
1220	Cones_fovea_donor_1	0.63312311496878	0	Cones
1221	Cones_fovea_donor_1	0.615923605152646	0	Cones
1222	Cones_fovea_donor_1	0.614230853236291	11	Cones
1223	Cones_fovea_donor_1	0.508951115131891	11	Cones
1224	Cones_fovea_donor_1	0.644211039245888	0	Cones
1225	Cones_fovea_donor_1	0.614585906226917	0	Cones
1226	Cones_fovea_donor_1	0.636154232389589	0	Cones
1227	Cones_fovea_donor_1	0.577119486480331	14	Cones
1228	Cones_fovea_donor_1	0.58327829845949	11	Cones
1229	Cones_fovea_donor_1	0.57884505512778	2	Cones
1230	Cones_fovea_donor_1	0.615042397384542	0	Cones
1231	Cones_fovea_donor_1	0.566741418089947	14	Cones
1232	Cones_fovea_donor_1	0.557247768217136	12	Cones
1233	Cones_fovea_donor_1	0.57182778665077	12	Cones
1234	Cones_fovea_donor_1	0.596492670689225	11	Cones
1235	Cones_fovea_donor_1	0.627805770646687	0	Cones
1236	Cones_fovea_donor_1	0.641439944574645	0	Cones
1237	Cones_fovea_donor_1	0.554340601327036	14	Cones
1238	Cones_fovea_donor_1	0.628404281215253	12	Cones
1239	Cones_fovea_donor_1	0.632247468635938	0	Cones
1240	Cones_fovea_donor_1	0.583911301905417	0	Cones
1241	Cones_fovea_donor_1	0.582638651789748	14	Cones
1242	Cones_fovea_donor_1	0.632458656325092	0	Cones
1243	Cones_fovea_donor_1	0.547118745801639	2	Cones
1244	Cones_fovea_donor_1	0.566440641516601	2	Cones
1245	Cones_fovea_donor_1	0.572910706371917	2	Cones
1246	Cones_fovea_donor_1	0.596830656025472	12	Cones
1247	Cones_fovea_donor_1	0.536424680069195	14	Cones
1248	Cones_fovea_donor_1	0.590728373449782	2	Cones
1249	Cones_fovea_donor_1	0.548605387192755	2	Cones
1250	Cones_fovea_donor_1	0.495418444013843	11	Cones
1251	Cones_fovea_donor_1	0.582917756519171	2	Cones
1252	Cones_fovea_donor_1	0.604178256424668	12	Cones
1253	Cones_fovea_donor_1	0.549563603788892	11	Cones
1254	Cones_fovea_donor_1	0.600068745825422	14	Cones
1255	Cones_fovea_donor_1	0.605097026973031	12	Cones
1256	Cones_fovea_donor_1	0.568246181052493	14	Cones
1257	Cones_fovea_donor_1	0.612451817322072	12	Cones
1258	Cones_fovea_donor_1	0.574657282850458	2	Cones
1259	Cones_fovea_donor_1	0.617793252060423	0	Cones
1260	Cones_fovea_donor_1	0.554623530341958	2	Cones
1261	Cones_fovea_donor_1	0.619566980324593	0	Cones
1262	Cones_fovea_donor_1	0.56183208492688	2	Cones
1263	Cones_fovea_donor_1	0.625594496450093	0	Cones
1264	Cones_fovea_donor_1	0.571917850271569	14	Cones
1265	Cones_fovea_donor_1	0.608853912446115	2	Cones
1266	Cones_fovea_donor_1	0.594300499500761	2	Cones
1267	Cones_fovea_donor_1	0.610803445565673	2	Cones
1268	Cones_fovea_donor_1	0.467300921536996	2	Cones
1269	Cones_fovea_donor_1	0.619788398620757	0	Cones
1270	Cones_fovea_donor_1	0.577870435138227	0	Cones
1271	Cones_fovea_donor_1	0.57138601238337	11	Cones
1272	Cones_fovea_donor_1	0.626139478637125	0	Cones
1273	Cones_fovea_donor_1	0.501995072675639	12	Cones
1274	Cones_fovea_donor_1	0.551018223860783	0	Cones
1275	Cones_fovea_donor_1	0.54218530741354	2	Cones
1276	Cones_fovea_donor_1	0.512659167167529	14	Cones
1277	Cones_fovea_donor_1	0.604529903298297	2	Cones
1278	Cones_fovea_donor_1	0.516285863055285	14	Cones
1279	Cones_fovea_donor_1	0.611682500676389	0	Cones
1280	Cones_fovea_donor_1	0.617466870177397	0	Cones
1281	Cones_fovea_donor_1	0.559888455349118	2	Cones
1282	Cones_fovea_donor_1	0.60439517784016	2	Cones
1283	Cones_fovea_donor_1	0.551156030888073	0	Cones
1284	Cones_fovea_donor_1	0.485453712358163	11	Cones
1285	Cones_fovea_donor_1	0.582338351153457	14	Cones
1286	Cones_fovea_donor_1	0.393504092753178	2	Cones
1287	Cones_fovea_donor_1	0.577385636884474	14	Cones
1288	Cones_fovea_donor_1	0.606281052331717	2	Cones
1289	Cones_fovea_donor_1	0.613246725118407	0	Cones
1290	Cones_fovea_donor_1	0.621804382764079	0	Cones
1291	Cones_fovea_donor_1	0.601774644887526	12	Cones
1292	Cones_fovea_donor_1	0.605113550463238	0	Cones
1293	Cones_fovea_donor_1	0.573336592611128	11	Cones
1294	Cones_fovea_donor_1	0.559211964535985	11	Cones
1295	Cones_fovea_donor_1	0.54364256857824	14	Cones
1296	Cones_fovea_donor_1	0.536137915077268	14	Cones
1297	Cones_fovea_donor_1	0.596630847372622	0	Cones
1298	Cones_fovea_donor_1	0.628914552063829	0	Cones
1299	Cones_fovea_donor_1	0.631840933659133	0	Cones
1300	Cones_fovea_donor_1	0.502088363798834	2	Cones
1301	Cones_fovea_donor_1	0.587547956091231	11	Cones
1302	Cones_fovea_donor_1	0.594989900232007	2	Cones
1303	Cones_fovea_donor_1	0.485724227934769	14	Cones
1304	Cones_fovea_donor_1	0.562543243714073	2	Cones
1305	Cones_fovea_donor_1	0.639238083960204	0	Cones
1306	Cones_fovea_donor_1	0.615642554387032	0	Cones
1307	Cones_fovea_donor_1	0.530854196082422	0	Cones
1308	Cones_fovea_donor_1	0.589801435842127	0	Cones
1309	Cones_fovea_donor_1	0.588230960092821	12	Cones
1310	Cones_fovea_donor_1	0.543824418340644	11	Cones
1311	Cones_fovea_donor_1	0.63339617426601	0	Cones
1312	Cones_fovea_donor_1	0.618107916489973	0	Cones
1313	Cones_fovea_donor_1	0.552424597615447	11	Cones
1314	Cones_fovea_donor_1	0.61365141935374	0	Cones
1315	Cones_fovea_donor_1	0.632188828550932	0	Cones
1316	Cones_fovea_donor_1	0.647908133867233	0	Cones
1317	Cones_fovea_donor_1	0.611475624781947	0	Cones
1318	Cones_fovea_donor_1	0.62329939484227	0	Cones
1319	Cones_fovea_donor_1	0.610594092346341	0	Cones
1320	Cones_fovea_donor_1	0.559925783099873	2	Cones
1321	Cones_fovea_donor_1	0.590687129137261	2	Cones
1322	Cones_fovea_donor_1	0.35741452845123	2	Cones
1323	Cones_fovea_donor_1	0.611700012292463	0	Cones
1324	Cones_fovea_donor_1	0.51470236194208	12	Cones
1325	Cones_fovea_donor_1	0.605234255477134	0	Cones
1326	Cones_fovea_donor_1	0.619397034610069	2	Cones
1327	Cones_fovea_donor_1	0.561544603273593	0	Cones
1328	Cones_fovea_donor_1	0.59394582158472	2	Cones
1329	Cones_fovea_donor_1	0.641631839280118	0	Cones
1330	Cones_fovea_donor_1	0.620001289063837	0	Cones
1331	Cones_fovea_donor_1	0.570449268183356	0	Cones
1332	Cones_fovea_donor_1	0.590460033621495	14	Cones
1333	Cones_fovea_donor_1	0.631449897873786	0	Cones
1334	Cones_fovea_donor_1	0.587898421976964	2	Cones
1335	Cones_fovea_donor_1	0.651161134713998	0	Cones
1336	Cones_fovea_donor_1	0.619933498401483	0	Cones
1337	Cones_fovea_donor_1	0.612786379221549	2	Cones
1338	Cones_fovea_donor_1	0.59021199176237	2	Cones
1339	Cones_fovea_donor_1	0.586621901102635	2	Cones
1340	Cones_fovea_donor_1	0.549742122011191	2	Cones
1341	Cones_fovea_donor_1	0.575243774920113	2	Cones
1342	Cones_fovea_donor_1	0.592121773446672	0	Cones
1343	Cones_fovea_donor_1	0.610427704815713	12	Cones
1344	Cones_fovea_donor_1	0.529529679794043	12	Cones
1345	Cones_fovea_donor_1	0.637766288804095	12	Cones
1346	Cones_fovea_donor_1	0.55480862369554	2	Cones
1347	Cones_fovea_donor_1	0.601454206875097	12	Cones
1348	Cones_fovea_donor_1	0.536339492372286	14	Cones
1349	Cones_fovea_donor_1	0.629789443616162	0	Cones
1350	Cones_fovea_donor_1	0.558674630243145	2	Cones
1351	Cones_fovea_donor_1	0.606765238763571	2	Cones
1352	Cones_fovea_donor_1	0.576474649107803	11	Cones
1353	Cones_fovea_donor_1	0.62730305321174	12	Cones
1354	Cones_fovea_donor_1	0.579380283920841	2	Cones
1355	Cones_fovea_donor_1	0.634493448586837	0	Cones
1356	Cones_fovea_donor_1	0.605798083748803	0	Cones
1357	Cones_fovea_donor_1	0.573119801288107	2	Cones
1358	Cones_fovea_donor_1	0.6244335337202	0	Cones
1359	Cones_fovea_donor_1	0.635811013470749	0	Cones
1360	Cones_fovea_donor_1	0.573645034368446	2	Cones
1361	Cones_fovea_donor_1	0.587236397785006	2	Cones
1362	Cones_fovea_donor_1	0.551787873179629	2	Cones
1363	Cones_fovea_donor_1	0.59957188761069	12	Cones
1364	Cones_fovea_donor_1	0.651826221435607	0	Cones
1365	Cones_fovea_donor_1	0.525821274874105	2	Cones
1366	Cones_fovea_donor_1	0.608636434931343	0	Cones
1367	Cones_fovea_donor_1	0.642528403897888	0	Cones
1368	Cones_fovea_donor_1	0.529886881552171	14	Cones
1369	Cones_fovea_donor_1	0.566348361525787	2	Cones
1370	Cones_fovea_donor_1	0.526374887156822	2	Cones
1371	Cones_fovea_donor_1	0.636055820347433	0	Cones
1372	Cones_fovea_donor_1	0.555589066738678	2	Cones
1373	Cones_fovea_donor_1	0.576885633215176	11	Cones
1374	Cones_fovea_donor_1	0.610445930852677	2	Cones
1375	Cones_fovea_donor_1	0.632992640957383	0	Cones
1376	Cones_fovea_donor_1	0.629448681598216	0	Cones
1377	Cones_fovea_donor_1	0.639439963669809	0	Cones
1378	Cones_fovea_donor_1	0.580697939485722	0	Cones
1379	Cones_fovea_donor_1	0.609662416831049	0	Cones
1380	Cones_fovea_donor_1	0.58107868432933	2	Cones
1381	Cones_fovea_donor_1	0.571996845108317	2	Cones
1382	Cones_fovea_donor_1	0.62161970445629	12	Cones
1383	Cones_fovea_donor_1	0.637094439446437	0	Cones
1384	Cones_fovea_donor_1	0.531580404185803	2	Cones
1385	Cones_fovea_donor_1	0.54446109317849	14	Cones
1386	Cones_fovea_donor_1	0.569427989197298	2	Cones
1387	Cones_fovea_donor_1	0.610759237822654	0	Cones
1388	Cones_fovea_donor_1	0.609401420950695	0	Cones
1389	Cones_fovea_donor_1	0.638170958734428	12	Cones
1390	Cones_fovea_donor_1	0.647994604387967	0	Cones
1391	Cones_fovea_donor_1	0.619873158272647	0	Cones
1392	Cones_fovea_donor_1	0.600611073111228	14	Cones
1393	Cones_fovea_donor_1	0.597815174734008	0	Cones
1394	Cones_fovea_donor_1	0.609564720269823	0	Cones
1395	Cones_fovea_donor_1	0.596164880341335	14	Cones
1396	Cones_fovea_donor_1	0.622708654758969	0	Cones
1397	Cones_fovea_donor_1	0.624118686709649	0	Cones
1398	Cones_fovea_donor_1	0.537980146963101	11	Cones
1399	Cones_fovea_donor_1	0.525217219650467	0	Cones
1400	Cones_fovea_donor_1	0.633059292521642	0	Cones
1401	Cones_fovea_donor_1	0.65197402761782	0	Cones
1402	Cones_fovea_donor_1	0.551652535147989	2	Cones
1403	Cones_fovea_donor_1	0.646578938490754	0	Cones
1404	Cones_fovea_donor_1	0.54230665916815	2	Cones
1405	Cones_fovea_donor_1	0.556470276045606	11	Cones
1406	Cones_fovea_donor_1	0.582151685882713	11	Cones
1407	Cones_fovea_donor_1	0.515397180224123	14	Cones
1408	Cones_fovea_donor_1	0.562464596845194	2	Cones
1409	Cones_fovea_donor_1	0.613526396843069	0	Cones
1410	Cones_fovea_donor_1	0.634713899724965	0	Cones
1411	Cones_fovea_donor_1	0.556726320447246	2	Cones
1412	Cones_fovea_donor_1	0.61126200113776	2	Cones
1413	Cones_fovea_donor_1	0.573934182927525	11	Cones
1414	Cones_fovea_donor_1	0.568494475689294	11	Cones
1415	Cones_fovea_donor_1	0.5423498566759	14	Cones
1416	Cones_fovea_donor_1	0.483993994000015	14	Cones
1417	Cones_fovea_donor_1	0.535394144000374	2	Cones
1418	Cones_fovea_donor_1	0.629698608938968	0	Cones
1419	Cones_fovea_donor_1	0.590079354551059	14	Cones
1420	Cones_fovea_donor_1	0.522386869735953	2	Cones
1421	Cones_fovea_donor_1	0.564600407666974	11	Cones
1422	Cones_fovea_donor_1	0.588510114915692	2	Cones
1423	Cones_fovea_donor_1	0.544692624790586	0	Cones
1424	Cones_fovea_donor_1	0.572456260313454	11	Cones
1425	Cones_fovea_donor_1	0.603634855739318	0	Cones
1426	Cones_fovea_donor_1	0.640209352099046	0	Cones
1427	Cones_fovea_donor_1	0.586800048494447	2	Cones
1428	Cones_fovea_donor_1	0.621331403728412	0	Cones
1429	Cones_fovea_donor_1	0.537691002985513	14	Cones
1430	Cones_fovea_donor_1	0.636356022163989	0	Cones
1431	Cones_fovea_donor_1	0.623418239213467	0	Cones
1432	Cones_fovea_donor_1	0.625803766699407	0	Cones
1433	Cones_fovea_donor_1	0.638886347779567	0	Cones
1434	Cones_fovea_donor_1	0.60952473469612	0	Cones
1435	Cones_fovea_donor_1	0.551197479925414	11	Cones
1436	Cones_fovea_donor_1	0.626404004327147	0	Cones
1437	Cones_fovea_donor_1	0.608052966924184	2	Cones
1438	Cones_fovea_donor_1	0.56692022260303	14	Cones
1439	Cones_fovea_donor_1	0.540645689996164	14	Cones
1440	Cones_fovea_donor_1	0.587939727030247	2	Cones
1441	Cones_fovea_donor_1	0.652005377175376	0	Cones
1442	Cones_fovea_donor_1	0.405717342899695	2	Cones
1443	Cones_fovea_donor_1	0.593157824286912	2	Cones
1444	Cones_fovea_donor_1	0.619773739959623	0	Cones
1445	Cones_fovea_donor_1	0.587380431893976	0	Cones
1446	Cones_fovea_donor_1	0.555913212488676	11	Cones
1447	Cones_fovea_donor_1	0.633249363417818	0	Cones
1448	Cones_fovea_donor_1	0.570612099355819	2	Cones
1449	Cones_fovea_donor_1	0.590092855716236	2	Cones
1450	Cones_fovea_donor_1	0.541625616840338	2	Cones
1451	Cones_fovea_donor_1	0.631336219556201	12	Cones
1452	Cones_fovea_donor_1	0.591045048638337	11	Cones
1453	Cones_fovea_donor_1	0.570940488089287	11	Cones
1454	Cones_fovea_donor_1	0.640832248405419	0	Cones
1455	Cones_fovea_donor_1	0.513664062261709	2	Cones
1456	Cones_fovea_donor_1	0.577970522363063	2	Cones
1457	Cones_fovea_donor_1	0.535590099648893	14	Cones
1458	Cones_fovea_donor_1	0.64780250514899	0	Cones
1459	Cones_fovea_donor_1	0.595003365852326	0	Cones
1460	Cones_fovea_donor_1	0.638606437834506	0	Cones
1461	Cones_fovea_donor_1	0.599228651491861	11	Cones
1462	Cones_fovea_donor_1	0.587039105342645	11	Cones
1463	Cones_fovea_donor_1	0.543061355691962	2	Cones
1464	Cones_fovea_donor_1	0.554280625627755	2	Cones
1465	Cones_fovea_donor_1	0.500488869430918	2	Cones
1466	Cones_fovea_donor_1	0.584749587406755	2	Cones
1467	Cones_fovea_donor_1	0.5552923609754	11	Cones
1468	Cones_fovea_donor_1	0.617713024072043	0	Cones
1469	Cones_fovea_donor_1	0.639332363412586	0	Cones
1470	Cones_fovea_donor_1	0.591280991223557	11	Cones
1471	Cones_fovea_donor_1	0.647924933637306	0	Cones
1472	Cones_fovea_donor_1	0.60022415797519	12	Cones
1473	Cones_fovea_donor_1	0.574533504664721	2	Cones
1474	Cones_fovea_donor_1	0.538697334683712	11	Cones
1475	Cones_fovea_donor_1	0.555728515554056	2	Cones
1476	Cones_fovea_donor_1	0.649267791689305	0	Cones
1477	Cones_fovea_donor_1	0.613822914085473	12	Cones
1478	Cones_fovea_donor_1	0.460442613002536	0	Cones
1479	Cones_fovea_donor_1	0.525210187043836	14	Cones
1480	Cones_fovea_donor_1	0.574084082271148	2	Cones
1481	Cones_fovea_donor_1	0.623644260111702	12	Cones
1482	Cones_fovea_donor_1	0.508572751146043	2	Cones
1483	Cones_fovea_donor_1	0.637011917032187	0	Cones
1484	Cones_fovea_donor_1	0.61056638647373	0	Cones
1485	Cones_fovea_donor_1	0.620576084359345	0	Cones
1486	Cones_fovea_donor_1	0.597197789075236	12	Cones
1487	Cones_fovea_donor_1	0.629298168281928	0	Cones
1488	Cones_fovea_donor_1	0.624896790217254	12	Cones
1489	Cones_fovea_donor_1	0.548465713550808	14	Cones
1490	Cones_fovea_donor_1	0.606040923054089	0	Cones
1491	Cones_fovea_donor_1	0.638132181349671	0	Cones
1492	Cones_fovea_donor_1	0.601842968749891	12	Cones
1493	Cones_fovea_donor_1	0.567916738163575	2	Cones
1494	Cones_fovea_donor_1	0.624736814081861	0	Cones
1495	Cones_fovea_donor_1	0.58526303316068	14	Cones
1496	Cones_fovea_donor_1	0.561199702053007	2	Cones
1497	Cones_fovea_donor_1	0.529186663124417	14	Cones
1498	Cones_fovea_donor_1	0.509535124635513	0	Cones
1499	Cones_fovea_donor_1	0.594111824529684	11	Cones
1500	Cones_fovea_donor_1	0.619533135083081	0	Cones
1501	Cones_fovea_donor_1	0.603313683296014	2	Cones
1502	Cones_fovea_donor_1	0.534647526824402	11	Cones
1503	Cones_fovea_donor_1	0.615758982644752	2	Cones
1504	Cones_fovea_donor_1	0.621815630649835	0	Cones
1505	Cones_fovea_donor_1	0.599416488079383	2	Cones
1506	Cones_fovea_donor_1	0.626741195187673	12	Cones
1507	Cones_fovea_donor_1	0.558372053615468	2	Cones
1508	Cones_fovea_donor_1	0.552911965445427	11	Cones
1509	Cones_fovea_donor_1	0.637346043978758	0	Cones
1510	Cones_fovea_donor_1	0.513300891444826	14	Cones
1511	Cones_fovea_donor_1	0.589590101402612	2	Cones
1512	Cones_fovea_donor_1	0.64527717319503	0	Cones
1513	Cones_fovea_donor_1	0.591960920740117	2	Cones
1514	Cones_fovea_donor_1	0.542214265302316	14	Cones
1515	Cones_fovea_donor_1	0.607403786096098	2	Cones
1516	Cones_fovea_donor_1	0.610976784119247	12	Cones
1517	Cones_fovea_donor_1	0.593485599504657	0	Cones
1518	Cones_fovea_donor_1	0.563702446986218	2	Cones
1519	Cones_fovea_donor_1	0.603867257424541	0	Cones
1520	Cones_fovea_donor_1	0.627065230903695	0	Cones
1521	Cones_fovea_donor_1	0.528597541589029	14	Cones
1522	Cones_fovea_donor_1	0.602178525896581	11	Cones
1523	Cones_fovea_donor_1	0.573815845343673	2	Cones
1524	Cones_fovea_donor_1	0.589893180180874	2	Cones
1525	Cones_fovea_donor_1	0.572370992493274	2	Cones
1526	Cones_fovea_donor_1	0.506405274178258	14	Cones
1527	Cones_fovea_donor_1	0.585461739183331	11	Cones
1528	Cones_fovea_donor_1	0.6174653775484	0	Cones
1529	Cones_fovea_donor_1	0.574653199247436	2	Cones
1530	Cones_fovea_donor_1	0.569438386328695	0	Cones
1531	Cones_fovea_donor_1	0.547877824934579	2	Cones
1532	Cones_fovea_donor_1	0.594053706087488	14	Cones
1533	Cones_fovea_donor_1	0.606996097100319	0	Cones
1534	Cones_fovea_donor_1	0.620623414333681	0	Cones
1535	Cones_fovea_donor_1	0.563536468131431	2	Cones
1536	Cones_fovea_donor_1	0.609831261651871	2	Cones
1537	Cones_fovea_donor_1	0.604068558280087	2	Cones
1538	Cones_fovea_donor_1	0.571986088767965	0	Cones
1539	Cones_fovea_donor_1	0.579585042029751	2	Cones
1540	Cones_fovea_donor_1	0.637604938970071	0	Cones
1541	Cones_fovea_donor_1	0.25500801655824	12	Cones
1542	Cones_fovea_donor_1	0.604500890948188	12	Cones
1543	Cones_fovea_donor_1	0.604225719438404	0	Cones
1544	Cones_fovea_donor_1	0.635942078734516	12	Cones
1545	Cones_fovea_donor_1	0.542171206778689	2	Cones
1546	Cones_fovea_donor_1	0.567086762661495	2	Cones
1547	Cones_fovea_donor_1	0.627448640899703	0	Cones
1548	Cones_fovea_donor_1	0.503105925381081	2	Cones
1549	Cones_fovea_donor_1	0.535523496442666	2	Cones
1550	Cones_fovea_donor_1	0.596187954906093	0	Cones
1551	Cones_fovea_donor_1	0.550370639179998	2	Cones
1552	Cones_fovea_donor_1	0.546834841381014	2	Cones
1553	Cones_fovea_donor_1	0.627859190985617	12	Cones
1554	Cones_fovea_donor_1	0.629468230215265	0	Cones
1555	Cones_fovea_donor_1	0.648655377169346	0	Cones
1556	Cones_fovea_donor_1	0.538165291327889	14	Cones
1557	Cones_fovea_donor_1	0.579078053404435	0	Cones
1558	Cones_fovea_donor_1	0.571537314828586	2	Cones
1559	Cones_fovea_donor_1	0.617354474547715	0	Cones
1560	Cones_fovea_donor_1	0.614689991003493	0	Cones
1561	Cones_fovea_donor_1	0.514783557143701	11	Cones
1562	Cones_fovea_donor_1	0.640316968915348	0	Cones
1563	Cones_fovea_donor_1	0.57090547801919	11	Cones
1564	Cones_fovea_donor_1	0.594526478928501	0	Cones
1565	Cones_fovea_donor_1	0.537358310137422	14	Cones
1566	Cones_fovea_donor_1	0.642677618338725	0	Cones
1567	Cones_fovea_donor_1	0.633248101760847	0	Cones
1568	Cones_fovea_donor_1	0.56164973262917	2	Cones
1569	Cones_fovea_donor_1	0.648491435175035	0	Cones
1570	Cones_fovea_donor_1	0.55607328220728	2	Cones
1571	Cones_fovea_donor_1	0.614736626484258	12	Cones
1572	Cones_fovea_donor_1	0.633496454416792	0	Cones
1573	Cones_fovea_donor_1	0.634897785993075	12	Cones
1574	Cones_fovea_donor_1	0.572305288884732	2	Cones
1575	Cones_fovea_donor_1	0.56081892308387	2	Cones
1576	Cones_fovea_donor_1	0.606411521819336	0	Cones
1577	Cones_fovea_donor_1	0.550298348325553	14	Cones
1578	Cones_fovea_donor_1	0.636834349952907	0	Cones
1579	Cones_fovea_donor_1	0.635185893099479	0	Cones
1580	Cones_fovea_donor_1	0.598967496057974	0	Cones
1581	Cones_fovea_donor_1	0.536862783713779	14	Cones
1582	Cones_fovea_donor_1	0.577116842051113	11	Cones
1583	Cones_fovea_donor_1	0.633501974543219	0	Cones
1584	Cones_fovea_donor_1	0.600904367756944	14	Cones
1585	Cones_fovea_donor_1	0.55955206578938	2	Cones
1586	Cones_fovea_donor_1	0.59525451801676	2	Cones
1587	Cones_fovea_donor_1	0.568251420786789	2	Cones
1588	Cones_fovea_donor_1	0.63131944757301	0	Cones
1589	Cones_fovea_donor_1	0.622583455974432	12	Cones
1590	Cones_fovea_donor_1	0.591370086840105	2	Cones
1591	Cones_fovea_donor_1	0.627692443423793	0	Cones
1592	Cones_fovea_donor_1	0.590493273054697	11	Cones
1593	Cones_fovea_donor_1	0.617350434243542	2	Cones
1594	Cones_fovea_donor_1	0.528593277107079	14	Cones
1595	Cones_fovea_donor_1	0.562678386941325	2	Cones
1596	Cones_fovea_donor_1	0.527273831122516	2	Cones
1597	Cones_fovea_donor_1	0.644800718498095	0	Cones
1598	Cones_fovea_donor_1	0.611405944750684	0	Cones
1599	Cones_fovea_donor_1	0.491065849543401	2	Cones
1600	Cones_fovea_donor_1	0.528449155484756	14	Cones
1601	Cones_fovea_donor_1	0.6053205519471	2	Cones
1602	Cones_fovea_donor_1	0.629275123314475	0	Cones
1603	Cones_fovea_donor_1	0.629442983667615	0	Cones
1604	Cones_fovea_donor_1	0.576648667471871	2	Cones
1605	Cones_fovea_donor_1	0.565213549765791	11	Cones
1606	Cones_fovea_donor_1	0.597622400720057	0	Cones
1607	Cones_fovea_donor_1	0.63503221753844	0	Cones
1608	Cones_fovea_donor_1	0.589470248796389	2	Cones
1609	Cones_fovea_donor_1	0.543733157144041	2	Cones
1610	Cones_fovea_donor_1	0.561848129679209	2	Cones
1611	Cones_fovea_donor_1	0.652883276046177	0	Cones
1612	Cones_fovea_donor_1	0.563859800331221	2	Cones
1613	Cones_fovea_donor_1	0.590429661907081	11	Cones
1614	Cones_fovea_donor_1	0.62675639246463	0	Cones
1615	Cones_fovea_donor_1	0.604079752265868	11	Cones
1616	Cones_fovea_donor_1	0.5751709241282	0	Cones
1617	Cones_fovea_donor_1	0.589010286742176	2	Cones
1618	Cones_fovea_donor_1	0.611873112101938	2	Cones
1619	Cones_fovea_donor_1	0.607325849893428	0	Cones
1620	Cones_fovea_donor_1	0.598981122654199	2	Cones
1621	Cones_fovea_donor_1	0.549575656232716	11	Cones
1622	Cones_fovea_donor_1	0.642579982585289	0	Cones
1623	Cones_fovea_donor_1	0.560755330936871	14	Cones
1624	Cones_fovea_donor_1	0.624807242362434	11	Cones
1625	Cones_fovea_donor_1	0.602942073024696	12	Cones
1626	Cones_fovea_donor_1	0.611089006645349	12	Cones
1627	Cones_fovea_donor_1	0.60551348889577	12	Cones
1628	Cones_fovea_donor_1	0.620001771801477	0	Cones
1629	Cones_fovea_donor_1	0.634775115368518	0	Cones
1630	Cones_fovea_donor_1	0.592516426266644	11	Cones
1631	Cones_fovea_donor_1	0.547193202477893	2	Cones
1632	Cones_fovea_donor_1	0.623412618239365	0	Cones
1633	Cones_fovea_donor_1	0.643586393992314	0	Cones
1634	Cones_fovea_donor_1	0.603879732230562	12	Cones
1635	Cones_fovea_donor_1	0.616230515643874	0	Cones
1636	Cones_fovea_donor_1	0.551844375929706	2	Cones
1637	Cones_fovea_donor_1	0.577659879048864	11	Cones
1638	Cones_fovea_donor_1	0.60815256852288	11	Cones
1639	Cones_fovea_donor_1	0.601520410134387	12	Cones
1640	Cones_fovea_donor_1	0.55453219426743	14	Cones
1641	Cones_fovea_donor_1	0.547767090519335	2	Cones
1642	Cones_fovea_donor_1	0.537010247906113	12	Cones
1643	Cones_fovea_donor_1	0.650516044998054	0	Cones
1644	Cones_fovea_donor_1	0.573095768499081	2	Cones
1645	Cones_fovea_donor_1	0.620313328009789	2	Cones
1646	Cones_fovea_donor_1	0.570357203785874	2	Cones
1647	Cones_fovea_donor_1	0.630049020219627	0	Cones
1648	Cones_fovea_donor_1	0.560653144159577	11	Cones
1649	Cones_fovea_donor_1	0.64307449626392	0	Cones
1650	Cones_fovea_donor_1	0.485493236630278	14	Cones
1651	Cones_fovea_donor_1	0.591884815441187	2	Cones
1652	Cones_fovea_donor_1	0.638639170399294	0	Cones
1653	Cones_fovea_donor_1	0.554201781460022	0	Cones
1654	Cones_fovea_donor_1	0.594030373566944	0	Cones
1655	Cones_fovea_donor_1	0.625590397273952	0	Cones
1656	Cones_fovea_donor_1	0.588339609954317	2	Cones
1657	Cones_fovea_donor_1	0.63674810161175	0	Cones
1658	Cones_fovea_donor_1	0.571414109222335	11	Cones
1659	Cones_fovea_donor_1	0.569709349453124	0	Cones
1660	Cones_fovea_donor_1	0.643785207341279	0	Cones
1661	Cones_fovea_donor_1	0.546391468047905	2	Cones
1662	Cones_fovea_donor_1	0.637701766217398	0	Cones
1663	Cones_fovea_donor_1	0.607362929939765	2	Cones
1664	Cones_fovea_donor_1	0.627598653948115	0	Cones
1665	Cones_fovea_donor_1	0.564353966722262	0	Cones
1666	Cones_fovea_donor_1	0.615692984102687	0	Cones
1667	Cones_fovea_donor_1	0.621092373331476	0	Cones
1668	Cones_fovea_donor_1	0.535650297472221	14	Cones
1669	Cones_fovea_donor_1	0.631823519406022	0	Cones
1670	Cones_fovea_donor_1	0.643836096120494	0	Cones
1671	Cones_fovea_donor_1	0.637349887476019	0	Cones
1672	Cones_fovea_donor_1	0.49437780830849	11	Cones
1673	Cones_fovea_donor_1	0.653402929778428	0	Cones
1674	Cones_fovea_donor_1	0.622281457188412	0	Cones
1675	Cones_fovea_donor_1	0.566990347688919	0	Cones
1676	Cones_fovea_donor_1	0.622042569013319	12	Cones
1677	Cones_fovea_donor_1	0.606253633548796	2	Cones
1678	Cones_fovea_donor_1	0.584896230298418	11	Cones
1679	Cones_fovea_donor_1	0.639105350306237	0	Cones
1680	Cones_fovea_donor_1	0.594245370685464	2	Cones
1681	Cones_fovea_donor_1	0.536274661623823	0	Cones
1682	Cones_fovea_donor_1	0.611028157530048	0	Cones
1683	Cones_fovea_donor_1	0.588748799434837	2	Cones
1684	Cones_fovea_donor_1	0.599955136956476	2	Cones
1685	Cones_fovea_donor_1	0.533038669671015	11	Cones
1686	Cones_fovea_donor_1	0.576037267456191	2	Cones
1687	Cones_fovea_donor_1	0.580710328381151	11	Cones
1688	Cones_fovea_donor_1	0.619681684853602	0	Cones
1689	Cones_fovea_donor_1	0.521733076988126	14	Cones
1690	Cones_fovea_donor_1	0.629625369570872	0	Cones
1691	Cones_fovea_donor_1	0.564835824289317	0	Cones
1692	Cones_fovea_donor_1	0.565000024508374	2	Cones
1693	Cones_fovea_donor_1	0.628022840608084	2	Cones
1694	Cones_fovea_donor_1	0.618513170045849	0	Cones
1695	Cones_fovea_donor_1	0.574169991881809	14	Cones
1696	Cones_fovea_donor_1	0.597285003492993	2	Cones
1697	Cones_fovea_donor_1	0.574654657579026	11	Cones
1698	Cones_fovea_donor_1	0.575654588005972	0	Cones
1699	Cones_fovea_donor_1	0.641723038682263	0	Cones
1700	Cones_fovea_donor_1	0.548495750482009	2	Cones
1701	Cones_fovea_donor_1	0.607897529999927	12	Cones
1702	Cones_fovea_donor_1	0.525325996387362	14	Cones
1703	Cones_fovea_donor_1	0.591179071313359	2	Cones
1704	Cones_fovea_donor_1	0.599695887004287	14	Cones
1705	Cones_fovea_donor_1	0.556353676003351	0	Cones
1706	Cones_fovea_donor_1	0.549782308597597	14	Cones
1707	Cones_fovea_donor_1	0.630924322112781	12	Cones
1708	Cones_fovea_donor_1	0.567628741167531	2	Cones
1709	Cones_fovea_donor_1	0.55382414970179	2	Cones
1710	Cones_fovea_donor_1	0.520840466161538	11	Cones
1711	Cones_fovea_donor_1	0.544437489014953	14	Cones
1712	Cones_fovea_donor_1	0.572590752723865	2	Cones
1713	Cones_fovea_donor_1	0.631377238046975	0	Cones
1714	Cones_fovea_donor_1	0.544676813360531	2	Cones
1715	Cones_fovea_donor_1	0.609214821856778	0	Cones
1716	Cones_fovea_donor_1	0.551904083287722	2	Cones
1717	Cones_fovea_donor_1	0.598191458360966	2	Cones
1718	Cones_fovea_donor_1	0.639446639304424	0	Cones
1719	Cones_fovea_donor_1	0.504658492516205	11	Cones
1720	Cones_fovea_donor_1	0.568918738447493	2	Cones
1721	Cones_fovea_donor_1	0.609356737387085	2	Cones
1722	Cones_fovea_donor_1	0.66652291917863	0	Cones
1723	Cones_fovea_donor_1	0.589137485242533	0	Cones
1724	Cones_fovea_donor_1	0.553249891184267	2	Cones
1725	Cones_fovea_donor_1	0.58156772778376	2	Cones
1726	Cones_fovea_donor_1	0.611432079134412	11	Cones
1727	Cones_fovea_donor_1	0.555640045844998	14	Cones
1728	Cones_fovea_donor_1	0.560117398796215	0	Cones
1729	Cones_fovea_donor_1	0.571037659459233	2	Cones
1730	Cones_fovea_donor_1	0.648561716447496	0	Cones
1731	Cones_fovea_donor_1	0.528144779534119	14	Cones
1732	Cones_fovea_donor_1	0.565643300746167	2	Cones
1733	Cones_fovea_donor_1	0.567282775380012	11	Cones
1734	Cones_fovea_donor_1	0.592470682233096	2	Cones
1735	Cones_fovea_donor_1	0.58690312808462	2	Cones
1736	Cones_fovea_donor_1	0.57915641601982	12	Cones
1737	Cones_fovea_donor_1	0.618569324428294	0	Cones
1738	Cones_fovea_donor_1	0.576136024474807	2	Cones
1739	Cones_fovea_donor_1	0.49815947027084	0	Cones
1740	Cones_fovea_donor_1	0.506090760382663	14	Cones
1741	Cones_fovea_donor_1	0.65349136810969	0	Cones
1742	Cones_fovea_donor_1	0.582142430046195	0	Cones
1743	Cones_fovea_donor_1	0.593616905004172	11	Cones
1744	Cones_fovea_donor_1	0.550203338630958	2	Cones
1745	Cones_fovea_donor_1	0.600272201757959	2	Cones
1746	Cones_fovea_donor_1	0.596902880468948	14	Cones
1747	Cones_fovea_donor_1	0.568460365974759	0	Cones
1748	Cones_fovea_donor_1	0.536514851613911	2	Cones
1749	Cones_fovea_donor_1	0.578256697548108	2	Cones
1750	Cones_fovea_donor_1	0.585206358554935	2	Cones
1751	Cones_fovea_donor_1	0.53690245936993	2	Cones
1752	Cones_fovea_donor_1	0.627954898532398	0	Cones
1753	Cones_fovea_donor_1	0.63242023854111	12	Cones
1754	Cones_fovea_donor_1	0.595574892610017	12	Cones
1755	Cones_fovea_donor_1	0.626838399287705	0	Cones
1756	Cones_fovea_donor_1	0.606005282339582	2	Cones
1757	Cones_fovea_donor_1	0.545537971406502	2	Cones
1758	Cones_fovea_donor_1	0.592681777547928	12	Cones
1759	Cones_fovea_donor_1	0.569309451705229	2	Cones
1760	Cones_fovea_donor_1	0.576307945889693	2	Cones
1761	Cones_fovea_donor_1	0.592696746091519	11	Cones
1762	Cones_fovea_donor_1	0.60018672734042	2	Cones
1763	Cones_fovea_donor_1	0.565944955462421	2	Cones
1764	Cones_fovea_donor_1	0.529196093763972	2	Cones
1765	Cones_fovea_donor_1	0.625033018634218	0	Cones
1766	Cones_fovea_donor_1	0.63851929950973	0	Cones
1767	Cones_fovea_donor_1	0.57584516113935	2	Cones
1768	Cones_fovea_donor_1	0.625839271702517	0	Cones
1769	Cones_fovea_donor_1	0.590053255484145	0	Cones
1770	Cones_fovea_donor_1	0.585821859051234	11	Cones
1771	Cones_fovea_donor_1	0.627358266952019	12	Cones
1772	Cones_fovea_donor_1	0.642390079958112	12	Cones
1773	Cones_fovea_donor_1	0.594975216901335	2	Cones
1774	Cones_fovea_donor_1	0.641555363565239	0	Cones
1775	Cones_fovea_donor_1	0.626982922283421	0	Cones
1776	Cones_fovea_donor_1	0.580067374304858	2	Cones
1777	Cones_fovea_donor_1	0.56977654899301	2	Cones
1778	Cones_fovea_donor_1	0.55672609158969	14	Cones
1779	Cones_fovea_donor_1	0.626558200384489	0	Cones
1780	Cones_fovea_donor_1	0.572478097100255	0	Cones
1781	Cones_fovea_donor_1	0.633945475275902	0	Cones
1782	Cones_fovea_donor_1	0.576228554259614	2	Cones
1783	Cones_fovea_donor_1	0.565205493317235	2	Cones
1784	Cones_fovea_donor_1	0.58957726470259	2	Cones
1785	Cones_fovea_donor_1	0.580787562814691	11	Cones
1786	Cones_fovea_donor_1	0.594240470444068	0	Cones
1787	Cones_fovea_donor_1	0.625131227247141	0	Cones
1788	Cones_fovea_donor_1	0.559647644787287	2	Cones
1789	Cones_fovea_donor_1	0.596819191805361	11	Cones
1790	Cones_fovea_donor_1	0.599367606358012	2	Cones
1791	Cones_fovea_donor_1	0.596245042257192	2	Cones
1792	Cones_fovea_donor_1	0.58035516472015	12	Cones
1793	Cones_fovea_donor_1	0.533894378451849	14	Cones
1794	Cones_fovea_donor_1	0.566024931979306	2	Cones
1795	Cones_fovea_donor_1	0.615678180656291	0	Cones
1796	Cones_fovea_donor_1	0.571206784171114	2	Cones
1797	Cones_fovea_donor_1	0.577771548411733	11	Cones
1798	Cones_fovea_donor_1	0.594014383921527	2	Cones
1799	Cones_fovea_donor_1	0.577210741678984	12	Cones
1800	Cones_fovea_donor_1	0.469775899918741	11	Cones
1801	Cones_fovea_donor_1	0.635592830504157	0	Cones
1802	Cones_fovea_donor_1	0.472012929620477	0	Cones
1803	Cones_fovea_donor_1	0.576484058250684	2	Cones
1804	Cones_fovea_donor_1	0.556115365112003	11	Cones
1805	Cones_fovea_donor_1	0.640368350277496	0	Cones
1806	Cones_fovea_donor_1	0.648974696372328	0	Cones
1807	Cones_fovea_donor_1	0.583275028500798	2	Cones
1808	Cones_fovea_donor_1	0.618711690375524	12	Cones
1809	Cones_fovea_donor_1	0.62725763830068	0	Cones
1810	Cones_fovea_donor_1	0.602828637329146	12	Cones
1811	Cones_fovea_donor_1	0.567348331708383	14	Cones
1812	Cones_fovea_donor_1	0.6000207378136	0	Cones
1813	Cones_fovea_donor_1	0.59667423861709	2	Cones
1814	Cones_fovea_donor_1	0.58150378040364	11	Cones
1815	Cones_fovea_donor_1	0.562633156841241	11	Cones
1816	Cones_fovea_donor_1	0.588015740528453	2	Cones
1817	Cones_fovea_donor_1	0.558798695073685	11	Cones
1818	Cones_fovea_donor_1	0.604931790236122	0	Cones
1819	Cones_fovea_donor_1	0.612975381364184	12	Cones
1820	Cones_fovea_donor_1	0.583200130007909	2	Cones
1821	Cones_fovea_donor_1	0.583690628022364	14	Cones
1822	Cones_fovea_donor_1	0.641419343836904	0	Cones
1823	Cones_fovea_donor_1	0.607007734206744	2	Cones
1824	Cones_fovea_donor_1	0.633198607652394	0	Cones
1825	Cones_fovea_donor_1	0.604295902770284	12	Cones
1826	Cones_fovea_donor_1	0.557523928846557	2	Cones
1827	Cones_fovea_donor_1	0.624928620493715	12	Cones
1828	Cones_fovea_donor_1	0.627070256349187	0	Cones
1829	Cones_fovea_donor_1	0.546679321340184	2	Cones
1830	Cones_fovea_donor_1	0.634790239593463	0	Cones
1831	Cones_fovea_donor_1	0.538399202658884	12	Cones
1832	Cones_fovea_donor_1	0.571019586150254	0	Cones
1833	Cones_fovea_donor_1	0.608599850363851	11	Cones
1834	Cones_fovea_donor_1	0.59827470534131	0	Cones
1835	Cones_fovea_donor_1	0.620883735318784	0	Cones
1836	Cones_fovea_donor_1	0.570894068694193	12	Cones
1837	Cones_fovea_donor_1	0.594275615314212	14	Cones
1838	Cones_fovea_donor_1	0.614573281459574	0	Cones
1839	Cones_fovea_donor_1	0.555261888871424	2	Cones
1840	Cones_fovea_donor_1	0.649578956220543	0	Cones
1841	Cones_fovea_donor_1	0.630144523378993	12	Cones
1842	Cones_fovea_donor_1	0.587193561195594	2	Cones
1843	Cones_fovea_donor_1	0.566709221662254	2	Cones
1844	Cones_fovea_donor_1	0.600000465494423	12	Cones
1845	Cones_fovea_donor_1	0.635250720255494	0	Cones
1846	Cones_fovea_donor_1	0.603905880106892	0	Cones
1847	Cones_fovea_donor_1	0.561623121403088	2	Cones
1848	Cones_fovea_donor_1	0.565756719004136	2	Cones
1849	Cones_fovea_donor_1	0.513349099893319	14	Cones
1850	Cones_fovea_donor_1	0.601394439238607	0	Cones
1851	Cones_fovea_donor_1	0.602959768203058	0	Cones
1852	Cones_fovea_donor_1	0.567509959512577	11	Cones
1853	Cones_fovea_donor_1	0.543136365427017	14	Cones
1854	Cones_fovea_donor_1	0.534844555762719	14	Cones
1855	Cones_fovea_donor_1	0.629215504363619	0	Cones
1856	Cones_fovea_donor_1	0.586237858805176	2	Cones
1857	Cones_fovea_donor_1	0.61304316296542	0	Cones
1858	Cones_fovea_donor_1	0.558931835596849	2	Cones
1859	Cones_fovea_donor_1	0.587880847724942	12	Cones
1860	Cones_fovea_donor_1	0.398333337007545	0	Cones
1861	Cones_fovea_donor_1	0.602704873471213	12	Cones
1862	Cones_fovea_donor_1	0.630463670101141	0	Cones
1863	Cones_fovea_donor_1	0.517570469675892	14	Cones
1864	Cones_fovea_donor_1	0.580067184961925	11	Cones
1865	Cones_fovea_donor_2	0.59509950537807	2	Cones
1866	Cones_fovea_donor_2	0.544020725682324	0	Cones
1867	Cones_fovea_donor_2	0.574153305283457	2	Cones
1868	Cones_fovea_donor_2	0.60575258073014	2	Cones
1869	Cones_fovea_donor_2	0.581252607059072	2	Cones
1870	Cones_fovea_donor_2	0.598707510132808	2	Cones
1871	Cones_fovea_donor_2	0.448639486928509	14	Cones
1872	Cones_fovea_donor_2	0.570372343486761	0	Cones
1873	Cones_fovea_donor_2	0.583606259012042	0	Cones
1874	Cones_fovea_donor_2	0.646668995466597	0	Cones
1875	Cones_fovea_donor_2	0.64841445635188	0	Cones
1876	Cones_fovea_donor_2	0.602629234977016	11	Cones
1877	Cones_fovea_donor_2	0.561034358791524	2	Cones
1878	Cones_fovea_donor_2	0.591141210804616	2	Cones
1879	Cones_fovea_donor_2	0.550211246316531	2	Cones
1880	Cones_fovea_donor_2	0.508837014336131	2	Cones
1881	Cones_fovea_donor_2	0.413734706506971	14	Cones
1882	Cones_fovea_donor_2	0.457058540848317	14	Cones
1883	Cones_fovea_donor_2	0.575164029176166	14	Cones
1884	Cones_fovea_donor_2	0.650081721279847	0	Cones
1885	Cones_fovea_donor_2	0.630210015042109	11	Cones
1886	Cones_fovea_donor_2	0.606146849777992	0	Cones
1887	Cones_fovea_donor_2	0.549621678923694	0	Cones
1888	Cones_fovea_donor_2	0.62375990458401	12	Cones
1889	Cones_fovea_donor_2	0.622543443825939	12	Cones
1890	Cones_fovea_donor_2	0.604431476966453	11	Cones
1891	Cones_fovea_donor_2	0.589506352950524	11	Cones
1892	Cones_fovea_donor_2	0.647891704312632	11	Cones
1893	Cones_fovea_donor_2	0.601604329397273	2	Cones
1894	Cones_fovea_donor_2	0.575619836230065	0	Cones
1895	Cones_fovea_donor_2	0.619336944656307	0	Cones
1896	Cones_fovea_donor_2	0.615319915589713	2	Cones
1897	Cones_fovea_donor_2	0.605877785865393	11	Cones
1898	Cones_fovea_donor_2	0.639201513690372	2	Cones
1899	Cones_fovea_donor_2	0.646206309422894	0	Cones
1900	Cones_fovea_donor_2	0.619470066247668	0	Cones
1901	Cones_fovea_donor_2	0.59245821725644	2	Cones
1902	Cones_fovea_donor_2	0.607538883595008	11	Cones
1903	Cones_fovea_donor_2	0.625742482585431	0	Cones
1904	Cones_fovea_donor_2	0.631896449215788	0	Cones
1905	Cones_fovea_donor_2	0.642057257693716	12	Cones
1906	Cones_fovea_donor_2	0.652799546430339	2	Cones
1907	Cones_fovea_donor_2	0.578062019210401	2	Cones
1908	Cones_fovea_donor_2	0.597888393735045	2	Cones
1909	Cones_fovea_donor_2	0.647434429196967	0	Cones
1910	Cones_fovea_donor_2	0.617600581519088	2	Cones
1911	Cones_fovea_donor_2	0.430707253290753	2	Cones
1912	Cones_fovea_donor_2	0.522811826713748	14	Cones
1913	Cones_fovea_donor_2	0.638259298139962	11	Cones
1914	Cones_fovea_donor_2	0.585964652948934	2	Cones
1915	Cones_fovea_donor_2	0.655340934542804	0	Cones
1916	Cones_fovea_donor_2	0.592440878625364	11	Cones
1917	Cones_fovea_donor_2	0.597985571608904	2	Cones
1918	Cones_fovea_donor_2	0.582011918001249	2	Cones
1919	Cones_fovea_donor_2	0.609806719277702	2	Cones
1920	Cones_fovea_donor_2	0.600898290830438	11	Cones
1921	Cones_fovea_donor_2	0.664460757112443	0	Cones
1922	Cones_fovea_donor_2	0.587886218835176	2	Cones
1923	Cones_fovea_donor_2	0.614791076712006	2	Cones
1924	Cones_fovea_donor_2	0.662387646396871	12	Cones
1925	Cones_fovea_donor_2	0.607282892110239	2	Cones
1926	Cones_fovea_donor_2	0.574142774334746	2	Cones
1927	Cones_fovea_donor_2	0.562594773585907	2	Cones
1928	Cones_fovea_donor_2	0.619919666388612	0	Cones
1929	Cones_fovea_donor_2	0.585828870134746	2	Cones
1930	Cones_fovea_donor_2	0.546410681767767	2	Cones
1931	Cones_fovea_donor_2	0.630476930253681	0	Cones
1932	Cones_fovea_donor_2	0.617112593457423	2	Cones
1933	Cones_fovea_donor_2	0.616053261280349	0	Cones
1934	Cones_fovea_donor_2	0.608028672295875	2	Cones
1935	Cones_fovea_donor_2	0.496318972664831	0	Cones
1936	Cones_fovea_donor_2	0.649798250896309	0	Cones
1937	Cones_fovea_donor_2	0.582811506365344	2	Cones
1938	Cones_fovea_donor_2	0.629000441913769	2	Cones
1939	Cones_fovea_donor_2	0.577832315155584	2	Cones
1940	Cones_fovea_donor_2	0.677053514995518	12	Cones
1941	Cones_fovea_donor_2	0.59020521605014	12	Cones
1942	Cones_fovea_donor_2	0.562970625212372	0	Cones
1943	Cones_fovea_donor_2	0.61670882175362	2	Cones
1944	Cones_fovea_donor_2	0.638011865922359	0	Cones
1945	Cones_fovea_donor_2	0.644435187296337	12	Cones
1946	Cones_fovea_donor_2	0.609483098620495	2	Cones
1947	Cones_fovea_donor_2	0.548058608056214	14	Cones
1948	Cones_fovea_donor_2	0.525882666664413	14	Cones
1949	Cones_fovea_donor_2	0.590851468285083	2	Cones
1950	Cones_fovea_donor_2	0.635230278474487	12	Cones
1951	Cones_fovea_donor_2	0.630844252275737	0	Cones
1952	Cones_fovea_donor_2	0.586358622462552	2	Cones
1953	Cones_fovea_donor_2	0.615750085261956	0	Cones
1954	Cones_fovea_donor_2	0.628756527679794	0	Cones
1955	Cones_fovea_donor_2	0.65816386023932	12	Cones
1956	Cones_fovea_donor_2	0.611979154554469	12	Cones
1957	Cones_fovea_donor_2	0.612375354158514	11	Cones
1958	Cones_fovea_donor_2	0.514378943282529	14	Cones
1959	Cones_fovea_donor_2	0.605863530954524	0	Cones
1960	Cones_fovea_donor_2	0.644589384693262	0	Cones
1961	Cones_fovea_donor_2	0.612777662851471	2	Cones
1962	Cones_fovea_donor_2	0.620270302969062	0	Cones
1963	Cones_fovea_donor_2	0.597584163163545	2	Cones
1964	Cones_fovea_donor_2	0.481681584410843	14	Cones
1965	Cones_fovea_donor_2	0.511529675313155	0	Cones
1966	Cones_fovea_donor_2	0.645550121451566	0	Cones
1967	Cones_fovea_donor_2	0.620719841151158	2	Cones
1968	Cones_fovea_donor_2	0.659286402281929	0	Cones
1969	Cones_fovea_donor_2	0.619655325513253	2	Cones
1970	Cones_fovea_donor_2	0.496439901904225	14	Cones
1971	Cones_fovea_donor_2	0.597234394883202	2	Cones
1972	Cones_fovea_donor_2	0.582056124955922	2	Cones
1973	Cones_fovea_donor_2	0.645186243225725	12	Cones
1974	Cones_fovea_donor_2	0.459621447161206	14	Cones
1975	Cones_fovea_donor_2	0.598690204225136	2	Cones
1976	Cones_fovea_donor_2	0.624446182252025	2	Cones
1977	Cones_fovea_donor_2	0.640531247229529	12	Cones
1978	Cones_fovea_donor_2	0.504759071728287	2	Cones
1979	Cones_fovea_donor_2	0.587302611699748	2	Cones
1980	Cones_fovea_donor_2	0.502736194434897	14	Cones
1981	Cones_fovea_donor_2	0.601844300046623	0	Cones
1982	Cones_fovea_donor_2	0.58428093090908	11	Cones
1983	Cones_fovea_donor_2	0.577663343193565	2	Cones
1984	Cones_fovea_donor_2	0.621597861724793	0	Cones
1985	Cones_fovea_donor_2	0.590718425975612	14	Cones
1986	Cones_fovea_donor_2	0.634151240605154	0	Cones
1987	Cones_fovea_donor_2	0.622867810124735	12	Cones
1988	Cones_fovea_donor_2	0.584347843989832	2	Cones
1989	Cones_fovea_donor_2	0.656977598554916	0	Cones
1990	Cones_fovea_donor_2	0.551074021003441	0	Cones
1991	Cones_fovea_donor_2	0.647320820755415	0	Cones
1992	Cones_fovea_donor_2	0.483363822348335	14	Cones
1993	Cones_fovea_donor_2	0.432857673726777	14	Cones
1994	Cones_fovea_donor_2	0.622616632733059	11	Cones
[truncated: 34,570 more rows]
