# Supplementary material for: HBEGF-TNF induce a complex outer retinal pathology with photoreceptor cell extrusion in human organoids
Source: Nat Commun. 2022 Oct 19;13:6183. doi: 10.1038/s41467-022-33848-y (PMC9581928; doi:10.1038/s41467-022-33848-y)
Supplement: Supplementary file 15 — Source Data [file 41467_2022_33848_MOESM15_ESM.zip › source_data_new/Fig2_SuppFig6_flow-cytometry.xlsx]

## Sheet: Fig.2e1,e2,f
Cell composition & cell death analysis: flow cytometry
Fig.2 e1, e2
hiPSC lines: 5A, CRTD1
N=3 independent HRO differentiations from two different hiPSC lines
2−3 technical replicates (sample set) per independent experiment (N, HRO differentiation) and variable
6−9 pooled HROs per sample set (s)
Fig.2 e1
ARR3 cells (%)
CTRL	HT
41.54	28.28
42.5	21.6
44.82	24.66
34.31	16.65
44.82	20.98
36.3	15.9
29.66	25.01
31.87	21.68
Fig.2 e1
RCVRN cells (%)
CTRL	HT
34.42	29.05
67.1	37.7
67.23	40.81
63.53	32.09
76.34	39.75
64.4	33.2
66.43	55.84
70.92	59.59
Fig.2 e2
SOX9 cells (%)
CTRL	HT
25.94	42.78
20.7	50.4
15.06	45.84
12.55	51.47
36.75	47.64
26.4	58.1
21.48	29.86
26.52	30.53
Fig.2 f
hiPSC line: CRTD1
N=1 independent HRO differentiation with sample sets (s) per variable
2 pooled HROs per sample set (s)
Fig.2 f
Calcein+ cells (%)
CTRL	HT
97.3	98.9
97.2	98.2
96.8	98.4
98.6	97.4

## Sheet: Supp.Fig.6f1,f2,g,j,k
Cell composition & cell death analysis: flow cytometry
Supp.Fig.6f1, f2, g, i, j
hiPSC lines: 5A, CRTD1
N=3 independent HRO differentiations from two different hiPSC lines
2−3 technical replicates (sample set) per independent experiment (N, HRO differentiation) and variable
6−9 pooled HROs per sample set (s)
Supp.Fig.6f1
ARR3 cells (%)
CTRL	HT
41.74	26.68
42.1	21.5
47.03	25.31
36.89	17.57
43.73	21.51
37.2	16.2
26.14	23.57
31.13	23.83
Supp.Fig.6f2
based on numbers given for:
Fig.2 e1 RCVRN CTRL
Fig.2 e1 RCVRN HT
Fig.2 e2 SOX9 CTRL
Fig.2 e2 SOX9 HT
CTRL
RCVRN cells (%)	SOX9 cells (%)
34.42	25.94
67.1	20.7
67.23	15.06
63.53	12.55
76.34	36.75
64.4	26.4
66.43	21.48
70.92	26.52
HT
RCVRN cells (%)	SOX9 cells (%)
29.05	42.78
37.7	50.4
40.81	45.84
32.09	51.47
39.75	47.64
33.2	58.1
55.84	29.86
59.59	20.53
Supp.Fig.6g
based on numbers given for:
Fig.2 e1 ARR3 CTRL
Fig.2 e2 RCVRN CTRL
Fig.2 e2 SOX9 CTRL
Supp.Fig.6i
ARR3+RCVRN+ / RCVRN cells (%)
CTRL	HT
60.3	59.6
60	55.6
62.1	57.5
55.1	54.5
57.1	49.9
51.8	46.3
41.1	45.1
43.4	36.6
Supp.Fig.6j
ARR3+SOX9+ / all events (%)			ARR3+SOX9+ events
CTRL	HT		CTRL	HT
0.3	0.1		106	44
0.1	0		44	8
0.1	0.1		50	32
0.2	0.1		84	50
0.6	0.2		255	60
0.2	0.1		73	40
0.2	0.1		84	56
0.1			64
