# Supplementary material for: HBEGF-TNF induce a complex outer retinal pathology with photoreceptor cell extrusion in human organoids
Source: Nat Commun. 2022 Oct 19;13:6183. doi: 10.1038/s41467-022-33848-y (PMC9581928; doi:10.1038/s41467-022-33848-y)
Supplement: Supplementary file 15 — Source Data [file 41467_2022_33848_MOESM15_ESM.zip › source_data_new/Fig5_MG-seal-scar.xlsx]

## Sheet: Fig5d_MGseal_RCVRN_SLC1A3-RLBP1
N=1 (MP#12)
Cell lines: 5A
	HRO-ROI	ROI area	% Area RCVRN	% Area SLC1A3+RLBP1
CTRL	o1a1	17274,6	73.7	41.1
	o1a2	17906.9	69.8	42.6
	o1a3	20679,7	63.5	44.9
	o2a1	17155.5	85.1	44.5
	o2a2	21470.6	82.8	38
	o2a3	11165.8	76.3	37.7
	o3a1	12882.3	80	35.8
	o3a2	8493.8	73.8	39.6
	o3a3	19142.5	67.2	40.6
	o4a1	15644.3	68	34.6
	o4a2	7938.4	79.1	49.1
	o4a3	20064.2	74.9	43
	o5a1	18736.4	75.9	42.8
	o5a2	27197.1	73.2	37.8
	o5a3	17304.5	67.4	34.8
	o6a1	24178.7	72.7	32.5
	o6a2	13799.8	81.8	31.9
	o6a3	20064.2	70	40.9
	o7a1	20064.2	67.7	40.9
	o7a2	14556.5	66	36.1
	o7a3	10272.9	71.8	41.6
	o8a1	29101.1	63.8	34
	o8a2	26712.6	71	33.9
	o8a3	29333.9	75.6	33.8
	o9a1	16101.8	69.8	43.7
	o9a2	9439.3	77.4	42.4
	o9a3	18643.3	73.3	35.5
HT	o1a1	4730.8	5.3	50
	o1a2	7246.3	22.4	44.7
	o1a3	8768	24.3	58.5
	o2a1	8725.5	37	57.9
	o2a2	8306.6	31.5	60.7
	o2a3	7401.7	23	59.9
	o3a1	7343.2	16.8	56.8
	o3a2	11650.7	34.3	59
	o3a3	19743.9	18.8	73
	o4a1	16653.8	19.7	55.6
	o4a2	7440.8	7.2	54.5
	o4a3	9953.4	22.7	60.1
	o5a1	5611.5	26.5	63.3
	o5a2	11872.3	23.2	62
	o6a1	12120.9	17.2	64.4
	o6a2	8452	24.6	39.6
	o6a3	8203.5	19.2	66.5
	o7a1	11358.6	25.9	44
	o7a2	9683.4	18.8	47.7
	o7a3	13167.2	21.6	56.8
	o8a1	10504.3	18.1	59.8
	o8a2	21637.2	23.9	56.6
	o8a3	8640.9	7.6	62.4
	o9a1	18488.7	10.3	60.8
	o9a2	10504.3	22.3	53.7
	o9a3	5309.6	48.8	50.2
