# Supplementary material for: HBEGF-TNF induce a complex outer retinal pathology with photoreceptor cell extrusion in human organoids
Source: Nat Commun. 2022 Oct 19;13:6183. doi: 10.1038/s41467-022-33848-y (PMC9581928; doi:10.1038/s41467-022-33848-y)
Supplement: Supplementary file 15 — Source Data [file 41467_2022_33848_MOESM15_ESM.zip › source_data_new/Fig6_SuppFig12_HT-dynamic.xlsx]

## Sheet: Fig9d_SuppFig12a_KI67 SOX9 DAPI
Experiment	Cell line	Day	Treatment	Organoid	ROI	DAPI	KI67	SOX9	KI67+SOX9+
MCP#13	5A	202	CTRL	1	1	158	0	39	0
				1	2	187	0	33	0
				2	1	210	4	46	1
				2	2	275	3	46	0
				3	1	242	11	85	4
				3	2	192	2	42	0
				4	1	266	2	92	0
				4	2	180	0	39	0
				5	1	153	1	38	0
				5	2	167	0	37	0
MCP#13	5A	210	CTRL	1	1	211	0	60	0
				1	2	246	4	84	1
				2	1	148	1	38	0
				2	2	232	1	36	0
				3	1	229	3	34	3
				3	2	191	1	57	0
				4	1	166	3	34	1
				4	2	118	1	26	0
				5	1	110	0	44	0
				5	2	159	1	51	0
MCP#13	5A	220	CTRL	1	1	130	0	29	0
				1	2	185	0	41	0
				2	1	161	0	43	0
				2	2	134	3	30	1
				3	1	126	1	44	0
				3	2	146	0	33	0
				4	1	159	0	33	0
				4	2	150	4	52	1
				5	1	227	4	39	3
				5	2	181	2	44	0
MCP#13	5A	240	CTRL	1	1	104	5	33	5
				1	2	131	3	35	3
				2	1	129	3	40	2
				2	2	135	2	34	2
				3	1	155	5	53	5
				3	2	154	6	76	5
				4	1	179	4	51	3
				4	2	129	0	39	0
				5	1	134	10	43	7
				5	2	179	4	47	3
MCP#13	5A	202	HT 2 days	1	1	162	3	57	3
				1	2	213	6	60	4
				2	1	235	10	73	5
				2	2	152	2	41	2
				3	1	243	1	51	1
				3	2	158	1	31	0
				4	1	187	0	34	0
				4	2	116	2	38	1
				5	1	339	0	69	0
				5	2	169	3	36	1
MCP#13	5A	204	HT 4 days	1	1	211	34	63	24
				1	2	230	23	65	17
				2	1	168	16	40	13
				2	2	255	18	55	9
				3	1	189	13	51	9
				3	2	227	24	90	13
				4	1	232	29	91	15
				4	2	203	6	55	4
				5	1	175	30	39	23
				5	2	219	19	50	13
MCP#13	5A	206	HT 6 days	1	1	193	18	50	14
				1	2	195	26	59	14
				2	1	158	42	43	32
				2	2	233	21	62	14
				3	1	228	10	68	9
				3	2	203	34	49	22
				4	1	189	14	70	11
				4	2	252	33	131	17
				5	1	331	101	177	53
				5	2	302	82	110	50
MCP#13	5A	208	HT 8 days	1	1	152	34	50	13
				1	2	157	48	62	20
				2	1	180	35	59	13
				2	2	149	28	67	11
				3	1	182	14	50	10
				3	2	139	39	79	19
				4	1	282	17	83	12
				4	2	138	27	48	11
				5	1	172	37	78	16
				5	2	194	23	63	11
MCP#13	5A	210	HT 10 days	1	1	182	51	109	37
				1	2	191	28	88	19
				2	1	205	18	71	11
				2	2	339	40	136	21
				3	1	323	44	122	26
				3	2	233	30	98	18
				4	1	195	33	88	23
				4	2	242	35	101	27
				5	1	200	29	83	19
				5	2	196	34	103	18
MCP#13	5A	220	HT 20 days	1	1	172	25	103	19
				1	2	203	17	150	10
				2	1	212	7	110	2
				2	2	223	18	141	8
				3	1	207	18	133	6
				3	2	221	17	144	6
				4	1	256	32	131	14
				4	2	180	11	96	6
				5	1	265	11	168	5
				5	2	208	20	157	6
MCP#13	5A	240	HT 40 days	1	1	270	13	178	4
				1	2	237	18	120	11
				2	1	173	13	65	8
				2	2	211	6	102	3
				3	1	221	15	139	14
				3	2	271	17	145	8
				4	1	217	15	109	6
				4	2	212	23	98	15
				5	1	279	22	154	10
				5	2	182	13	126	8

## Sheet: Fig9d_SuppFig12a_RCVRN GFAP
Experiment	Cell Line	Day	Treatment	Organoid	ROI	total area	DAPI	RCVRN	GFAP
MCP#13	5A	D202	Ctrl	1	1	180983	50440	62911	32
				1	2	200282	48308	72655	56
				2	1	290153	60787	104598	129
				2	2	197166	69087	61542	179
				3	1	222020	54728	73209	41
				3	2	241060	81864	80270	134
				4	1	148050	41602	53945	115
				4	2	223344	48287	70307	104
				5	1	134364	38885	52821	60
				5	2	190367	48715	64786	55
MCP#13	5A	D210	Ctrl	1	1	198440	62191	72719	103
				1	2	173556	51338	66920	145
				2	1	204006	56877	80979	98
				2	2	162334	41655	63332	87
				3	1	151471	46759	60778	372
				3	2	170416	49131	62951	98
				4	1	147122	47638	61517	149
				4	2	157677	42825	63636	249
				5	1	186614	54006	76378	47
				5	2	151461	50588	63438	89
MCP#13	5A	D220	Ctrl	1	1	174140	45259	68741	52
				1	2	149266	49034	60334	39
				2	1	164539	54117	65423	109
				2	2	181648	54240	69430	30
				3	1	201534	65821	83431	102
				3	2	162031	45790	62387	209
				4	1	146151	42413	54588	302
				4	2	186626	38445	68286	107
				5	1	153004	40439	48129	35
				5	2	178518	40220	61222	173
MCP#13	5A	D240	Ctrl	1	1	168852	43834	58471	71
				1	2	150833	30619	54580	66
				2	1	179471	44796	67459	102
				2	2	158918	39348	52114	62
				3	1	127824	40763	51833	12
				3	2	139957	42687	52206	99
				4	1	139957	45234	49581	38
				4	2	199641	61150	76281	299
				5	1	184693	41205	69202	127
				5	2	162027	47247	59583	205
MCP#13	5A	D202	HT	1	1	167635	50676	60820	165
				1	2	133092	38397	49054	187
				2	1	257476	83036	82585	518
				2	2	144914	42344	54696	254
				3	1	163270	52230	62192	273
				3	2	147421	41381	55864	223
				4	1	205248	48500	69410	70
				4	2	173522	37689	54174	109
				5	1	123796	37894	46373	197
				5	2	160448	37593	53872	159
MCP#13	5A	D204	HT	1	1	191894	57664	66314	472
				1	2	167616	49212	58079	254
				2	1	258440	65101	95611	57
				2	2	172919	42417	54445	339
				3	1	138069	42539	51033	257
				3	2	181626	43572	56137	285
				4	1	133748	40967	46519	179
				4	2	190325	50417	58154	217
				5	1	149293	53835	57899	214
				5	2	150855	49028	51990	27
MCP#13	5A	D206	HT	1	1	169169	59057	59500	1259
				1	2	132801	43997	47775	1404
				2	1	126580	39341	38650	5552
				2	2	172637	40138	57419	20
				3	1	145550	41569	50511	434
				3	2	128750	49530	47033	215
				4	1	136846	45912	52411	1624
				4	2	130613	39824	48283	9395
				5	1	208670	48495	68717	2653
				5	2	128764	44810	44985	2320
MCP#13	5A	D208	HT	1	1	178226	57852	39147	1788
				1	2	137447	48945	40906	8775
				2	1	192536	58454	45896	2604
				2	2	182537	63249	41958	664
				3	1	121303	45622	21774	9326
				3	2	138393	51856	26674	1082
				4	1	200258	69089	45210	14545
				4	2	163920	58044	37768	7867
				5	1	146183	48328	35840	7230
				5	2	149276	44320	30552	11791
MCP#13	5A	D210	HT	1	1	175714	57933	13366	22553
				1	2	147738	46434	15880	15205
				2	1	107907	37681	19480	9426
				2	2	133124	47818	38034	7797
				3	1	187839	60052	41158	15199
				3	2	230746	62786	43430	8521
				4	1	224515	73439	27859	7709
				4	2	177912	63319	25902	13258
				5	1	124101	44813	26700	7362
				5	2	162328	53909	36598	8344
MCP#13	5A	D220	HT	1	1	180067	67417	26758	30162
				1	2	167009	60407	5905	30333
				2	1	215244	68469	18580	22250
				2	2	188770	70732	30286	24777
				3	1	205900	68194	30418	30651
				3	2	174178	64742	38173	35814
				4	1	209596	71137	22257	22819
				4	2	227637	69930	48946	31168
				5	1	179759	64246	35488	29543
				5	2	175425	64995	34514	38971
MCP#13	5A	D240	HT	1	1	246277	85138	18698	31015
				1	2	159542	48421	8588	36024
				2	1	244122	79950	14091	31030
				2	2	171985	56583	6945	29174
				3	1	201821	67610	16796	32405
				3	2	226751	70497	23676	30480
				4	1	211187	57823	12049	31138
				4	2	16634.7	9468	4335	1199
				5	1	217080	65645	19160	40034
				5	2	215853	58928	9735	36265

## Sheet: Fig9d_SuppFig12a_ARR3 NRL TUNEL
Experiment	Treatment	DAY stopped	HRO_ROI	DAPI	TUNEL	NRL	ARR3
MCP#13	HT	D202	a1_1	176	0	46	53
MCP#13	HT	D202	a1_2	212	0	50	47
MCP#13	HT	D202	a2_1	252	0	44	56
MCP#13	HT	D202	a2_2	235	0	47	41
MCP#13	HT	D202	a3_1	196	1	49	47
MCP#13	HT	D202	a3_2	186	0	41	60
MCP#13	HT	D202	a4_1	224	0	47	63
MCP#13	HT	D202	a4_2	196	0	30	48
MCP#13	HT	D202	a5_1	202	0	56	59
MCP#13	HT	D202	a5_2	184	0	55	21
MCP#13	HT	D204	a1_1	263	0	69	42
MCP#13	HT	D204	a1_2	198	3	62	36
MCP#13	HT	D204	a2_1	243	5	56	28
MCP#13	HT	D204	a2_2	247	3	65	41
MCP#13	HT	D204	a3_1	224	0	59	31
MCP#13	HT	D204	a3_2	219	0	65	21
MCP#13	HT	D204	a4_1	204	1	46	48
MCP#13	HT	D204	a4_2	171	0	45	50
MCP#13	HT	D204	a5_1	213	0	61	31
MCP#13	HT	D204	a5_2	185	2	41	27
MCP#13	HT	D206	a1_1	199	0	47	40
MCP#13	HT	D206	a1_2	192	1	65	52
MCP#13	HT	D206	a2_1	193	0	42	34
MCP#13	HT	D206	a2_2	215	0	59	35
MCP#13	HT	D206	a3_1	135	0	29	19
MCP#13	HT	D206	a3_2	211	31	45	64
MCP#13	HT	D206	a4_1	177	0	36	24
MCP#13	HT	D206	a4_2	161	0	43	40
MCP#13	HT	D206	a5_1	238	0	79	39
MCP#13	HT	D206	a5_2	225	1	47	56
MCP#13	HT	D208	a1_1	211	10	30	35
MCP#13	HT	D208	a1_2	221	9	9	38
MCP#13	HT	D208	a2_1	176	0	38	38
MCP#13	HT	D208	a2_2	213	0	37	25
MCP#13	HT	D208	a3_1	246	1	40	39
MCP#13	HT	D208	a3_2	236	1	77	52
MCP#13	HT	D208	a4_1	207	0	25	38
MCP#13	HT	D208	a4_2	203	0	42	31
MCP#13	HT	D208	a5_1	176	2	20	37
MCP#13	HT	D208	a5_2	235	0	40	37
MCP#13	Ctrl	D210	a1_1	349	1	111	68
MCP#13	Ctrl	D210	a1_2	223	1	60	50
MCP#13	Ctrl	D210	a2_1	182	1	40	55
MCP#13	Ctrl	D210	a2_2	229	6	58	66
MCP#13	Ctrl	D210	a3_1	190	0	44	51
MCP#13	Ctrl	D210	a3_2	218	0	59	68
MCP#13	Ctrl	D210	a4_1	212	0	60	47
MCP#13	Ctrl	D210	a4_2	200	0	59	45
MCP#13	Ctrl	D210	a5_1	173	0	41	40
MCP#13	Ctrl	D210	a5_2	184	1	30	60
MCP#13	HT	D210	a1_1	213	0	21	25
MCP#13	HT	D210	a1_2	409	15	20	26
MCP#13	HT	D210	a2_1	288	0	23	42
MCP#13	HT	D210	a2_2	271	0	14	43
MCP#13	HT	D210	a3_1	293	0	12	22
MCP#13	HT	D210	a3_2	277	1	15	34
MCP#13	HT	D210	a4_1	193	1	14	35
MCP#13	HT	D210	a4_2	256	0	1	28
MCP#13	HT	D210	a5_1	303	0	8	27
MCP#13	HT	D210	a5_2	344	9	15	31
MCP#13	Ctrl	D220	a1_1	207	1	59	48
MCP#13	Ctrl	D220	a1_2	214	0	46	65
MCP#13	Ctrl	D220	a2_1	225	2	57	63
MCP#13	Ctrl	D220	a2_2	164	0	28	51
MCP#13	Ctrl	D220	a3_1	201	0	38	62
MCP#13	Ctrl	D220	a3_2	177	0	41	39
MCP#13	Ctrl	D220	a4_1	192	0	33	52
MCP#13	Ctrl	D220	a4_2	201	0	42	58
MCP#13	Ctrl	D220	a5_1	195	3	39	53
MCP#13	Ctrl	D220	a5_2	205	0	44	85
MCP#13	HT	D220	a1_1	219	1	10	26
MCP#13	HT	D220	a1_2	224	7	8	27
MCP#13	HT	D220	a2_1	242	0	14	21
MCP#13	HT	D220	a2_2	268	2	27	24
MCP#13	HT	D220	a3_1	212	0	19	21
MCP#13	HT	D220	a3_2	366	4	14	19
MCP#13	HT	D220	a4_1	214	3	16	22
MCP#13	HT	D220	a4_2	194	12	6	3
MCP#13	HT	D220	a5_1	357	0	30	23
MCP#13	HT	D220	a5_2	372	7	19	37
MCP#13	Ctrl	D240	a1_1	200	0	69	59
MCP#13	Ctrl	D240	a1_2	197	4	31	77
MCP#13	Ctrl	D240	a2_1	194	0	56	52
MCP#13	Ctrl	D240	a2_2	173	1	33	54
MCP#13	Ctrl	D240	a3_1	211	0	42	50
MCP#13	Ctrl	D240	a3_2	223	0	51	66
MCP#13	Ctrl	D240	a4_1	202	13	38	69
MCP#13	Ctrl	D240	a4_2	260	3	66	87
MCP#13	Ctrl	D240	a5_1	162	8	40	59
MCP#13	Ctrl	D240	a5_2	181	0	57	48
MCP#13	HT	D240	a1_1	304	1	9	17
MCP#13	HT	D240	a1_2	301	11	0	10
MCP#13	HT	D240	a2_1	309	6	4	9
MCP#13	HT	D240	a2_2	288	0	5	7
MCP#13	HT	D240	a3_1	163	0	0	1
MCP#13	HT	D240	a3_2	252	0	29	15
MCP#13	HT	D240	a4_1	197	3	15	7
MCP#13	HT	D240	a4_2	268	2	14	17
MCP#13	HT	D240	a5_1	240	0	18	14
MCP#13	HT	D240	a5_2	284	0	2	2

## Sheet: SuppFig12a_ectopic NRL ARR3
Experiment	Cell Line	Day	Treatment	Organoid	ROI	circumference (um)	NRL+ ectopic	ARR3+ ectopic
MCP#13	5A	D202	Ctrl	1	1	759	0	0
				1	2	611	0	0
				2	1	336	0	0
				2	2	364	0	0
				3	1	672	0	0
				3	2	548	0	0
				4	1	575	0	0
				4	2	642	0	0
				5	1	619	0	0
				5	2	729	0	0
MCP#13	5A	D210	Ctrl	1	1	608	1	2
				1	2	650	0	2
				2	1	618	0	0
				2	2	474	0	0
				3	1	607	0	1
				3	2	713	0	0
				4	1	618	0	0
				4	2	329	0	0
				5	1	497	0	0
				5	2	665	0	0
MCP#13	5A	D220	Ctrl	1	1	645	0	0
				1	2	521	0	1
				2	1	665	0	0
				2	2	410	0	0
				3	1	436	0	1
				3	2	631	0	0
				4	1	352	0	1
				4	2	791	0	0
				5	1	348	0	0
				5	2	349	0	1
MCP#13	5A	D240	Ctrl	1	1	346	0	1
				1	2	522	0	1
				2	1	326	0	0
				2	2	496	0	0
				3	1	628	0	2
				3	2	663	0	0
				4	1	661	0	0
				4	2	681	0	0
				5	1	408	0	1
				5	2	369	0	0
MCP#13	5A	D202	HT	1	1	388	0	4
				1	2	455	0	0
				2	1	364	2	5
				2	2	366	0	0
				3	1	403	1	0
				3	2	362	0	2
				4	1	586	0	0
				4	2	507	0	0
				5	1	672	0	0
				5	2	475	2	2
MCP#13	5A	D204	HT	1	1	483	1	1
				1	2	600	0	3
				2	1	332	0	0
				2	2	486	0	3
				3	1	595	1	1
				3	2	584	2	4
				4	1	392	0	0
				4	2	652	0	3
				5	1	348	0	0
				5	2	560	1	0
MCP#13	5A	D206	HT	1	1	468	0	2
				1	2	396	0	0
				2	1	346	0	2
				2	2	494	2	3
				3	1	499	1	5
				3	2	631	1	4
				4	1	385	2	2
				4	2	571	3	4
				5	1	356	1	3
				5	2	686	1	13
MCP#13	5A	D208	HT	1	1	601	3	6
				1	2	617	4	17
				2	1	359	1	4
				2	2	644	3	16
				3	1	657	1	10
				3	2	533	1	10
				4	1	568	6	8
				4	2	331	0	4
				5	1	426	3	5
				5	2	567	0	4
MCP#13	5A	D210	HT	1	1	622	2	9
				1	2	641	5	11
				2	1	562	3	3
				2	2	359	0	4
				3	1	597	1	7
				3	2	677	2	6
				4	1	661	0	6
				4	2	513	2	10
				5	1	631	5	21
				5	2	530	0	5
MCP#13	5A	D220	HT	1	1	512	4	6
				1	2	363	0	3
				2	1	358	0	1
				2	2	346	2	3
				3	1	533	5	9
				3	2	524	4	5
				4	1	505	1	4
				4	2	522	6	3
				5	1	493	1	2
				5	2	358	4	6
MCP#13	5A	D240	HT	1	1	458	0	0
				1	2	464	2	0
				2	1	360	0	0
				2	2	341	1	0
				3	1	392	0	0
				3	2	265	1	0
				4	1	383	0	0
				4	2	405	0	0
				5	1	370	1	0
				5	2	476	4	0

## Sheet: Fig9e_PIS_ectopic_RCVRN
Experiment	Cell Line	Day	Treatment	Organoid	ROI	RCVRN+ PIS	ectopic cells (RCVRN+)	circumference (um)
MCP#13	5A	D202	Ctrl	1	1	124	0	637
				1	2	137	0	711
				2	1	79	0	338
				2	2	108	1	501
				3	1	104	0	620
				3	2	81	1	352
				4	1	109	0	465
				4	2	126	0	433
				5	1	134	0	605
				5	2	147	1	635
MCP#13	5A	D210	Ctrl	1	1	79	2	340
				1	2	133	1	610
				2	1	107	0	645
				2	2	116	0	574
				3	1	82	2	502
				3	2	126	0	655
				4	1	93	2	514
				4	2	143	1	638
				5	1	121	0	644
				5	2	98	0	415
MCP#13	5A	D220	Ctrl	1	1	153	1	700
				1	2	92	2	506
				2	1	116	0	500
				2	2	136	1	658
				3	1	149	0	680
				3	2	102	0	470
				4	1	109	0	654
				4	2	99	0	417
				5	1	86	4	346
				5	2	107	0	518
MCP#13	5A	D240	Ctrl	1	1	77	0	366
				1	2	96	0	390
				2	1	124	0	605
				2	2	132	1	689
				3	1	127	0	676
				3	2	86	0	496
				4	1	99	0	473
				4	2	75	4	342
				5	1	89	0	385
				5	2	74	1	338
MCP#13	5A	D202	HT	1	1	101	3	484
				1	2	117	3	686
				2	1	121	0	649
				2	2	84	2	407
				3	1	89	0	550
				3	2	78	1	399
				4	1	104	8	638
				4	2	107	3	659
				5	1	94	0	455
				5	2	87	0	449
MCP#13	5A	D204	HT	1	1	53	1	542
				1	2	71	0	346
				2	1	104	1	653
				2	2	89	6	628
				3	1	101	2	504
				3	2	98	1	701
				4	1	61	2	473
				4	2	89	1	354
				5	1	112	6	676
				5	2	92	3	609
MCP#13	5A	D206	HT	1	1	73	0	368
				1	2	94	0	483
				2	1	92	10	645
				2	2	99	0	493
				3	1	61	4	377
				3	2	94	0	452
				4	1	52	6	342
				4	2	101	8	569
				5	1	81	4	372
				5	2	48	5	613
MCP#13	5A	D208	HT	1	1	29	13	344
				1	2	45	13	335
				2	1	61	12	454
				2	2	0	11	348
				3	1	54	16	634
				3	2	41	27	662
				4	1	25	17	655
				4	2	85	10	643
				5	1	0	17	603
				5	2	24	18	649
MCP#13	5A	D210	HT	1	1	0	1	360
				1	2	0	6	477
				2	1	16	8	609
				2	2	54	19	619
				3	1	55	17	627
				3	2	43	18	554
				4	1	0	24	524
				4	2	0	19	403
				5	1	21	15	349
				5	2	28	8	636
MCP#13	5A	D220	HT	1	1	12	12	657
				1	2	0	3	504
				2	1	0	3	415
				2	2	0	22	607
				3	1	13	2	558
				3	2	0	4	482
				4	1	0	4	582
				4	2	31	8	485
				5	1	0	9	625
				5	2	0	1	523
MCP#13	5A	D240	HT	1	1	0	2	428
				1	2	0	1	510
				2	1	0	0	462
				2	2	0	3	475
				3	1	0	3	425
				3	2	0	1	439
				4	1	0	4	347
				4	2	0	0	496
				5	1	0	4	396
				5	2	0	1	388

## Sheet: SuppFig12a_PHH3
Experiment	Cell line	Day	Treatment	Organoid	PHH3	perimeter (um)
MCP#13	5A	202	CTRL	1	0	2469
				2	3	2648
				3	1	2912
				4	0	1433
				5	0	1874
MCP#13	5A	210	CTRL	1	6	2624
				2	2	3128
				3	3	3548
				4	3	3030
				5	6	3510
MCP#13	5A	220	CTRL	1	3	3440
				2	2	2331
				3	1	3200
				4	1	2453
				5	7	2906
MCP#13	5A	240	CTRL	1	7	3707
				2	1	2648
				3	3	2205
				4	0	2834
				5	6	2275
MCP#13	5A	202	HT 2days	1	4	3987
				2	3	2971
				3	3	3887
				4	1	2564
				5	2	2673
MCP#13	5A	204	HT 2days	1	15	2727
				2	1	2333
				3	5	2458
				4	2	2011
				5	8	2966
MCP#13	5A	206	HT 2days	1	22	2948
				2	15	3242
				3	11	2083
				4	5	2469
				5	48	2570
MCP#13	5A	208	HT 2days	1	10	2756
				2	22	3273
				3	13	3581
				4	14	2862
				5	23	2511
MCP#13	5A	210	HT 2days	1	15	5366
				2	9	2421
				3	11	2493
				4	13	4260
				5	18	3841
MCP#13	5A	220	HT 2days	1	17	4119
				2	22	3380
				3	18	4226
				4	9	4027
				5	11	3347
MCP#13	5A	240	HT 2days	1	4	4003
				2	5	2182
				3	3	5225
				4	4	6198
				5	3	2900

## Sheet: SuppFig12b_SOX9_displacement
SOX9+ relative cell numbers (mean of all ROIs, %)
experiment: MCP#13, cell line 5A
Segment	CTRL D202	CTRL D210	CTRL D220	CTRL D240	HT D202	HT D204	HT D206	HT D208	HT D2010	HT D220	HT D240
1	0.05	0.03	0.02	0.09	0.03	0.05	0.09	0.11	0.07	0.08	0.08
2	0.04	0.03	0.11	0.19	0.02	0.15	0.13	0.14	0.13	0.12	0.1
3	0.24	0.32	0.52	0.44	0.17	0.31	0.19	0.15	0.15	0.12	0.11
4	0.42	0.59	0.64	0.38	0.24	0.23	0.17	0.18	0.16	0.12	0.11
5	0.35	0.38	0.28	0.35	0.17	0.12	0.11	0.13	0.15	0.13	0.13
6	0.3	0.2	0.17	0.18	0.14	0.07	0.05	0.11	0.11	0.13	0.14
7	0.32	0.11	0.08	0.08	0.08	0.02	0.07	0.06	0.09	0.11	0.11
8	0.1	0.03	0.06	0.06	0.05	0.01	0.05	0.06	0.07	0.09	0.1
9	0.06	0.03	0.02	0.12	0.05	0.02	0.08	0.03	0.04	0.06	0.07
10	0.11	0.06	0.08	0.14	0.04	0.03	0.06	0.02	0.04	0.04	0.06

## Sheet: SuppFig12c_RCVRN_displacement
RCVRN+ relative area (mean of all ROIs, %)
experiment: MCP#13, cell line 5A
Segment	CTRL D202	CTRL D210	CTRL D220	CTRL D240	HT D202	HT D204	HT D206	HT D208	HT D2010	HT D220	HT D240
1	0.21	0.16	0.17	0.17	0.17	0.22	0.2	0.16	0.16	0.04	0
2	0.22	0.22	0.24	0.22	0.22	0.2	0.18	0.12	0.12	0.08	0.01
3	0.15	0.16	0.19	0.17	0.17	0.12	0.12	0.1	0.13	0.12	0.02
4	0.1	0.11	0.1	0.09	0.12	0.1	0.09	0.09	0.15	0.13	0.04
5	0.08	0.08	0.08	0.09	0.08	0.08	0.08	0.1	0.12	0.13	0.05
6	0.06	0.08	0.07	0.09	0.07	0.07	0.06	0.1	0.1	0.14	0.09
7	0.05	0.07	0.06	0.08	0.05	0.06	0.08	0.1	0.08	0.13	0.14
8	0.04	0.06	0.04	0.05	0.05	0.05	0.06	0.08	0.07	0.1	0.12
9	0.04	0.04	0.03	0.02	0.03	0.05	0.07	0.08	0.05	0.07	0.23
10	0.04	0.02	0.02	0.02	0.04	0.05	0.05	0.07	0.03	0.08	0.3

## Sheet: SuppFig12d_DAPI_displacement
DAPI+ relative area (mean of all ROIs, %)
experiment: MCP#13, cell line 5A
Segment	CTRL D202	CTRL D210	CTRL D220	CTRL D240	HT D202	HT D204	HT D206	HT D208	HT D2010	HT D220	HT D240
1	0.05	0.03	0.02	0.02	0.03	0.11	0.12	0.12	0.13	0.12	0.1
2	0.22	0.18	0.2	0.21	0.2	0.22	0.18	0.14	0.12	0.12	0.1
3	0.22	0.19	0.21	0.23	0.22	0.19	0.16	0.13	0.12	0.12	0.08
4	0.18	0.2	0.2	0.21	0.2	0.16	0.15	0.12	0.13	0.11	0.09
5	0.13	0.17	0.16	0.14	0.15	0.12	0.12	0.13	0.12	0.1	0.08
6	0.06	0.11	0.11	0.09	0.09	0.08	0.09	0.11	0.1	0.11	0.09
7	0.04	0.06	0.05	0.06	0.04	0.05	0.07	0.1	0.09	0.11	0.1
8	0.03	0.03	0.03	0.02	0.03	0.03	0.04	0.07	0.08	0.09	0.11
9	0.04	0.03	0.02	0.01	0.02	0.02	0.04	0.05	0.07	0.07	0.13
10	0.02	0.01	0.01	0	0.01	0.03	0.02	0.03	0.04	0.06	0.13
