# Supplementary material for: HBEGF-TNF induce a complex outer retinal pathology with photoreceptor cell extrusion in human organoids
Source: Nat Commun. 2022 Oct 19;13:6183. doi: 10.1038/s41467-022-33848-y (PMC9581928; doi:10.1038/s41467-022-33848-y)
Supplement: Supplementary file 15 — Source Data [file 41467_2022_33848_MOESM15_ESM.zip › source_data_new/Fig8_SuppFig17_HT-MEKi-GsMTx4.xlsx]

## Sheet: Fig8b_NRL_ARR3_TUNEL_DAPI
Experiment	Treatment	Cell line	Day stopped	HRO_ROI	DAPI	TUNEL	NRL	ARR3
MCP#2L	Ctrl	CRTD1	D210	a1_1	380	1	68	85
MCP#2L	Ctrl	CRTD1	D210	a1_2	243	0	49	47
MCP#2L	Ctrl	CRTD1	D210	a2_1	532	2	67	119
MCP#2L	Ctrl	CRTD1	D210	a2_2	212	0	53	41
MCP#2L	Ctrl	CRTD1	D210	a3_1	338	5	53	67
MCP#2L	Ctrl	CRTD1	D210	a3_2	245	0	48	69
MCP#2L	Ctrl	CRTD1	D210	a4_1	290	1	46	70
MCP#2L	Ctrl	CRTD1	D210	a4_2	285	0	57	55
MCP#2L	Ctrl	CRTD1	D210	a5_1	271	0	38	90
MCP#2L	Ctrl	CRTD1	D210	a5_2	218	0	66	28
MCP#3L	Ctrl	CRTD1	D210	a1_1	221	0	48	43
MCP#3L	Ctrl	CRTD1	D210	a1_2	307	0	45	32
MCP#3L	Ctrl	CRTD1	D210	a2_1	330	10	67	88
MCP#3L	Ctrl	CRTD1	D210	a2_2	388	0	136	55
MCP#3L	Ctrl	CRTD1	D210	a3_1	308	1	57	63
MCP#3L	Ctrl	CRTD1	D210	a3_2	330	2	46	79
MCP#3L	Ctrl	CRTD1	D210	a4_1	169	0	30	36
MCP#3L	Ctrl	CRTD1	D210	a4_2	259	1	63	57
MCP#3L	Ctrl	CRTD1	D210	a5_1	341	2	42	92
MCP#3L	Ctrl	CRTD1	D210	a5_2	335	0	73	86
MV#128	Ctrl	CRTD1	D210	a1_1	256	1	58	60
MV#128	Ctrl	CRTD1	D210	a1_2	234	0	69	64
MV#128	Ctrl	CRTD1	D210	a2_1	190	0	68	52
MV#128	Ctrl	CRTD1	D210	a2_2	257	1	76	40
MV#128	Ctrl	CRTD1	D210	a3_1	246	0	85	52
MV#128	Ctrl	CRTD1	D210	a3_2	271	0	62	56
MV#128	Ctrl	CRTD1	D210	a4_1	228	4	51	55
MV#128	Ctrl	CRTD1	D210	a4_2	233	0	69	46
MV#128	Ctrl	CRTD1	D210	a5_1	353	0	81	73
MV#128	Ctrl	CRTD1	D210	a5_2	259	0	85	61
MCP#2L	HT	CRTD1	D210	a1_1	361	2	18	20
MCP#2L	HT	CRTD1	D210	a1_2	239	0	4	57
MCP#2L	HT	CRTD1	D210	a2_1	214	2	19	16
MCP#2L	HT	CRTD1	D210	a2_2	272	0	31	37
MCP#2L	HT	CRTD1	D210	a3_1	220	30	28	17
MCP#2L	HT	CRTD1	D210	a3_2	231	0	33	35
MCP#2L	HT	CRTD1	D210	a4_1	253	0	38	48
MCP#2L	HT	CRTD1	D210	a4_2	282	6	31	15
MCP#2L	HT	CRTD1	D210	a5_1	314	8	19	39
MCP#2L	HT	CRTD1	D210	a5_2	270	0	21	15
MCP#3L	HT	CRTD1	D210	a1_1	363	3	37	34
MCP#3L	HT	CRTD1	D210	a1_2	262	0	23	28
MCP#3L	HT	CRTD1	D210	a2_1	232	0	64	38
MCP#3L	HT	CRTD1	D210	a2_2	354	0	29	22
MCP#3L	HT	CRTD1	D210	a3_1	421	1	16	65
MCP#3L	HT	CRTD1	D210	a3_2	268	0	14	44
MCP#3L	HT	CRTD1	D210	a4_1	281	0	42	25
MCP#3L	HT	CRTD1	D210	a4_2	283	0	42	39
MCP#3L	HT	CRTD1	D210	a5_1	303	1	47	41
MCP#3L	HT	CRTD1	D210	a5_2	297	6	27	36
MV#128	HT	CRTD1	D210	a1_1	401	0	59	43
MV#128	HT	CRTD1	D210	a1_2	204	0	46	14
MV#128	HT	CRTD1	D210	a2_1	272	0	26	19
MV#128	HT	CRTD1	D210	a2_2	326	0	70	47
MV#128	HT	CRTD1	D210	a3_1	277	0	30	53
MV#128	HT	CRTD1	D210	a3_2	234	0	31	28
MV#128	HT	CRTD1	D210	a4_1	323	0	25	24
MV#128	HT	CRTD1	D210	a4_2	481	0	50	19
MV#128	HT	CRTD1	D210	a5_1	328	0	42	32
MV#128	HT	CRTD1	D210	a5_2	267	2	15	28
MCP#2L	HT + Gsmtx4	CRTD1	D210	a1_1	303	0	94	60
MCP#2L	HT + Gsmtx4	CRTD1	D210	a1_2	278	1	101	40
MCP#2L	HT + Gsmtx4	CRTD1	D210	a2_1	316	0	118	27
MCP#2L	HT + Gsmtx4	CRTD1	D210	a2_2	264	8	50	31
MCP#2L	HT + Gsmtx4	CRTD1	D210	a3_1	368	4	110	79
MCP#2L	HT + Gsmtx4	CRTD1	D210	a3_2	280	0	55	63
MCP#2L	HT + Gsmtx4	CRTD1	D210	a4_1	305	2	56	67
MCP#2L	HT + Gsmtx4	CRTD1	D210	a4_2	293	2	48	81
MCP#2L	HT + Gsmtx4	CRTD1	D210	a5_1	246	2	65	41
MCP#2L	HT + Gsmtx4	CRTD1	D210	a5_2	240	0	43	33
MCP#3L	HT + Gsmtx4	CRTD1	D210	a1_1	269	5	66	37
MCP#3L	HT + Gsmtx4	CRTD1	D210	a1_2	227	6	93	39
MCP#3L	HT + Gsmtx4	CRTD1	D210	a2_1	207	5	34	34
MCP#3L	HT + Gsmtx4	CRTD1	D210	a2_2	255	7	69	84
MCP#3L	HT + Gsmtx4	CRTD1	D210	a3_1	329	0	63	54
MCP#3L	HT + Gsmtx4	CRTD1	D210	a3_2	310	0	20	50
MCP#3L	HT + Gsmtx4	CRTD1	D210	a4_1	239	2	55	48
MCP#3L	HT + Gsmtx4	CRTD1	D210	a4_2	264	2	58	52
MCP#3L	HT + Gsmtx4	CRTD1	D210	a5_1	252	9	56	56
MCP#3L	HT + Gsmtx4	CRTD1	D210	a5_2	188	5	45	47
MV#128	HT + Gsmtx4	CRTD1	D210	a1_1	251	0	37	52
MV#128	HT + Gsmtx4	CRTD1	D210	a1_2	198	2	49	57
MV#128	HT + Gsmtx4	CRTD1	D210	a2_1	164	4	35	28
MV#128	HT + Gsmtx4	CRTD1	D210	a2_2	168	0	29	29
MV#128	HT + Gsmtx4	CRTD1	D210	a3_1	238	0	36	36
MV#128	HT + Gsmtx4	CRTD1	D210	a3_2	326	3	36	32
MV#128	HT + Gsmtx4	CRTD1	D210	a4_1	276	6	36	23
MV#128	HT + Gsmtx4	CRTD1	D210	a4_2	271	4	67	77
MV#128	HT + Gsmtx4	CRTD1	D210	a5_1	234	1	27	56
MV#128	HT + Gsmtx4	CRTD1	D210	a5_2	218	3	59	42
MCP#2L	HT + UO126	CRTD1	D210	a1_1	309	8	68	61
MCP#2L	HT + UO126	CRTD1	D210	a1_2	204	3	78	74
MCP#2L	HT + UO126	CRTD1	D210	a2_1	197	0	30	37
MCP#2L	HT + UO126	CRTD1	D210	a2_2	246	8	53	38
MCP#2L	HT + UO126	CRTD1	D210	a3_1	212	5	63	44
MCP#2L	HT + UO126	CRTD1	D210	a3_2	282	5	69	74
MCP#2L	HT + UO126	CRTD1	D210	a4_1	338	9	78	80
MCP#2L	HT + UO126	CRTD1	D210	a4_2	196	3	55	40
MCP#2L	HT + UO126	CRTD1	D210	a5_1	258	7	82	49
MCP#2L	HT + UO126	CRTD1	D210	a5_2	241	7	81	61
MCP#3L	HT + UO126	CRTD1	D210	a1_1	248	0	60	54
MCP#3L	HT + UO126	CRTD1	D210	a1_2	229	3	64	35
MCP#3L	HT + UO126	CRTD1	D210	a2_1	187	0	53	59
MCP#3L	HT + UO126	CRTD1	D210	a2_2	285	1	54	95
MCP#3L	HT + UO126	CRTD1	D210	a3_1	245	0	75	63
MCP#3L	HT + UO126	CRTD1	D210	a3_2	216	0	72	63
MCP#3L	HT + UO126	CRTD1	D210	a4_1	242	2	45	64
MCP#3L	HT + UO126	CRTD1	D210	a4_2	207	11	65	39
MCP#3L	HT + UO126	CRTD1	D210	a5_1	205	1	47	41
MCP#3L	HT + UO126	CRTD1	D210	a5_2	277	3	49	51
MV#128	HT + UO126	CRTD1	D210	a1_1	217	0	69	61
MV#128	HT + UO126	CRTD1	D210	a1_2	220	3	65	37
MV#128	HT + UO126	CRTD1	D210	a2_1	247	1	72	50
MV#128	HT + UO126	CRTD1	D210	a2_2	310	2	77	88
MV#128	HT + UO126	CRTD1	D210	a3_1	307	6	119	99
MV#128	HT + UO126	CRTD1	D210	a3_2	285	0	45	51
MV#128	HT + UO126	CRTD1	D210	a4_1	208	1	69	38
MV#128	HT + UO126	CRTD1	D210	a4_2	254	0	89	42
MV#128	HT + UO126	CRTD1	D210	a5_1	187	0	33	59
MV#128	HT + UO126	CRTD1	D210	a5_2	178	1	56	64

## Sheet: Fig8b_ectopic_NRL_ARR3
Experiment	Cell Line	Day	Treatment	Organoid	ROI	circumference (um)	NRL+ ectopic	ARR3+ ectopic
MCP#2L	CRTD1	D210	Ctrl	1	1	502	0	0
				1	2	457	0	0
				2	1	371	0	0
				2	2	388	0	0
				3	1	534	0	0
				3	2	468	0	0
				4	1	379	0	0
				4	2	569	0	0
				5	1	578	0	0
				5	2	591	0	0
MCP#3L	CRTD1	D210	Ctrl	1	1	401	0	0
				1	2	464	0	0
				2	1	523	0	0
				2	2	676	0	0
				3	1	700	0	1
				3	2	652	1	0
				4	1	465	0	3
				4	2	683	0	0
				5	1	373	0	2
				5	2	414	0	0
MCP#128	CRTD1	D210	Ctrl	1	1	349	0	0
				1	2	518	0	0
				2	1	584	0	0
				2	2	372	0	0
				3	1	544	0	0
				3	2	536	1	0
				4	1	449	0	0
				4	2	652	0	0
				5	1	679	0	0
				5	2	591	1	0
MCP#2L	CRTD1	D210	HT	1	1	472	4	6
				1	2	437	1	7
				2	1	444	6	4
				2	2	393	11	18
				3	1	357	0	5
				3	2	591	2	10
				4	1	636	12	17
				4	2	440	4	12
				5	1	553	3	8
				5	2	426	9	10
MCP#3L	CRTD1	D210	HT	1	1	636	15	19
				1	2	409	13	12
				2	1	614	9	13
				2	2	647	13	11
				3	1	475	3	3
				3	2	630	8	18
				4	1	688	8	3
				4	2	631	12	18
				5	1	678	5	17
				5	2	370	5	9
MCP#128	CRTD1	D210	HT	1	1	660	8	13
				1	2	651	9	9
				2	1	428	4	10
				2	2	754	14	15
				3	1	627	3	13
				3	2	509	8	17
				4	1	612	11	12
				4	2	412	12	14
				5	1	486	2	2
				5	2	473	3	6
MCP#2L	CRTD1	D210	HT+Gsmtx4	1	1	290	0	2
				1	2	515	3	2
				2	1	414	0	0
				2	2	326	1	1
				3	1	352	0	1
				3	2	588	3	4
				4	1	503	1	0
				4	2	333	0	1
				5	1	604	0	0
				5	2	554	0	0
MCP#3L	CRTD1	D210	HT+Gsmtx4	1	1	327	2	1
				1	2	476	3	6
				2	1	707	9	14
				2	2	521	4	3
				3	1	652	1	3
				3	2	341	1	0
				4	1	459	1	0
				4	2	365	2	1
				5	1	519	6	8
				5	2	521	0	0
MCP#128	CRTD1	D210	HT+Gsmtx4	1	1	371	0	0
				1	2	335	3	3
				2	1	392	0	0
				2	2	608	5	10
				3	1	383	1	2
				3	2	368	3	1
				4	1	339	1	1
				4	2	514	2	3
				5	1	581	0	0
				5	2	343	0	3
MCP#2L	CRTD1	D210	HT+UO126	1	1	680	0	0
				1	2	635	0	0
				2	1	478	0	0
				2	2	335	0	0
				3	1	350	0	0
				3	2	541	0	0
				4	1	385	0	0
				4	2	664	0	1
				5	1	533	0	0
				5	2	426	0	1
MCP#3L	CRTD1	D210	HT+UO126	1	1	597	1	0
				1	2	392	0	0
				2	1	577	0	2
				2	2	579	1	3
				3	1	479	1	0
				3	2	364	0	0
				4	1	468	1	1
				4	2	661	0	0
				5	1	682	1	1
				5	2	681	0	0
MCP#128	CRTD1	D210	HT+UO126	1	1	511	1	0
				1	2	358	1	1
				2	1	640	4	3
				2	2	541	0	0
				3	1	371	0	0
				3	2	512	0	0
				4	1	566	1	0
				4	2	356	1	0
				5	1	341	0	1
				5	2	586	0	0

## Sheet: Fig8b_GFAP
Experiment	Cell Line	Day	Treatment	Organoid	ROI	total area	DAPI	GFAP
MV#128	CRTD1	D210	Ctrl	1	1	9105.56	4643.69	10.5
				1	2	17369.8	4884.75	1.46
				2	1	9511.37	4301.91	0.62
				2	2	11353.4	3217.85	47.43
				3	1	11709.2	4385.63	37.34
				3	2	11605.3	5459.15	0.1
				4	1	10905.7	5643.99	2.5
				4	2	11669.6	5785.45	0.41
				5	1	9665.1	5314.96	0.42
				5	2	12906	5789.3	0.1
MV#128	CRTD1	D210	HT	1	1	11159.4	4089.74	1522.86
				1	2	23386.1	9770.45	3830.24
				2	1	15881.9	6580.37	2214.83
				2	2	17143.3	5098.59	3712.5
				3	1	15429	5513.68	1986.32
				3	2	10679.4	4848.17	1608.44
				4	1	22480.4	6911	1339.5
				4	2	17790.3	7784.04	1978.62
				5	1	15881.9	6328.47	1248.8
				5	2	14102.8	6159.98	1163.51
MV#128	CRTD1	D210	HT+Gsmtx4	1	1	11094.7	5143.01	34.53
				1	2	13973.5	6636.22	8.63
				2	1	12614.9	5688.42	403.85
				2	2	11579.8	4944.15	96.41
				3	1	9833.17	3754.11	517.12
				3	2	13294.2	4129.16	22.88
				4	1	12164.8	5784.51	1347.4
				4	2	13132.4	5785.66	197.72
				5	1	13391.2	3507.82	1.14
				5	2	11903.3	4725.11	304.53
MV#128	CRTD1	D210	HT+UO126	1	1	10544.8	3965.45	1073.35
				1	2	14264.6	4813.73	700.48
				2	1	10932.9	4043.35	279.26
				2	2	11838.6	5801.57	169.64
				3	1	15817.2	7240.08	51.69
				3	2	15202.6	5979	553.62
				4	1	12606.6	4688.7	102.55
				4	2	13520.6	5481.24	634.12
				5	1	15073.2	5233.48	765.31
				5	2	16561.1	7623.97	679.57
MCP#2L	CRTD1	D210	Ctrl	1	1	15008.5	6157.8	127
				1	2	9574.4	3817.97	16.95
				2	1	19310.5	7112.58	2.49
				2	2	12032.7	5722.53	1.04
				3	1	15623.1	8716.97	45.14
				3	2	10849.4	6278.02	9.38
				4	1	8992.31	5592.74	2.77
				4	2	11032.7	7221.34	0.22
				5	1	11871	5370.92	28.38
				5	2	12809	4187.09	1.35
MCP#2L	CRTD1	D210	HT	1	1	16173	5918.48	1985.69
				1	2	9833.17	4423.7	1775.59
				2	1	11385.8	5151.23	898.62
				2	2	12388.5	4600.82	1760.94
				3	1	16270	6702.27	1144.16
				3	2	18631.3	8031.36	457.73
				4	1	12194.4	4732.6	554.45
				4	2	11773.9	4540.5	1237.36
				5	1	15992	5857.84	1058.95
				5	2	17887.3	5411.97	1026.75
MCP#2L	CRTD1	D210	HT+Gsmtx4	1	1	14426.3	5597.61	16.43
				1	2	13197.1	4864.16	183.79
				2	1	16819.9	7716.33	4.06
				2	2	12970.7	3938.2	208.74
				3	1	10577.1	3693.89	183.96
				3	2	13650	6088.62	238.38
				4	1	15687.8	4491.1	67.92
				4	2	19957.4	8269.23	47.52
				5	1	16755.2	5654.19	401.67
				5	2	19459.7	8070.57	39.84
MCP#2L	CRTD1	D210	HT+UO126	1	1	14588	6108.14	102.03
				1	2	15655.4	4578.46	281.44
				2	1	14588	5411.97	596.58
				2	2	10577.1	3682.76	102.55
				3	1	11968	4516.06	418.62
				3	2	14846.8	6485.41	10.6
				4	1	13067.8	4749.13	95.17
				4	2	10900.6	6250.35	4.78
				5	1	10415.4	5408.12	38.07
				5	2	13682.3	5775.36	243.79
MCP#3L	CRTD1	D210	Ctrl	1	1	14232.2	4510.65	199.18
				1	2	15493.7	6836.01	0.1
				2	1	17111	7776.65	0.1
				2	2	15946.5	8500.75	11.44
				3	1	13003.1	5872.92	0.21
				3	2	15493.7	8715.51	15.81
				4	1	10674.1	5517.21	112.75
				4	2	10544.8	4962.98	45.66
				5	1	13261.8	6595.46	0.31
				5	2	14329.2	7709.16	0.83
MCP#3L	CRTD1	D210	HT	1	1	13132.5	6201.17	1094.87
				1	2	12032.7	4545.28	1558.44
				2	1	14070.5	7938.9	1170.59
				2	2	13294.2	7313.41	1485.42
				3	1	12744.3	6228.83	2048.4
				3	2	12129.7	5814.68	1992.87
				4	1	10286	4481.62	498.29
				4	2	11450.5	5299.01	977.45
				5	1	11127	5050.02	1673.15
				5	2	10124.3	5843.91	658.15
MCP#3L	CRTD1	D210	HT+Gsmtx4	1	1	14749.8	7156.14	0.72
				1	2	10286	4470.81	83
				2	1	14749.7	6108.7	418.73
				2	2	16884.6	6957.29	29.23
				3	1	11773.9	4355.67	59.7
				3	2	13779.4	6504.34	27.25
				4	1	14167.5	5862	519.93
				4	2	14426.3	7691.16	0.1
				5	1	15849.5	5294.86	583.17
				5	2	12477.6	3116.24	377.02
MCP#3L	CRTD1	D210	HT+UO126	1	1	14652.7	4701.39	247.01
				1	2	15849.5	4856.68	90.18
				2	1	15008.5	5499.02	88.61
				2	2	9445.02	5734.27	452.63
				3	1	11871	5820.09	94.75
				3	2	11838.6	5289.34	395.12
				4	1	12970.7	6004.18	121.26
				4	2	15299.6	5913.8	658.78
				5	1	10868.2	5037.75	190.43
				5	2	10512.5	3428.56	0.2

## Sheet: Fig8b_SuppFig17b_KI67_SOX9_DAPI
Experiment	Treatment	Cell line	Day stopped	HRO_ROI	DAPI	KI67	SOX9	KI67+SOX9+
MV#128	Ctrl	CRTD1	D210	a1_1	276	0	77	0
MV#128	Ctrl	CRTD1	D210	a1_2	209	0	67	0
MV#128	Ctrl	CRTD1	D210	a2_1	246	1	74	1
MV#128	Ctrl	CRTD1	D210	a2_2	265	0	76	0
MV#128	Ctrl	CRTD1	D210	a3_1	208	0	43	0
MV#128	Ctrl	CRTD1	D210	a3_2	143	1	48	1
MV#128	Ctrl	CRTD1	D210	a4_1	258	1	66	1
MV#128	Ctrl	CRTD1	D210	a4_2	226	3	49	3
MV#128	Ctrl	CRTD1	D210	a5_1	275	0	57	0
MV#128	Ctrl	CRTD1	D210	a5_2	163	0	31	0
MCP#2L	Ctrl	CRTD1	D210	a1_1	283	0	71	0
MCP#2L	Ctrl	CRTD1	D210	a1_2	293	3	128	1
MCP#2L	Ctrl	CRTD1	D210	a2_1	245	2	64	2
MCP#2L	Ctrl	CRTD1	D210	a2_2	162	0	43	0
MCP#2L	Ctrl	CRTD1	D210	a3_1	208	1	64	0
MCP#2L	Ctrl	CRTD1	D210	a3_2	240	0	46	0
MCP#2L	Ctrl	CRTD1	D210	a4_1	249	0	50	0
MCP#2L	Ctrl	CRTD1	D210	a4_2	206	0	53	0
MCP#2L	Ctrl	CRTD1	D210	a5_1	138	0	26	0
MCP#2L	Ctrl	CRTD1	D210	a5_2	276	0	84	0
MCP#3L	Ctrl	CRTD1	D210	a1_1	205	12	57	10
MCP#3L	Ctrl	CRTD1	D210	a1_2	201	15	56	14
MCP#3L	Ctrl	CRTD1	D210	a2_1	163	0	44	0
MCP#3L	Ctrl	CRTD1	D210	a2_2	266	3	79	2
MCP#3L	Ctrl	CRTD1	D210	a3_1	216	0	39	0
MCP#3L	Ctrl	CRTD1	D210	a3_2	224	0	35	0
MCP#3L	Ctrl	CRTD1	D210	a4_1	212	0	51	0
MCP#3L	Ctrl	CRTD1	D210	a4_2	170	0	40	0
MCP#3L	Ctrl	CRTD1	D210	a5_1	220	1	47	0
MCP#3L	Ctrl	CRTD1	D210	a5_2	238	0	55	0
MV#128	HT	CRTD1	D210	a1_1	263	62	150	41
MV#128	HT	CRTD1	D210	a1_2	159	22	61	15
MV#128	HT	CRTD1	D210	a2_1	207	36	85	36
MV#128	HT	CRTD1	D210	a2_2	151	28	76	24
MV#128	HT	CRTD1	D210	a3_1	291	51	109	51
MV#128	HT	CRTD1	D210	a3_2	231	30	88	16
MV#128	HT	CRTD1	D210	a4_1	201	33	121	21
MV#128	HT	CRTD1	D210	a4_2	173	46	66	39
MV#128	HT	CRTD1	D210	a5_1	208	56	131	47
MV#128	HT	CRTD1	D210	a5_2	130	32	73	25
MCP#2L	HT	CRTD1	D210	a1_1	275	28	88	18
MCP#2L	HT	CRTD1	D210	a1_2	371	62	184	38
MCP#2L	HT	CRTD1	D210	a2_1	178	24	63	19
MCP#2L	HT	CRTD1	D210	a2_2	347	49	106	30
MCP#2L	HT	CRTD1	D210	a3_1	243	18	108	11
MCP#2L	HT	CRTD1	D210	a3_2	266	29	149	14
MCP#2L	HT	CRTD1	D210	a4_1	282	17	179	14
MCP#2L	HT	CRTD1	D210	a4_2	300	30	110	18
MCP#2L	HT	CRTD1	D210	a5_1	222	74	97	51
MCP#2L	HT	CRTD1	D210	a5_2	178	14	64	14
MCP#3L	HT	CRTD1	D210	a1_1	271	13	92	11
MCP#3L	HT	CRTD1	D210	a1_2	323	20	113	16
MCP#3L	HT	CRTD1	D210	a2_1	252	25	118	10
MCP#3L	HT	CRTD1	D210	a2_2	273	48	92	29
MCP#3L	HT	CRTD1	D210	a3_1	214	53	130	38
MCP#3L	HT	CRTD1	D210	a3_2	165	37	91	28
MCP#3L	HT	CRTD1	D210	a4_1	269	28	88	22
MCP#3L	HT	CRTD1	D210	a4_2	275	30	122	26
MCP#3L	HT	CRTD1	D210	a5_1	227	32	74	25
MCP#3L	HT	CRTD1	D210	a5_2	316	102	126	67
MV#128	HT+Gsmtx4	CRTD1	D210	a1_1	189	53	67	31
MV#128	HT+Gsmtx4	CRTD1	D210	a1_2	207	19	74	14
MV#128	HT+Gsmtx4	CRTD1	D210	a2_1	227	32	116	17
MV#128	HT+Gsmtx4	CRTD1	D210	a2_2	155	23	54	13
MV#128	HT+Gsmtx4	CRTD1	D210	a3_1	229	2	53	2
MV#128	HT+Gsmtx4	CRTD1	D210	a3_2	233	2	89	2
MV#128	HT+Gsmtx4	CRTD1	D210	a4_1	172	3	71	3
MV#128	HT+Gsmtx4	CRTD1	D210	a4_2	157	20	62	11
MV#128	HT+Gsmtx4	CRTD1	D210	a5_1	241	18	45	15
MV#128	HT+Gsmtx4	CRTD1	D210	a5_2	258	60	78	45
MCP#2L	HT+Gsmtx4	CRTD1	D210	a1_1	161	45	94	35
MCP#2L	HT+Gsmtx4	CRTD1	D210	a1_2	219	0	46	0
MCP#2L	HT+Gsmtx4	CRTD1	D210	a2_1	294	35	88	32
MCP#2L	HT+Gsmtx4	CRTD1	D210	a2_2	189	14	61	11
MCP#2L	HT+Gsmtx4	CRTD1	D210	a3_1	241	30	98	26
MCP#2L	HT+Gsmtx4	CRTD1	D210	a3_2	267	3	61	2
MCP#2L	HT+Gsmtx4	CRTD1	D210	a4_1	271	26	79	14
MCP#2L	HT+Gsmtx4	CRTD1	D210	a4_2	231	2	61	2
MCP#2L	HT+Gsmtx4	CRTD1	D210	a5_1	316	20	50	17
MCP#2L	HT+Gsmtx4	CRTD1	D210	a5_2	202	28	56	22
MCP#3L	HT+Gsmtx4	CRTD1	D210	a1_1	273	12	84	7
MCP#3L	HT+Gsmtx4	CRTD1	D210	a1_2	257	4	57	3
MCP#3L	HT+Gsmtx4	CRTD1	D210	a2_1	230	0	50	0
MCP#3L	HT+Gsmtx4	CRTD1	D210	a2_2	200	14	46	12
MCP#3L	HT+Gsmtx4	CRTD1	D210	a3_1	230	8	58	7
MCP#3L	HT+Gsmtx4	CRTD1	D210	a3_2	175	34	83	24
MCP#3L	HT+Gsmtx4	CRTD1	D210	a4_1	202	2	50	2
MCP#3L	HT+Gsmtx4	CRTD1	D210	a4_2	254	24	66	17
MCP#3L	HT+Gsmtx4	CRTD1	D210	a5_1	276	2	81	1
MCP#3L	HT+Gsmtx4	CRTD1	D210	a5_2	186	9	62	8
MV#128	HT+UO126	CRTD1	D210	a1_1	220	8	53	6
MV#128	HT+UO126	CRTD1	D210	a1_2	207	6	70	5
MV#128	HT+UO126	CRTD1	D210	a2_1	151	10	32	8
MV#128	HT+UO126	CRTD1	D210	a2_2	174	6	44	4
MV#128	HT+UO126	CRTD1	D210	a3_1	164	19	66	16
MV#128	HT+UO126	CRTD1	D210	a3_2	150	15	53	14
MV#128	HT+UO126	CRTD1	D210	a4_1	157	1	50	1
MV#128	HT+UO126	CRTD1	D210	a4_2	237	14	73	12
MV#128	HT+UO126	CRTD1	D210	a5_1	250	1	73	0
MV#128	HT+UO126	CRTD1	D210	a5_2	202	9	42	7
MCP#2L	HT+UO126	CRTD1	D210	a1_1	259	4	79	4
MCP#2L	HT+UO126	CRTD1	D210	a1_2	277	3	117	2
MCP#2L	HT+UO126	CRTD1	D210	a2_1	184	3	44	3
MCP#2L	HT+UO126	CRTD1	D210	a2_2	242	5	52	5
MCP#2L	HT+UO126	CRTD1	D210	a3_1	171	4	63	3
MCP#2L	HT+UO126	CRTD1	D210	a3_2	156	3	72	1
MCP#2L	HT+UO126	CRTD1	D210	a4_1	270	3	63	3
MCP#2L	HT+UO126	CRTD1	D210	a4_2	211	12	67	10
MCP#2L	HT+UO126	CRTD1	D210	a5_1	122	2	38	2
MCP#2L	HT+UO126	CRTD1	D210	a5_2	269	2	78	2
MCP#3L	HT+UO126	CRTD1	D210	a1_1	207	8	82	8
MCP#3L	HT+UO126	CRTD1	D210	a1_2	184	13	60	9
MCP#3L	HT+UO126	CRTD1	D210	a2_1	168	34	74	18
MCP#3L	HT+UO126	CRTD1	D210	a2_2	221	17	48	13
MCP#3L	HT+UO126	CRTD1	D210	a3_1	193	13	66	8
MCP#3L	HT+UO126	CRTD1	D210	a3_2	234	8	97	5
MCP#3L	HT+UO126	CRTD1	D210	a4_1	286	5	94	2
MCP#3L	HT+UO126	CRTD1	D210	a4_2	229	10	82	6
MCP#3L	HT+UO126	CRTD1	D210	a5_1	204	13	62	10
MCP#3L	HT+UO126	CRTD1	D210	a5_2	211	10	46	8

## Sheet: Fig8b_SuppFig17b_PIS_ectopRCVRN
Experiment	Cell Line	Day	Treatment	Organoid	ROI	RCVRN+ PIS	ectopic RCVRN+ cells	circumference (um)
MV#128	CRTD1	D210	Ctrl	1	1	107	0	490
				1	2	108	0	503
				2	1	136	1	501
				2	2	112	0	398
				3	1	112	0	508
				3	2	83	0	367
				4	1	124	0	516
				4	2	121	3	665
				5	1	71	0	350
				5	2	183	1	703
MCP#2L	CRTD1	D210	Ctrl	1	1	113	1	623
				1	2	104	2	534
				2	1	99	0	362
				2	2	126	0	607
				3	1	153	2	710
				3	2	83	1	467
				4	1	118	0	470
				4	2	146	0	660
				5	1	91	0	523
				5	2	77	0	364
MCP#3L	CRTD1	D210	Ctrl	1	1	87	0	440
				1	2	95	2	367
				2	1	116	0	614
				2	2	72	0	331
				3	1	77	0	393
				3	2	124	1	686
				4	1	137	1	664
				4	2	106	0	482
				5	1	134	3	599
				5	2	110	0	389
MV#128	CRTD1	D210	HT	1	1	20	9	453
				1	2	14	20	361
				2	1	5	7	554
				2	2	21	10	368
				3	1	0	31	539
				3	2	17	37	631
				4	1	0	44	456
				4	2	16	34	649
				5	1	0	40	437
				5	2	3	11	531
MCP#2L	CRTD1	D210	HT	1	1	11	23	358
				1	2	0	3	602
				2	1	0	25	626
				2	2	0	11	365
				3	1	0	16	466
				3	2	12	4	378
				4	1	34	36	616
				4	2	19	10	549
				5	1	23	25	647
				5	2	0	21	494
MCP#3L	CRTD1	D210	HT	1	1	41	38	504
				1	2	5	13	386
				2	1	0	16	430
				2	2	0	17	344
				3	1	6	14	401
				3	2	9	13	503
				4	1	23	14	627
				4	2	16	45	653
				5	1	0	38	388
				5	2	43	17	469
MV#128	CRTD1	D210	HT+Gsmtx4	1	1	29	13	586
				1	2	0	0	526
				2	1	70	7	428
				2	2	0	24	723
				3	1	31	4	548
				3	2	0	0	379
				4	1	21	0	452
				4	2	48	10	495
				5	1	27	0	520
				5	2	58	1	356
MCP#2L	CRTD1	D210	HT+Gsmtx4	1	1	47	6	632
				1	2	77	6	543
				2	1	84	2	683
				2	2	45	25	495
				3	1	79	1	652
				3	2	0	2	330
				4	1	65	29	646
				4	2	91	0	490
				5	1	55	5	591
				5	2	36	7	356
MCP#3L	CRTD1	D210	HT+Gsmtx4	1	1	104	3	639
				1	2	74	10	478
				2	1	32	0	358
				2	2	35	44	574
				3	1	0	0	690
				3	2	0	0	323
				4	1	43	3	633
				4	2	41	12	361
				5	1	27	1	335
				5	2	88	12	600
MV#128	CRTD1	D210	HT+UO126	1	1	124	0	635
				1	2	88	0	442
				2	1	121	0	519
				2	2	79	0	510
				3	1	127	2	426
				3	2	136	0	661
				4	1	68	0	355
				4	2	78	0	356
				5	1	143	0	680
				5	2	157	0	657
MCP#2L	CRTD1	D210	HT+UO126	1	1	89	0	348
				1	2	97	11	668
				2	1	92	0	395
				2	2	49	1	359
				3	1	129	0	623
				3	2	103	2	397
				4	1	163	0	764
				4	2	126	3	667
				5	1	61	3	509
				5	2	142	0	586
MCP#3L	CRTD1	D210	HT+UO126	1	1	76	0	375
				1	2	126	0	494
				2	1	121	5	556
				2	2	89	5	402
				3	1	117	6	628
				3	2	86	1	359
				4	1	111	2	642
				4	2	93	2	460
				5	1	132	0	665
				5	2	80	0	351

## Sheet: SuppFig17b_RCVRN_DAPI
Experiment	Treatment	Cell line	Day stopped	HRO_ROI	RCVRN	DAPI
MV#128	Ctrl	CRTD1	D210	a1_1	33904	37172
MV#128	Ctrl	CRTD1	D210	a1_2	35570	26565
MV#128	Ctrl	CRTD1	D210	a2_1	41545	31686
MV#128	Ctrl	CRTD1	D210	a2_2	47594	40556
MV#128	Ctrl	CRTD1	D210	a3_1	42012	45299
MV#128	Ctrl	CRTD1	D210	a3_2	47078	30798
MV#128	Ctrl	CRTD1	D210	a4_1	28199	47574
MV#128	Ctrl	CRTD1	D210	a4_2	57731	42233
MV#128	Ctrl	CRTD1	D210	a5_1	57205	37623
MV#128	Ctrl	CRTD1	D210	a5_2	56492	31781
MCP#2L	Ctrl	CRTD1	D210	a1_1	34226	35556
MCP#2L	Ctrl	CRTD1	D210	a1_2	36301	40782
MCP#2L	Ctrl	CRTD1	D210	a2_1	40907	45715
MCP#2L	Ctrl	CRTD1	D210	a2_2	39943	41943
MCP#2L	Ctrl	CRTD1	D210	a3_1	33593	44632
MCP#2L	Ctrl	CRTD1	D210	a3_2	42308	52065
MCP#2L	Ctrl	CRTD1	D210	a4_1	43413	40883
MCP#2L	Ctrl	CRTD1	D210	a4_2	54161	49493
MCP#2L	Ctrl	CRTD1	D210	a5_1	56415	64590
MCP#2L	Ctrl	CRTD1	D210	a5_2	69923	64875
MCP#3L	Ctrl	CRTD1	D210	a1_1	40412	43660
MCP#3L	Ctrl	CRTD1	D210	a1_2	39940	42085
MCP#3L	Ctrl	CRTD1	D210	a2_1	35660	48475
MCP#3L	Ctrl	CRTD1	D210	a2_2	50504	54406
MCP#3L	Ctrl	CRTD1	D210	a3_1	47815	45333
MCP#3L	Ctrl	CRTD1	D210	a3_2	54719	56631
MCP#3L	Ctrl	CRTD1	D210	a4_1	36921	54370
MCP#3L	Ctrl	CRTD1	D210	a4_2	45183	62009
MCP#3L	Ctrl	CRTD1	D210	a5_1	41861	61544
MCP#3L	Ctrl	CRTD1	D210	a5_2	39886	62819
MV#128	HT	CRTD1	D210	a1_1	11169	37246
MV#128	HT	CRTD1	D210	a1_2	13916	51488
MV#128	HT	CRTD1	D210	a2_1	32906	46608
MV#128	HT	CRTD1	D210	a2_2	29178	54497
MV#128	HT	CRTD1	D210	a3_1	19363	58093
MV#128	HT	CRTD1	D210	a3_2	16552	51917
MV#128	HT	CRTD1	D210	a4_1	31661	68953
MV#128	HT	CRTD1	D210	a4_2	15361	66452
MV#128	HT	CRTD1	D210	a5_1	31215	72352
MV#128	HT	CRTD1	D210	a5_2	23137	84299
MCP#2L	HT	CRTD1	D210	a1_1	16280	38650
MCP#2L	HT	CRTD1	D210	a1_2	6864	43794
MCP#2L	HT	CRTD1	D210	a2_1	17001	42651
MCP#2L	HT	CRTD1	D210	a2_2	10584	43802
MCP#2L	HT	CRTD1	D210	a3_1	10095	45665
MCP#2L	HT	CRTD1	D210	a3_2	20531	56673
MCP#2L	HT	CRTD1	D210	a4_1	26431	55630
MCP#2L	HT	CRTD1	D210	a4_2	24885	60700
MCP#2L	HT	CRTD1	D210	a5_1	30049	55175
MCP#2L	HT	CRTD1	D210	a5_2	23367	69492
MCP#3L	HT	CRTD1	D210	a1_1	23985	40144
MCP#3L	HT	CRTD1	D210	a1_2	23631	32022
MCP#3L	HT	CRTD1	D210	a2_1	18577	42780
MCP#3L	HT	CRTD1	D210	a2_2	13036	42763
MCP#3L	HT	CRTD1	D210	a3_1	9104	40608
MCP#3L	HT	CRTD1	D210	a3_2	22722	46200
MCP#3L	HT	CRTD1	D210	a4_1	18520	45574
MCP#3L	HT	CRTD1	D210	a4_2	26853	46273
MCP#3L	HT	CRTD1	D210	a5_1	26733	50109
MCP#3L	HT	CRTD1	D210	a5_2	13999	45225
MV#128	HT+Gsmtx4	CRTD1	D210	a1_1	24328	34045
MV#128	HT+Gsmtx4	CRTD1	D210	a1_2	32418	40999
MV#128	HT+Gsmtx4	CRTD1	D210	a2_1	36670	43043
MV#128	HT+Gsmtx4	CRTD1	D210	a2_2	33860	42503
MV#128	HT+Gsmtx4	CRTD1	D210	a3_1	34306	47345
MV#128	HT+Gsmtx4	CRTD1	D210	a3_2	29903	50012
MV#128	HT+Gsmtx4	CRTD1	D210	a4_1	34350	33126
MV#128	HT+Gsmtx4	CRTD1	D210	a4_2	31397	44780
MV#128	HT+Gsmtx4	CRTD1	D210	a5_1	38918	44681
MV#128	HT+Gsmtx4	CRTD1	D210	a5_2	30167	52390
MCP#2L	HT+Gsmtx4	CRTD1	D210	a1_1	33757	36316
MCP#2L	HT+Gsmtx4	CRTD1	D210	a1_2	36199	37122
MCP#2L	HT+Gsmtx4	CRTD1	D210	a2_1	47194	47493
MCP#2L	HT+Gsmtx4	CRTD1	D210	a2_2	50187	51154
MCP#2L	HT+Gsmtx4	CRTD1	D210	a3_1	47717	55136
MCP#2L	HT+Gsmtx4	CRTD1	D210	a3_2	43992	46980
MCP#2L	HT+Gsmtx4	CRTD1	D210	a4_1	53702	66960
MCP#2L	HT+Gsmtx4	CRTD1	D210	a4_2	47047	56457
MCP#2L	HT+Gsmtx4	CRTD1	D210	a5_1	63886	67093
MCP#2L	HT+Gsmtx4	CRTD1	D210	a5_2	62867	69942
MCP#3L	HT+Gsmtx4	CRTD1	D210	a1_1	39307	39369
MCP#3L	HT+Gsmtx4	CRTD1	D210	a1_2	33091	43403
MCP#3L	HT+Gsmtx4	CRTD1	D210	a2_1	36657	33806
MCP#3L	HT+Gsmtx4	CRTD1	D210	a2_2	55753	54796
MCP#3L	HT+Gsmtx4	CRTD1	D210	a3_1	30803	50679
MCP#3L	HT+Gsmtx4	CRTD1	D210	a3_2	52523	58005
MCP#3L	HT+Gsmtx4	CRTD1	D210	a4_1	50434	55805
MCP#3L	HT+Gsmtx4	CRTD1	D210	a4_2	42244	57164
MCP#3L	HT+Gsmtx4	CRTD1	D210	a5_1	46807	53460
MCP#3L	HT+Gsmtx4	CRTD1	D210	a5_2	48668	60012
MV#128	HT+UO126	CRTD1	D210	a1_1	37430	37388
MV#128	HT+UO126	CRTD1	D210	a1_2	38465	35587
MV#128	HT+UO126	CRTD1	D210	a2_1	42791	43012
MV#128	HT+UO126	CRTD1	D210	a2_2	39443	43150
MV#128	HT+UO126	CRTD1	D210	a3_1	46292	44883
MV#128	HT+UO126	CRTD1	D210	a3_2	37095	46378
MV#128	HT+UO126	CRTD1	D210	a4_1	48520	51914
MV#128	HT+UO126	CRTD1	D210	a4_2	52496	52295
MV#128	HT+UO126	CRTD1	D210	a5_1	44511	56365
MV#128	HT+UO126	CRTD1	D210	a5_2	57650	60536
MCP#2L	HT+UO126	CRTD1	D210	a1_1	33312	34639
MCP#2L	HT+UO126	CRTD1	D210	a1_2	27045	39502
MCP#2L	HT+UO126	CRTD1	D210	a2_1	35327	45057
MCP#2L	HT+UO126	CRTD1	D210	a2_2	38916	39977
MCP#2L	HT+UO126	CRTD1	D210	a3_1	50643	44754
MCP#2L	HT+UO126	CRTD1	D210	a3_2	46161	49668
MCP#2L	HT+UO126	CRTD1	D210	a4_1	58459	52900
MCP#2L	HT+UO126	CRTD1	D210	a4_2	56482	50343
MCP#2L	HT+UO126	CRTD1	D210	a5_1	56504	56928
MCP#2L	HT+UO126	CRTD1	D210	a5_2	44882	45751
MCP#3L	HT+UO126	CRTD1	D210	a1_1	35239	39164
MCP#3L	HT+UO126	CRTD1	D210	a1_2	43123	39880
MCP#3L	HT+UO126	CRTD1	D210	a2_1	30319	33438
MCP#3L	HT+UO126	CRTD1	D210	a2_2	51292	47830
MCP#3L	HT+UO126	CRTD1	D210	a3_1	33395	41748
MCP#3L	HT+UO126	CRTD1	D210	a3_2	32901	48695
MCP#3L	HT+UO126	CRTD1	D210	a4_1	58861	53142
MCP#3L	HT+UO126	CRTD1	D210	a4_2	56709	46905
MCP#3L	HT+UO126	CRTD1	D210	a5_1	37160	57615
MCP#3L	HT+UO126	CRTD1	D210	a5_2	65363	56111

## Sheet: SuppFig17b_PHH3
Exp	Cell Line	Day	Treatment	Organoid	PHH3	circumference(um)
MV#128	CRTD1	210	Ctrl	1	0	2598
				2	0	2490
				3	0	2731
				4	0	1975
				5	1	3186
MCP#2L	CRTD1	210	Ctrl	1	0	2379
				2	0	2576
				3	0	1971
				4	3	2316
				5	2	2418
MCP#3L	CRTD1	210	Ctrl	1	0	1670
				2	0	1644
				3	1	1928
				4	2	2833
				5	1	2114
MV#128	CRTD1	210	HT	1	13	3140
				2	9	2629
				3	9	2882
				4	10	2710
				5	6	1893
MCP#2L	CRTD1	210	HT	1	3	2140
				2	12	2641
				3	10	2147
				4	4	2252
				5	3	1873
MCP#3L	CRTD1	210	HT	1	13	2293
				2	12	2606
				3	11	2878
				4	4	1740
				5	19	2792
MV#128	CRTD1	210	HT+UO126	1	0	3251
				2	3	2287
				3	0	3132
				4	4	3076
				5	0	2761
MCP#2L	CRTD1	210	HT+UO126	1	0	2264
				2	2	2375
				3	2	2291
				4	1	1966
				5	1	2158
MCP#3L	CRTD1	210	HT+UO126	1	1	1624
				2	4	2431
				3	7	2710
				4	0	1895
				5	5	2631
MV#128	CRTD1	210	HT+Gsmtx4	1	6	2841
				2	0	2740
				3	8	2699
				4	1	2767
				5	0	3641
MCP#2L	CRTD1	210	HT+Gsmtx4	1	10	2471
				2	0	2946
				3	4	3214
				4	3	2936
				5	1	2254
MCP#3L	CRTD1	210	HT+Gsmtx4	1	1	2344
				2	0	1726
				3	0	1878
				4	0	2032
				5	7	2456

## Sheet: SuppFig17c_SOX9_displacement
SOX9+ relative cell numbers (mean of all ROIs, %)
	CTRL			HT			HT+GsMTx4			HT+UO126
Segment	MV#128	MCP#2L	MCP#3L	MV#128	MCP#2L	MCP#3L	MV#128	MCP#2L	MCP#3L	MV#128	MCP#2L	MCP#3L
1	0	0.01	0	0.06	0.07	0.07	0.02	0.01	0.02	0.01	0	0.01
2	0	0.01	0	0.07	0.11	0.14	0.08	0.06	0.05	0.04	0.04	0.05
3	0.08	0.06	0.13	0.13	0.12	0.11	0.12	0.18	0.15	0.18	0.19	0.21
4	0.23	0.18	0.34	0.14	0.09	0.13	0.16	0.21	0.2	0.21	0.19	0.23
5	0.34	0.31	0.29	0.12	0.12	0.11	0.14	0.17	0.19	0.19	0.2	0.19
6	0.23	0.24	0.14	0.13	0.12	0.12	0.13	0.12	0.13	0.18	0.16	0.12
7	0.08	0.07	0.06	0.11	0.12	0.11	0.12	0.08	0.09	0.1	0.09	0.07
8	0.02	0.03	0.02	0.09	0.1	0.08	0.11	0.08	0.05	0.03	0.04	0.04
9	0.01	0.04	0	0.07	0.1	0.07	0.07	0.06	0.07	0.04	0.05	0.05
10	0	0.04	0.01	0.08	0.05	0.05	0.05	0.04	0.05	0.02	0.04	0.03

## Sheet: SuppFig17c_RCVRN_displacement
RCVRN+ relative area (mean of all ROIs, %)
	CTRL			HT			HT+UO126			HT+GsMTx4
Segment	MCP#2L	MCP#3L	MV#128	MCP#2L	MCP#3L	MV#128	MCP#2L	MCP#3L	MV#128	MCP#2L	MCP#3L	MV#128
1	0.24	0.24	0.21	0.1	0.09	0.17	0.22	0.19	0.24	0.22	0.21	0.27
2	0.21	0.26	0.25	0.06	0.07	0.09	0.22	0.24	0.23	0.23	0.23	0.22
3	0.19	0.18	0.2	0.04	0.08	0.1	0.17	0.18	0.18	0.15	0.15	0.17
4	0.13	0.09	0.12	0.07	0.09	0.11	0.1	0.08	0.12	0.1	0.11	0.11
5	0.07	0.06	0.08	0.08	0.11	0.13	0.08	0.06	0.1	0.09	0.07	0.06
6	0.04	0.04	0.05	0.1	0.12	0.12	0.05	0.06	0.05	0.07	0.06	0.05
7	0.03	0.03	0.03	0.15	0.14	0.09	0.04	0.06	0.03	0.04	0.04	0.04
8	0.03	0.03	0.03	0.15	0.11	0.08	0.03	0.06	0.02	0.04	0.05	0.03
9	0.03	0.03	0.02	0.14	0.1	0.06	0.04	0.04	0.02	0.03	0.05	0.02
10	0.04	0.04	0.02	0.11	0.09	0.05	0.05	0.03	0.02	0.03	0.03	0.02

## Sheet: SuppFig17c_DAPI_displacement
DAPI+ relative area (mean of all ROIs, %)
	CTRL			HT			HT+UO126			HT+GsMTx4
Segment	MCP#2L	MCP#3L	MV#128	MCP#2L	MCP#3L	MV#128	MCP#2L	MCP#3L	MV#128	MCP#2L	MCP#3L	MV#128
1	0.03	0.04	0.06	0.08	0.12	0.11	0.05	0.03	0.08	0.07	0.07	0.1
2	0.14	0.14	0.22	0.1	0.09	0.11	0.16	0.14	0.16	0.15	0.14	0.14
3	0.15	0.14	0.2	0.1	0.09	0.11	0.16	0.15	0.15	0.14	0.14	0.13
4	0.15	0.14	0.16	0.09	0.09	0.12	0.15	0.15	0.15	0.13	0.12	0.12
5	0.14	0.13	0.13	0.1	0.1	0.12	0.13	0.13	0.13	0.12	0.12	0.11
6	0.13	0.11	0.09	0.1	0.1	0.11	0.09	0.1	0.1	0.11	0.1	0.11
7	0.09	0.09	0.05	0.11	0.1	0.1	0.08	0.09	0.07	0.08	0.09	0.1
8	0.07	0.08	0.04	0.11	0.1	0.09	0.06	0.08	0.06	0.08	0.08	0.08
9	0.06	0.07	0.03	0.11	0.11	0.08	0.07	0.07	0.05	0.07	0.07	0.06
10	0.04	0.05	0.02	0.1	0.1	0.06	0.06	0.06	0.05	0.05	0.06	0.04
