# Supplementary material for: HBEGF-TNF induce a complex outer retinal pathology with photoreceptor cell extrusion in human organoids
Source: Nat Commun. 2022 Oct 19;13:6183. doi: 10.1038/s41467-022-33848-y (PMC9581928; doi:10.1038/s41467-022-33848-y)
Supplement: Supplementary file 15 — Source Data [file 41467_2022_33848_MOESM15_ESM.zip › source_data_new/Fig9_SuppFig18_H-T_YODA1_Bleb.xlsx]

## Sheet: Cell line info
Experiment	Cell line
SW#26	5A
SW#29	5A
SW#31	CRTD1

## Sheet: Fig9b_SuppFig18b_ARR3_NRL_TUNEL
Experiment	Treatment	Day stopped	HRO_ROI	DAPI	TUNEL	NRL	ARR3
SW#26	Ctrl	D210	a1_1	312	0	64	54
SW#26	Ctrl	D210	a1_2	256	0	52	48
SW#26	Ctrl	D210	a2_1	231	2	62	45
SW#26	Ctrl	D210	a2_2	253	2	66	62
SW#26	Ctrl	D210	a3_1	246	1	54	51
SW#26	Ctrl	D210	a3_2	241	0	69	44
SW#26	Ctrl	D210	a4_1	271	6	67	59
SW#26	Ctrl	D210	a4_2	234	0	47	51
SW#26	Ctrl	D210	a5_1	248	0	58	52
SW#26	Ctrl	D210	a5_2	251	0	61	53
SW#26	HBEGF	D210	a1_1	244	0	63	41
SW#26	HBEGF	D210	a1_2	237	0	53	59
SW#26	HBEGF	D210	a2_1	248	0	78	43
SW#26	HBEGF	D210	a2_2	236	1	36	61
SW#26	HBEGF	D210	a3_1	254	1	57	58
SW#26	HBEGF	D210	a3_2	241	0	51	45
SW#26	HBEGF	D210	a4_1	239	0	47	59
SW#26	HBEGF	D210	a4_2	243	0	55	39
SW#26	HBEGF	D210	a5_1	237	0	54	35
SW#26	HBEGF	D210	a5_2	233	0	49	29
SW#26	H-T	D210	a1_1	238	0	8	9
SW#26	H-T	D210	a1_2	243	0	34	14
SW#26	H-T	D210	a2_1	236	0	14	13
SW#26	H-T	D210	a2_2	248	0	19	18
SW#26	H-T	D210	a3_1	241	2	8	21
SW#26	H-T	D210	a3_2	249	0	51	36
SW#26	H-T	D210	a4_1	244	0	28	17
SW#26	H-T	D210	a4_2	248	2	31	24
SW#26	H-T	D210	a5_1	235	0	7	8
SW#26	H-T	D210	a5_2	243	0	25	21
SW#26	Yoda+H	D210	a1_1	197	0	14	11
SW#26	Yoda+H	D210	a1_2	191	0	7	15
SW#26	Yoda+H	D210	a2_1	186	0	0	3
SW#26	Yoda+H	D210	a2_2	182	1	1	4
SW#26	Yoda+H	D210	a3_1	177	0	2	5
SW#26	Yoda+H	D210	a3_2	169	0	8	7
SW#26	Yoda+H	D210	a4_1	164	5	14	9
SW#26	Yoda+H	D210	a4_2	186	4	9	19
SW#26	Yoda+H	D210	a5_1	154	0	3	2
SW#26	Yoda+H	D210	a5_2	151	8	3	4
SW#26	HT+blebbi	D210	a1_1	243	0	61	29
SW#26	HT+blebbi	D210	a1_2	248	7	60	24
SW#26	HT+blebbi	D210	a2_1	238	3	56	44
SW#26	HT+blebbi	D210	a2_2	205	0	53	24
SW#26	HT+blebbi	D210	a3_1	234	0	53	42
SW#26	HT+blebbi	D210	a3_2	209	4	36	16
SW#26	HT+blebbi	D210	a4_1	235	0	49	42
SW#26	HT+blebbi	D210	a4_2	228	0	47	33
SW#26	HT+blebbi	D210	a5_1	241	0	63	29
SW#26	HT+blebbi	D210	a5_2	234	0	23	21
SW#26	TNF	D210	a1_1	246	0	59	54
SW#26	TNF	D210	a1_2	231	0	54	29
SW#26	TNF	D210	a2_1	243	0	65	69
SW#26	TNF	D210	a2_2	235	0	48	26
SW#26	TNF	D210	a3_1	238	1	66	54
SW#26	TNF	D210	a3_2	241	1	69	39
SW#26	TNF	D210	a4_1	237	0	40	31
SW#26	TNF	D210	a4_2	246	0	63	56
SW#26	TNF	D210	a5_1	241	0	66	49
SW#26	TNF	D210	a5_2	236	0	59	51
SW#26	Yoda	D210	a1_1	232	0	28	24
SW#26	Yoda	D210	a1_2	221	0	15	9
SW#26	Yoda	D210	a2_1	219	2	22	4
SW#26	Yoda	D210	a2_2	224	0	8	18
SW#26	Yoda	D210	a3_1	217	0	31	24
SW#26	Yoda	D210	a3_2	218	0	34	13
SW#26	Yoda	D210	a4_1	219	0	14	25
SW#26	Yoda	D210	a4_2	214	0	13	22
SW#26	Yoda	D210	a5_1	211	2	7	23
SW#26	Yoda	D210	a5_2	219	14	34	14
SW#26	Yoda+T	D210	a1_1	189	0	19	31
SW#26	Yoda+T	D210	a1_2	197	0	33	16
SW#26	Yoda+T	D210	a2_1	175	0	22	8
SW#26	Yoda+T	D210	a2_2	169	0	19	16
SW#26	Yoda+T	D210	a3_1	164	0	26	3
SW#26	Yoda+T	D210	a3_2	174	2	33	6
SW#26	Yoda+T	D210	a4_1	153	0	2	2
SW#26	Yoda+T	D210	a4_2	159	0	11	18
SW#26	Yoda+T	D210	a5_1	154	0	16	13
SW#26	Yoda+T	D210	a5_2	151	2	13	17
SW#29	Ctrl	D210	a1_1	239	0	61	49
SW#29	Ctrl	D210	a1_2	245	0	54	59
SW#29	Ctrl	D210	a2_1	237	0	62	50
SW#29	Ctrl	D210	a2_2	234	0	61	48
SW#29	Ctrl	D210	a3_1	235	4	54	39
SW#29	Ctrl	D210	a3_2	238	2	48	56
SW#29	Ctrl	D210	a4_1	244	6	46	49
SW#29	Ctrl	D210	a4_2	246	0	40	51
SW#29	Ctrl	D210	a5_1	237	1	39	64
SW#29	Ctrl	D210	a5_2	245	1	56	62
SW#29	HBEGF	D210	a1_1	243	0	51	54
SW#29	HBEGF	D210	a1_2	241	0	75	34
SW#29	HBEGF	D210	a2_1	237	0	59	57
SW#29	HBEGF	D210	a2_2	239	0	69	43
SW#29	HBEGF	D210	a3_1	235	0	56	46
SW#29	HBEGF	D210	a3_2	244	0	55	63
SW#29	HBEGF	D210	a4_1	228	0	34	46
SW#29	HBEGF	D210	a4_2	241	0	70	39
SW#29	HBEGF	D210	a5_1	233	1	52	48
SW#29	HBEGF	D210	a5_2	237	2	50	34
SW#29	H-T	D210	a1_1	237	0	21	12
SW#29	H-T	D210	a1_2	245	0	22	24
SW#29	H-T	D210	a2_1	231	0	20	13
SW#29	H-T	D210	a2_2	239	0	34	15
SW#29	H-T	D210	a3_1	236	1	37	18
SW#29	H-T	D210	a3_2	258	0	22	38
SW#29	H-T	D210	a4_1	254	0	39	43
SW#29	H-T	D210	a4_2	242	0	29	19
SW#29	H-T	D210	a5_1	249	0	43	25
SW#29	H-T	D210	a5_2	246	2	35	41
SW#29	Yoda+H	D210	a1_1	223	0	12	37
SW#29	Yoda+H	D210	a1_2	198	0	5	30
SW#29	Yoda+H	D210	a2_1	215	3	16	44
SW#29	Yoda+H	D210	a2_2	213	6	4	7
SW#29	Yoda+H	D210	a3_1	177	1	5	5
SW#29	Yoda+H	D210	a3_2	206	4	30	16
SW#29	Yoda+H	D210	a4_1	234	0	34	21
SW#29	Yoda+H	D210	a4_2	189	0	9	13
SW#29	Yoda+H	D210	a5_1	209	0	11	23
SW#29	Yoda+H	D210	a5_2	204	4	17	11
SW#29	HT+blebbi	D210	a1_1	238	1	60	51
SW#29	HT+blebbi	D210	a1_2	245	0	55	54
SW#29	HT+blebbi	D210	a2_1	247	2	51	33
SW#29	HT+blebbi	D210	a2_2	258	0	73	49
SW#29	HT+blebbi	D210	a3_1	244	5	31	30
SW#29	HT+blebbi	D210	a3_2	239	0	41	24
SW#29	HT+blebbi	D210	a4_1	234	3	63	36
SW#29	HT+blebbi	D210	a4_2	236	1	52	25
SW#29	HT+blebbi	D210	a5_1	241	1	64	33
SW#29	HT+blebbi	D210	a5_2	247	0	61	59
SW#29	TNF	D210	a1_1	236	0	35	42
SW#29	TNF	D210	a1_2	241	0	65	51
SW#29	TNF	D210	a2_1	239	1	52	43
SW#29	TNF	D210	a2_2	231	0	49	52
SW#29	TNF	D210	a3_1	239	0	66	49
SW#29	TNF	D210	a3_2	243	0	65	43
SW#29	TNF	D210	a4_1	237	0	58	37
SW#29	TNF	D210	a4_2	232	0	34	58
SW#29	TNF	D210	a5_1	221	0	41	27
SW#29	TNF	D210	a5_2	226	2	54	38
SW#29	Yoda	D210	a1_1	223	0	24	23
SW#29	Yoda	D210	a1_2	225	1	22	29
SW#29	Yoda	D210	a2_1	231	0	13	31
SW#29	Yoda	D210	a2_2	239	0	20	23
SW#29	Yoda	D210	a3_1	234	8	31	14
SW#29	Yoda	D210	a3_2	221	2	23	11
SW#29	Yoda	D210	a4_1	219	0	9	25
SW#29	Yoda	D210	a4_2	239	2	47	13
SW#29	Yoda	D210	a5_1	224	4	31	23
SW#29	Yoda	D210	a5_2	217	0	7	26
SW#29	Yoda+T	D210	a1_1	221	0	20	22
SW#29	Yoda+T	D210	a1_2	229	0	16	43
SW#29	Yoda+T	D210	a2_1	197	0	2	6
SW#29	Yoda+T	D210	a2_2	208	0	4	24
SW#29	Yoda+T	D210	a3_1	196	9	10	18
SW#29	Yoda+T	D210	a3_2	175	0	7	12
SW#29	Yoda+T	D210	a4_1	199	8	4	29
SW#29	Yoda+T	D210	a4_2	186	4	14	13
SW#29	Yoda+T	D210	a5_1	208	0	13	19
SW#29	Yoda+T	D210	a5_2	194	0	20	13
SW#31	Ctrl	D210	a1_1	248	3	60	52
SW#31	Ctrl	D210	a1_2	249	3	71	48
SW#31	Ctrl	D210	a2_1	244	0	72	63
SW#31	Ctrl	D210	a2_2	239	1	51	51
SW#31	Ctrl	D210	a3_1	319	2	98	96
SW#31	Ctrl	D210	a3_2	257	0	83	82
SW#31	Ctrl	D210	a4_1	244	0	72	44
SW#31	Ctrl	D210	a4_2	253	4	80	49
SW#31	Ctrl	D210	a5_1	231	1	53	37
SW#31	Ctrl	D210	a5_2	242	0	62	57
SW#31	HBEGF	D210	a1_1	275	0	87	64
SW#31	HBEGF	D210	a1_2	241	0	69	58
SW#31	HBEGF	D210	a2_1	253	6	64	51
SW#31	HBEGF	D210	a2_2	246	0	72	45
SW#31	HBEGF	D210	a3_1	261	0	74	54
SW#31	HBEGF	D210	a3_2	255	0	59	51
SW#31	HBEGF	D210	a4_1	259	0	77	49
SW#31	HBEGF	D210	a4_2	240	0	59	41
SW#31	HBEGF	D210	a5_1	231	11	51	46
SW#31	HBEGF	D210	a5_2	257		71	57
SW#31	H-T	D210	a1_1	249	0	19	15
SW#31	H-T	D210	a1_2	241	0	13	12
SW#31	H-T	D210	a2_1	278	0	44	16
SW#31	H-T	D210	a2_2	243	0	41	14
SW#31	H-T	D210	a3_1	221	0	18	10
SW#31	H-T	D210	a3_2	257	0	53	28
SW#31	H-T	D210	a4_1	239	3	36	7
SW#31	H-T	D210	a4_2	267	0	47	19
SW#31	H-T	D210	a5_1	254	0	23	16
SW#31	H-T	D210	a5_2	279	0	53	23
SW#31	Yoda+H	D210	a1_1	243	0	8	61
SW#31	Yoda+H	D210	a1_2	214	6	16	2
SW#31	Yoda+H	D210	a2_1	235	1	30	72
SW#31	Yoda+H	D210	a2_2	226	16	6	22
SW#31	Yoda+H	D210	a3_1	194	3	28	21
SW#31	Yoda+H	D210	a3_2	219	0	56	21
SW#31	Yoda+H	D210	a4_1	208	2	1	11
SW#31	Yoda+H	D210	a4_2	143	0	9	7
SW#31	Yoda+H	D210	a5_1	179	6	31	12
SW#31	Yoda+H	D210	a5_2	153	0	25	11
SW#31	HT+blebbi	D210	a1_1	275	0	89	29
SW#31	HT+blebbi	D210	a1_2	248	1	48	34
SW#31	HT+blebbi	D210	a2_1	243	0	54	32
SW#31	HT+blebbi	D210	a2_2	248	9	66	36
SW#31	HT+blebbi	D210	a3_1	258	0	60	41
SW#31	HT+blebbi	D210	a3_2	248	2	35	21
SW#31	HT+blebbi	D210	a4_1	243	0	41	30
SW#31	HT+blebbi	D210	a4_2	258	0	56	40
SW#31	HT+blebbi	D210	a5_1	236	1	38	20
SW#31	HT+blebbi	D210	a5_2	252	0	52	32
SW#31	TNF	D210	a1_1	279	0	73	65
SW#31	TNF	D210	a1_2	264	2	81	42
SW#31	TNF	D210	a2_1	249	3	58	50
SW#31	TNF	D210	a2_2	234	1	54	37
SW#31	TNF	D210	a3_1	268	0	98	57
SW#31	TNF	D210	a3_2	261	2	69	51
SW#31	TNF	D210	a4_1	245	2	54	43
SW#31	TNF	D210	a4_2	234	0	53	54
SW#31	TNF	D210	a5_1	247	0	79	36
SW#31	TNF	D210	a5_2	235	0	54	31
SW#31	Yoda	D210	a1_1	222	0	37	16
SW#31	Yoda	D210	a1_2	206	0	35	19
SW#31	Yoda	D210	a2_1	191	0	41	25
SW#31	Yoda	D210	a2_2	224	3	43	15
SW#31	Yoda	D210	a3_1	229	0	51	25
SW#31	Yoda	D210	a3_2	253	2	45	21
SW#31	Yoda	D210	a4_1	231	0	17	27
SW#31	Yoda	D210	a4_2	257	0	13	36
SW#31	Yoda	D210	a5_1	252	2	62	12
SW#31	Yoda	D210	a5_2	249	0	55	23
SW#31	Yoda+T	D210	a1_1	256	7	28	41
SW#31	Yoda+T	D210	a1_2	231	5	6	26
SW#31	Yoda+T	D210	a2_1	207	0	9	14
SW#31	Yoda+T	D210	a2_2	196	0	4	20
SW#31	Yoda+T	D210	a3_1	199	0	21	27
SW#31	Yoda+T	D210	a3_2	189	4	19	22
SW#31	Yoda+T	D210	a4_1	173	2	21	26
SW#31	Yoda+T	D210	a4_2	194	0	28	28
SW#31	Yoda+T	D210	a5_1	165	1	3	19
SW#31	Yoda+T	D210	a5_2	173	0	11	18
SW#31	blebbi	D210	a1_1	227	0	52	49
SW#31	blebbi	D210	a1_2	232	6	65	41
SW#31	blebbi	D210	a2_1	228	0	56	42
SW#31	blebbi	D210	a2_2	239	0	51	50
SW#31	blebbi	D210	a3_1	268	2	88	73
SW#31	blebbi	D210	a3_2	246	0	77	21
SW#31	blebbi	D210	a4_1	241	1	67	46
SW#31	blebbi	D210	a4_2	235	0	58	49
SW#31	blebbi	D210	a5_1	264	0	79	39
SW#31	blebbi	D210	a5_2	247	6	64	41

## Sheet: Fig9b_SuppFig18b_ectop NRL ARR3
Experiment	Day	Treatment	Organoid	ROI	circumference (um)	NRL+ ectopic	ARR3+ ectopic
SW#26	D210	Ctrl	1	1	378	0	0
			1	2	358	0	0
			2	1	622	0	1
			2	2	398	1	0
			3	1	676	0	0
			3	2	600	0	0
			4	1	347	0	0
			4	2	607	1	2
			5	1	655	2	0
			5	2	732	1	0
SW#26	D210	HBEGF	1	1	481	0	0
			1	2	646	1	0
			2	1	464	0	0
			2	2	344	0	0
			3	1	641	0	1
			3	2	699	0	0
			4	1	585	0	0
			4	2	364	0	1
			5	1	516	1	0
			5	2	398	0	0
SW#26	D210	HT	1	1	627	1	0
			1	2	342	3	3
			2	1	551	1	2
			2	2	651	7	6
			3	1	385	5	4
			3	2	530	7	6
			4	1	624	6	11
			4	2	341	4	11
			5	1	530	9	8
			5	2	379	3	3
SW#26	D210	HT+blebbi	1	1	335	0	0
			1	2	382	0	0
			2	1	345	0	0
			2	2	637	0	0
			3	1	498	1	1
			3	2	336	1	0
			4	1	612	0	0
			4	2	602	0	0
			5	1	328	0	0
			5	2	354	0	1
SW#26	D210	TNF	1	1	643	1	1
			1	2	328	0	1
			2	1	601	5	1
			2	2	598	0	0
			3	1	744	3	1
			3	2	503	0	0
			4	1	688	0	0
			4	2	609	0	0
			5	1	471	0	0
			5	2	334	0	2
SW#26	D210	Yoda	1	1	718	10	6
			1	2	665	2	2
			2	1	362	3	0
			2	2	367	1	0
			3	1	513	3	3
			3	2	417	3	2
			4	1	663	2	5
			4	2	427	5	3
			5	1	467	1	1
			5	2	621	5	2
SW#26	D210	Yoda+H	1	1	684	6	1
			1	2	653	6	7
			2	1	590	3	3
			2	2	663	0	1
			3	1	340	0	0
			3	2	546	2	5
			4	1	599	4	2
			4	2	689	4	7
			5	1	392	1	3
			5	2	569	3	3
SW#26	D210	Yoda+T	1	1	566	1	4
			1	2	604	2	11
			2	1	351	1	1
			2	2	395	5	8
			3	1	379	2	5
			3	2	422	6	6
			4	1	656	6	5
			4	2	631	3	7
			5	1	434	6	8
			5	2	634	6	7
SW#29	D210	Ctrl	1	1	635	0	0
			1	2	455	0	0
			2	1	349	0	0
			2	2	614	0	0
			3	1	526	0	0
			3	2	471	0	0
			4	1	618	0	0
			4	2	350	0	0
			5	1	401	0	0
			5	2	651	1	0
SW#29	D210	HBEGF	1	1	652	0	0
			1	2	543	0	0
			2	1	619	0	0
			2	2	357	1	2
			3	1	660	0	0
			3	2	357	0	0
			4	1	336	0	0
			4	2	688	0	0
			5	1	595	2	0
			5	2	648	0	0
SW#29	D210	HT	1	1	563	3	7
			1	2	588	4	2
			2	1	340	3	3
			2	2	358	1	4
			3	1	585	3	11
			3	2	476	8	9
			4	1	338	7	8
			4	2	508	8	11
			5	1	394	7	12
			5	2	549	7	14
SW#29	D210	HT+blebbi	1	1	485	0	0
			1	2	474	3	4
			2	1	344	0	0
			2	2	513	0	0
			3	1	340	1	1
			3	2	464	1	0
			4	1	401	0	0
			4	2	332	2	0
			5	1	398	0	0
			5	2	407	3	1
SW#29	D210	TNF	1	1	337	0	0
			1	2	551	1	1
			2	1	351	0	0
			2	2	478	2	3
			3	1	687	4	1
			3	2	370	1	0
			4	1	664	5	7
			4	2	424	0	0
			5	1	361	0	0
			5	2	666	1	0
SW#29	D210	Yoda	1	1	371	7	5
			1	2	591	4	3
			2	1	339	0	0
			2	2	470	0	0
			3	1	613	3	1
			3	2	341	1	1
			4	1	601	0	2
			4	2	704	8	2
			5	1	699	3	6
			5	2	668	5	3
SW#29	D210	Yoda+H	1	1	450	7	6
			1	2	577	4	6
			2	1	350	8	3
			2	2	625	2	7
			3	1	363	2	6
			3	2	637	8	4
			4	1	336	5	1
			4	2	370	5	5
			5	1	641	7	4
			5	2	626	10	6
SW#29	D210	Yoda+T	1	1	498	5	10
			1	2	352	0	4
			2	1	477	2	12
			2	2	528	2	2
			3	1	636	0	2
			3	2	363	2	3
			4	1	634	1	16
			4	2	476	2	3
			5	1	587	8	6
			5	2	525	4	4
SW#31	D210	blebbi	1	1	396	0	0
			1	2	514	0	0
			2	1	366	0	0
			2	2	481	0	0
			3	1	505	0	1
			3	2	597	0	0
			4	1	413	0	0
			4	2	406	0	0
			5	1	464	0	1
			5	2	393	0	0
SW#31	D210	Ctrl	1	1	568	0	1
			1	2	346	0	0
			2	1	542	0	1
			2	2	356	0	0
			3	1	419	0	0
			3	2	560	0	0
			4	1	608	0	0
			4	2	515	0	0
			5	1	479	0	0
			5	2	657	0	0
SW#31	D210	HBEGF	1	1	337	0	0
			1	2	457	0	0
			2	1	440	0	0
			2	2	449	0	0
			3	1	464	0	0
			3	2	347	0	0
			4	1	472	1	0
			4	2	406	0	0
			5	1	331	0	0
			5	2	515	0	1
SW#31	D210	HT	1	1	594	8	12
			1	2	375	7	9
			2	1	519	13	11
			2	2	358	7	11
			3	1	622	2	5
			3	2	339	8	6
			4	1	447	3	8
			4	2	480	7	10
			5	1	341	2	2
			5	2	556	5	4
SW#31	D210	HT+blebbi	1	1	391	0	0
			1	2	570	2	3
			2	1	629	0	0
			2	2	497	0	0
			3	1	345	0	0
			3	2	483	1	1
			4	1	356	1	0
			4	2	531	0	0
			5	1	353	0	0
			5	2	619	2	1
SW#31	D210	TNF	1	1	603	1	1
			1	2	499	0	0
			2	1	347	0	0
			2	2	390	0	0
			3	1	571	1	1
			3	2	578	0	0
			4	1	429	0	0
			4	2	377	2	1
			5	1	388	0	0
			5	2	395	0	0
SW#31	D210	Yoda	1	1	450	2	3
			1	2	346	1	0
			2	1	408	2	1
			2	2	374	7	3
			3	1	607	12	9
			3	2	333	16	11
			4	1	633	1	1
			4	2	621	2	3
			5	1	433	6	3
			5	2	406	2	1
SW#31	D210	Yoda+H	1	1	469	0	0
			1	2	445	5	2
			2	1	488	2	6
			2	2	336	0	0
			3	1	618	3	6
			3	2	343	7	6
			4	1	700	4	2
			4	2	585	4	2
			5	1	357	5	1
			5	2	579	3	3
SW#31	D210	Yoda+T	1	1	664	2	1
			1	2	548	2	16
			2	1	348	2	3
			2	2	488	2	8
			3	1	534	6	6
			3	2	332	0	10
			4	1	513	1	1
			4	2	363	1	6
			5	1	620	6	11
			5	2	572	5	15

## Sheet: Fig9b_SuppFig18bRCVRN GFAP DAPI
Experiment	Day	Treatment	Organoid	ROI	total area	DAPI	RCVRN	GFAP
SW#26	D210	Ctrl	1	1	188494	42185	58922	246
			1	2	181929	47920	65742	302
			2	1	201556	48192	60730	622
			2	2	199650	57080	72186	1049
			3	1	167301	44017	54373	369
			3	2	184412	40128	55616	145
			4	1	190361	42660	56574	1666
			4	2	205570	45616	57826	317
			5	1	160492	49624	55537	837
			5	2	164217	48050	51496	480
SW#26	D210	HBEGF	1	1	166675	41652	49876	543
			1	2	201180	49269	61682	236
			2	1	175430	42875	52085	1369
			2	2	147739	38619	39774	428
			3	1	168881	40278	54269	1261
			3	2	183493	44864	54477	2265
			4	1	200242	46376	52909	1453
			4	2	206495	53379	54662	379
			5	1	194706	38026	66722	300
			5	2	176962	38206	51380	3380
SW#26	D210	HT	1	1	186904	55604	26040	7095
			1	2	169471	46418	29304	8750
			2	1	213015	68953	39234	9813
			2	2	182890	66645	36595	14693
			3	1	163606	51994	39685	10759
			3	2	218357	65507	33584	6571
			4	1	167938	50751	22612	6426
			4	2	156107	52936	24043	8350
			5	1	188781	60995	28422	9021
			5	2	186306	55929	29435	7875
SW#26	D210	HT+blebbi	1	1	212727	59138	35500	8675
			1	2	198450	49037	33426	1849
			2	1	171663	59155	37500	7150
			2	2	183190	67542	39406	10177
			3	1	196554	63133	40745	9852
			3	2	202779	55744	39316	7518
			4	1	186305	59748	28242	5504
			4	2	160793	51325	30169	7106
			5	1	186601	47098	25976	2366
			5	2	184110	58105	35798	5723
SW#26	D210	TNF	1	1	192821	59061	64531	211
			1	2	199661	72976	71831	523
			2	1	190649	70197	65131	406
			2	2	172632	51220	49640	1056
			3	1	196853	48170	61400	1527
			3	2	175729	54107	59827	2635
			4	1	139954	48984	51105	1584
			4	2	128451	39473	37604	992
			5	1	124407	43617	35504	989
			5	2	171362	43526	51864	4768
SW#26	D210	Yoda	1	1	122533	37005	16587	7870
			1	2	148648	43197	16729	1933
			2	1	103888	34283	19212	962
			2	2	140270	34226	18021	340
			3	1	106682	35493	14811	843
			3	2	181302	45688	18552	467
			4	1	111657	35641	23207	891
			4	2	196843	38975	21501	1715
			5	1	143683	50332	27494	537
			5	2	144635	47397	20853	988
SW#26	D210	Yoda+H	1	1	153926	47086	23731	437
			1	2	151786	29325	24510	11486
			2	1	213329	74601	16699	857
			2	2	141802	42030	9498	828
			3	1	207776	64182	13784	21439
			3	2	205274	66324	31308	349
			4	1	154567	44639	10112	482
			4	2	172004	50896	13958	1698
			5	1	176028	46489	15333	1365
			5	2	138404	46642	16202	793
SW#26	D210	Yoda+T	1	1	140559	43264	24617	964
			1	2	155785	44835	27618	2956
			2	1	152994	43328	24202	8051
			2	2	180709	48918	24084	2091
			3	1	167029	41156	10413	917
			3	2	147083	39477	19239	598
			4	1	180664	46810	16885	868
			4	2	147084	56598	27235	349
			5	1	204956	64807	16149	1243
			5	2	129374	47558	20476	374
SW#29	D210	Ctrl	1	1	226685	53203	60252	675
			1	2	175409	53868	65910	586
			2	1	221784	54448	60631	732
			2	2	171367	46012	56938	670
			3	1	212127	42977	55376	221
			3	2	163905	43484	59278	268
			4	1	134354	46782	45738	794
			4	2	167915	41962	56300	251
			5	1	209937	53618	59382	491
			5	2	191279	53998	56268	202
SW#29	D210	HBEGF	1	1	199930	37307	61284	208
			1	2	156151	39631	47601	228
			2	1	150850	28933	42277	243
			2	2	150500	38558	43579	637
			3	1	172885	43325	54416	253
			3	2	144305	45961	47615	841
			4	1	147725	36370	55577	489
			4	2	177244	49451	56191	367
			5	1	167911	46293	55366	346
			5	2	163302	38131	47209	570
SW#29	D210	HT	1	1	175373	48017	22790	7206
			1	2	139023	37870	22822	6808
			2	1	155491	50690	24379	4749
			2	2	197170	64869	23367	9926
			3	1	159231	52196	24083	4552
			3	2	138088	46356	18560	5972
			4	1	215224	72552	39044	6172
			4	2	176936	53824	27287	5357
			5	1	176957	62218	24937	6322
			5	2	190000	62985	29959	4068
SW#29	D210	HT+blebbi	1	1	218642	47489	33477	7794
			1	2	177586	47238	28506	5489
			2	1	157370	47636	24561	1445
			2	2	154560	55487	31936	1461
			3	1	185976	64236	24358	1716
			3	2	205284	71685	37659	1293
			4	1	145543	38889	24013	160
			4	2	188487	44709	32771	1785
			5	1	186292	57974	25876	231
			5	2	174144	52609	32014	3427
SW#29	D210	TNF	1	1	118164	39656	44650	321
			1	2	237634	57151	75686	239
			2	1	197816	56516	58710	552
			2	2	185646	53039	56866	628
			3	1	152397	48066	44164	337
			3	2	199041	55612	53761	635
			4	1	192178	49063	63571	629
			4	2	228914	48461	67481	554
			5	1	145574	36743	42460	908
			5	2	118166	37234	35667	531
SW#29	D210	Yoda	1	1	108214	40537	19262	220
			1	2	137465	46202	3266	3646
			2	1	185361	53180	35983	2073
			2	2	127186	54817	20096	587
			3	1	147401	47920	23658	935
			3	2	171994	53834	42417	3141
			4	1	154563	54808	33790	566
			4	2	182232	47034	28380	3021
			5	1	208030	54379	38608	898
			5	2	133106	48304	17272	720
SW#29	D210	Yoda+H	1	1	192513	32169	26058	719
			1	2	165424	36658	28511	1912
			2	1	169158	42780	12757	925
			2	2	215791	50193	29682	1963
			3	1	139940	41912	20193	1300
			3	2	179428	37985	17310	816
			4	1	161115	49543	28250	4099
			4	2	161403	49696	25510	3968
			5	1	166082	35309	13026	1156
			5	2	181929	50358	25906	4995
SW#29	D210	Yoda+T	1	1	118185	36212	21708	3690
			1	2	133409	34473	21237	164
			2	1	192808	68929	27902	4426
			2	2	148666	45596	26454	3419
			3	1	161066	37158	8570	1626
			3	2	147402	45164	25274	7515
			4	1	119123	30710	15511	6220
			4	2	211475	51029	33120	1892
			5	1	133116	27595	11995	2901
			5	2	153346	37769	15968	3886
SW#31	D210	blebbi	1	1	187230	58940	49449	729
			1	2	181031	43538	39235	443
			2	1	153646	38934	33193	1628
			2	2	106995	40059	38051	971
			3	1	141792	40680	38093	763
			3	2	173524	48552	42424	298
			4	1	286067	42481	32499	1422
			4	2	203100	46510	38881	674
			5	1	207752	36959	34961	797
			5	2	221464	49608	41638	1131
SW#31	D210	Ctrl	1	1	166667	29750	47489	663
			1	2	266893	54713	61651	146
			2	1	192500	63448	69112	819
			2	2	222102	41955	55787	958
			3	1	192859	40404	52737	683
			3	2	237336	64864	53741	131
			4	1	214889	56924	56062	889
			4	2	170430	63741	63282	472
			5	1	213968	54134	53976	292
			5	2	206187	61588	61841	787
SW#31	D210	HBEGF	1	1	264696	74115	58336	308
			1	2	202783	48891	52937	954
			2	1	185013	49491	56526	587
			2	2	192798	47139	52456	1180
			3	1	198121	45964	59989	545
			3	2	213979	61198	70040	643
			4	1	139320	30539	36863	1499
			4	2	123157	32883	42989	1346
			5	1	180405	34746	39980	860
			5	2	176010	36170	42240	349
SW#31	D210	HT	1	1	119440	37337	14999	7757
			1	2	87067.6	25119	15027	5565
			2	1	162940	48556	43166	2488
			2	2	197168	49292	45413	9808
			3	1	173546	45365	23610	7952
			3	2	170448	47163	24425	3365
			4	1	172893	43984	22570	7144
			4	2	179753	57557	24583	6491
			5	1	190977	62335	11945	5370
			5	2	124716	42553	13494	5549
SW#31	D210	HT+blebbi	1	1	142418	30563	28748	1392
			1	2	193411	46264	27904	251
			2	1	184736	44817	29837	923
			2	2	158616	46649	25200	695
			3	1	169196	45429	35543	1042
			3	2	120051	40169	25910	356
			4	1	183517	43365	38414	1358
			4	2	194048	55459	38506	1201
			5	1	145530	32686	24899	8446
			5	2	223292	41108	30854	7649
SW#31	D210	TNF	1	1	186600	43086	55290	544
			1	2	162303	32412	41394	624
			2	1	201177	40497	55492	107
			2	2	212764	52276	56525	349
			3	1	197524	41085	48707	538
			3	2	177282	44019	44836	698
			4	1	226357	47784	58087	960
			4	2	145534	48128	54562	735
			5	1	172926	45860	36833	439
			5	2	197815	57406	58412	1210
SW#31	D210	Yoda	1	1	187824	50243	38388	19613
			1	2	198454	42866	29941	15376
			2	1	127822	39024	32106	187
			2	2	131872	43333	31018	2144
			3	1	136854	40194	22193	12458
			3	2	190935	43705	24543	21410
			4	1	139938	42947	26544	9084
			4	2	160179	54669	21915	498
			5	1	88316.4	31317	16731	2163
			5	2	142125	46077	36517	252
SW#31	D210	Yoda+H	1	1	155803	39387	9736	105
			1	2	110712	40288	23143	6933
			2	1	141516	39214	9465	1953
			2	2	211433	43365	20046	341
			3	1	123450	29739	11097	1704
			3	2	161697	52487	33398	1990
			4	1	225814	59818	17697	638
			4	2	108237	36281	15399	858
			5	1	157653	47832	28378	538
			5	2	186638	41863	18399	1343
SW#31	D210	Yoda+T	1	1	119124	46530	15153	12743
			1	2	211145	81333	41368	10498
			2	1	151129	47107	20444	14338
			2	2	90515.8	24041	13485	4507
			3	1	135928	44258	33308	12175
			3	2	139028	46505	20527	181
			4	1	140271	40342	15447	9849
			4	2	147097	32832	17185	3648
			5	1	162968	27949	22760	1550
			5	2	120382	27098	18488	2475

## Sheet: Fig9b_SuppFig18b_PIS_ectopRCVRN
Experiment	Day	Treatment	Organoid	ROI	RCVRN+ PIS	ectopic RCVRN+ cells	circumference (um)
SW#26	D210	Ctrl	1	1	97	0	359
			1	2	123	2	585
			2	1	127	0	652
			2	2	89	2	349
			3	1	104	2	537
			3	2	109	1	557
			4	1	131	0	601
			4	2	89	0	448
			5	1	114	0	532
			5	2	124	0	537
SW#26	D210	HBEGF	1	1	44	1	331
			1	2	89	0	595
			2	1	56	1	364
			2	2	104	1	620
			3	1	126	0	665
			3	2	109	2	442
			4	1	117	1	572
			4	2	126	0	638
			5	1	134	0	659
			5	2	122	1	636
SW#26	D210	HT	1	1	6	4	702
			1	2	0	13	511
			2	1	0	6	378
			2	2	11	5	657
			3	1	0	12	634
			3	2	5	6	367
			4	1	0	22	465
			4	2	0	17	413
			5	1	13	8	602
			5	2	20	12	663
SW#26	D210	HT+blebbi	1	1	11	1	501
			1	2	31	1	329
			2	1	16	5	561
			2	2	12	2	455
			3	1	11	1	321
			3	2	0	0	331
			4	1	4	2	333
			4	2	0	1	343
			5	1	10	0	327
			5	2	11	0	335
SW#26	D210	TNF	1	1	31	22	626
			1	2	43	5	608
			2	1	64	1	489
			2	2	51	11	506
			3	1	99	0	352
			3	2	71	4	472
			4	1	136	3	644
			4	2	129	1	653
			5	1	66	0	343
			5	2	103	1	598
SW#26	D210	Yoda	1	1	24	10	661
			1	2	0	14	732
			2	1	13	9	633
			2	2	32	5	429
			3	1	0	6	391
			3	2	9	11	657
			4	1	24	9	632
			4	2	6	6	495
			5	1	23	19	562
			5	2	21	20	604
SW#26	D210	Yoda+H	1	1	0	18	407
			1	2	12	19	714
			2	1	10	24	518
			2	2	0	16	363
			3	1	0	9	534
			3	2	0	6	409
			4	1	13	19	636
			4	2	7	17	349
			5	1	4	6	373
			5	2	0	14	769
SW#26	D210	Yoda+T	1	1	0	25	577
			1	2	0	16	617
			2	1	12	15	605
			2	2	4	21	359
			3	1	0	18	593
			3	2	28	6	451
			4	1	0	16	363
			4	2	5	20	488
			5	1	0	14	613
			5	2	0	10	501
SW#29	D210	Ctrl	1	1	94	0	538
			1	2	97	1	518
			2	1	124	2	608
			2	2	121	0	623
			3	1	98	0	437
			3	2	79	0	348
			4	1	127	0	630
			4	2	139	2	712
			5	1	134	0	637
			5	2	121	0	581
SW#29	D210	HBEGF	1	1	119	0	521
			1	2	72	1	447
			2	1	119	4	623
			2	2	109	0	474
			3	1	132	0	674
			3	2	84	2	536
			4	1	121	2	709
			4	2	129	7	817
			5	1	79	1	374
			5	2	66	0	364
SW#29	D210	HT	1	1	0	17	579
			1	2	16	4	472
			2	1	7	18	625
			2	2	0	2	525
			3	1	0	9	348
			3	2	9	7	398
			4	1	0	12	519
			4	2	4	12	345
			5	1	0	18	629
			5	2	8	13	681
SW#29	D210	HT+blebbi	1	1	28	1	561
			1	2	32	0	306
			2	1	8	5	608
			2	2	6	0	341
			3	1	53	4	524
			3	2	36	5	349
			4	1	25	0	526
			4	2	35	0	496
			5	1	0	2	331
			5	2	70	2	581
SW#29	D210	TNF	1	1	124	4	736
			1	2	57	0	342
			2	1	81	5	367
			2	2	99	0	499
			3	1	56	3	429
			3	2	40	8	463
			4	1	63	0	356
			4	2	75	5	676
			5	1	66	5	616
			5	2	97	3	579
SW#29	D210	Yoda	1	1	22	17	514
			1	2	9	9	341
			2	1	10	10	428
			2	2	0	13	538
			3	1	21	10	634
			3	2	41	8	682
			4	1	31	10	681
			4	2	36	15	609
			5	1	42	8	439
			5	2	9	4	511
SW#29	D210	Yoda+H	1	1	12	12	506
			1	2	11	9	345
			2	1	17	19	533
			2	2	12	13	326
			3	1	0	7	327
			3	2	8	2	353
			4	1	17	28	559
			4	2	13	37	635
			5	1	7	11	498
			5	2	12	10	534
SW#29	D210	Yoda+T	1	1	0	4	621
			1	2	10	14	658
			2	1	10	19	711
			2	2	0	15	655
			3	1	0	6	400
			3	2	3	7	621
			4	1	0	13	634
			4	2	5	11	646
			5	1	4	13	478
			5	2	8	13	537
SW#31	D210	blebbi	1	1	64	3	372
			1	2	62	0	384
			2	1	116	1	504
			2	2	126	1	672
			3	1	94	0	367
			3	2	84	0	470
			4	1	79	0	355
			4	2	141	0	625
			5	1	109	1	561
			5	2	56	1	379
SW#31	D210	Ctrl	1	1	136	1	620
			1	2	108	2	449
			2	1	51	0	335
			2	2	69	1	357
			3	1	127	0	601
			3	2	117	0	433
			4	1	112	1	485
			4	2	89	0	345
			5	1	141	0	622
			5	2	97	0	344
SW#31	D210	HBEGF	1	1	92	0	347
			1	2	94	1	431
			2	1	97	0	457
			2	2	126	0	632
			3	1	96	3	371
			3	2	104	0	467
			4	1	113	1	476
			4	2	88	1	469
			5	1	57	1	342
			5	2	108	1	587
SW#31	D210	HT	1	1	0	6	357
			1	2	19	11	657
			2	1	16	4	359
			2	2	27	10	702
			3	1	0	7	350
			3	2	26	9	571
			4	1	20	15	609
			4	2	4	7	402
			5	1	5	12	525
			5	2	0	3	354
SW#31	D210	HT+blebbi	1	1	76	3	434
			1	2	10	0	340
			2	1	67	0	288
			2	2	10	3	430
			3	1	19	2	359
			3	2	47	0	484
			4	1	69	0	337
			4	2	106	1	793
			5	1	19	0	344
			5	2	62	0	374
SW#31	D210	TNF	1	1	99	1	424
			1	2	75	3	671
			2	1	114	1	621
			2	2	104	0	487
			3	1	81	4	568
			3	2	98	0	443
			4	1	131	1	655
			4	2	102	0	425
			5	1	127	0	467
			5	2	134	0	567
SW#31	D210	Yoda	1	1	15	8	468
			1	2	41	6	371
			2	1	0	7	510
			2	2	39	15	640
			3	1	11	3	334
			3	2	52	9	430
			4	1	79	3	591
			4	2	5	13	376
			5	1	52	7	489
			5	2	12	15	345
SW#31	D210	Yoda+H	1	1	0	8	501
			1	2	42	10	632
			2	1	6	15	604
			2	2	32	12	453
			3	1	0	15	349
			3	2	0	0	462
			4	1	15	9	501
			4	2	10	11	334
			5	1	0	9	338
			5	2	13	19	350
SW#31	D210	Yoda+T	1	1	0	8	635
			1	2	0	7	353
			2	1	14	7	343
			2	2	2	9	374
			3	1	0	10	339
			3	2	10	17	513
			4	1	15	16	516
			4	2	10	9	349
			5	1	16	10	515
			5	2	0	3	376

## Sheet: Fig9b_SuppFig18b_KI67_SOX9_DAPI
Experiment	Treatment	Day stopped	HRO_ROI	DAPI	KI67	SOX9	KI67+SOX9+
SW#26	HT+blebbi	D220	a1_1	344	3	129	3
SW#26	HT+blebbi	D220	a1_2	303	7	90	7
SW#26	HT+blebbi	D220	a2_1	221	3	53	2
SW#26	HT+blebbi	D220	a2_2	258	9	62	9
SW#26	HT+blebbi	D220	a3_1	138	11	84	10
SW#26	HT+blebbi	D220	a3_2	214	2	91	2
SW#26	HT+blebbi	D220	a4_1	224	2	83	2
SW#26	HT+blebbi	D220	a4_2	259	4	99	4
SW#26	HT+blebbi	D220	a5_1	212	1	81	1
SW#26	HT+blebbi	D220	a5_2	188	2	72	2
SW#26	TNF	D220	a1_1	408	16	89	15
SW#26	TNF	D220	a1_2	289	12	79	10
SW#26	TNF	D220	a2_1	321	16	99	11
SW#26	TNF	D220	a2_2	304	2	85	2
SW#26	TNF	D220	a3_1	259	14	96	10
SW#26	TNF	D220	a3_2	281	17	118	15
SW#26	TNF	D220	a4_1	289	29	115	27
SW#26	TNF	D220	a4_2	218	7	76	7
SW#26	TNF	D220	a5_1	271	12	87	9
SW#26	TNF	D220	a5_2	280	29	119	24
SW#26	Yoda	D220	a1_1	249	12	98	12
SW#26	Yoda	D220	a1_2	227	11	79	11
SW#26	Yoda	D220	a2_1	194	6	51	6
SW#26	Yoda	D220	a2_2	229	0	47	0
SW#26	Yoda	D220	a3_1	246	21	98	15
SW#26	Yoda	D220	a3_2	291	10	74	9
SW#26	Yoda	D220	a4_1	304	13	93	12
SW#26	Yoda	D220	a4_2	289	8	85	8
SW#26	Yoda	D220	a5_1	234	10	78	8
SW#26	Yoda	D220	a5_2	183	0	56	0
SW#26	Yoda+T	D220	a1_1	216	8	99	8
SW#26	Yoda+T	D220	a1_2	168	7	73	7
SW#26	Yoda+T	D220	a2_1	191	13	95	13
SW#26	Yoda+T	D220	a2_2	218	12	103	12
SW#26	Yoda+T	D220	a3_1	194	23	97	23
SW#26	Yoda+T	D220	a3_2	221	18	96	18
SW#26	Yoda+T	D220	a4_1	196	17	95	16
SW#26	Yoda+T	D220	a4_2	183	20	106	17
SW#26	Yoda+T	D220	a5_1	186	12	77	12
SW#26	Yoda+T	D220	a5_2	209	10	101	10
SW#26	Ctrl	D220	a1_1	314	0	79	0
SW#26	Ctrl	D220	a1_2	334	2	85	2
SW#26	Ctrl	D220	a2_1	381	0	81	0
SW#26	Ctrl	D220	a2_2	278	6	74	4
SW#26	Ctrl	D220	a3_1	385	0	101	0
SW#26	Ctrl	D220	a3_2	379	1	88	0
SW#26	Ctrl	D220	a4_1	341	6	77	5
SW#26	Ctrl	D220	a4_2	393	5	84	5
SW#26	Ctrl	D220	a5_1	290	0	51	0
SW#26	Ctrl	D220	a5_2	325	7	82	7
SW#26	HBEGF	D220	a1_1	267	0	71	0
SW#26	HBEGF	D220	a1_2	327	0	98	0
SW#26	HBEGF	D220	a2_1	245	7	78	7
SW#26	HBEGF	D220	a2_2	118	5	52	5
SW#26	HBEGF	D220	a3_1	272	0	57	0
SW#26	HBEGF	D220	a3_2	158	10	73	9
SW#26	HBEGF	D220	a4_1	286	4	63	4
SW#26	HBEGF	D220	a4_2	266	2	56	0
SW#26	HBEGF	D220	a5_1	372	2	84	1
SW#26	HBEGF	D220	a5_2	420	0	90	0
SW#26	H-T	D220	a1_1	297	25	126	25
SW#26	H-T	D220	a1_2	350	24	165	23
SW#26	H-T	D220	a2_1	162	34	103	34
SW#26	H-T	D220	a2_2	306	28	195	28
SW#26	H-T	D220	a3_1	153	16	84	15
SW#26	H-T	D220	a3_2	181	25	86	24
SW#26	H-T	D220	a4_1	336	50	192	50
SW#26	H-T	D220	a4_2	280	30	187	30
SW#26	H-T	D220	a5_1	286	31	146	30
SW#26	H-T	D220	a5_2	274	38	150	34
SW#26	Yoda+H	D220	a1_1	186	15	75	12
SW#26	Yoda+H	D220	a1_2	171	9	99	8
SW#26	Yoda+H	D220	a2_1	187	15	106	15
SW#26	Yoda+H	D220	a2_2	202	20	109	20
SW#26	Yoda+H	D220	a3_1	178	33	101	33
SW#26	Yoda+H	D220	a3_2	218	45	104	45
SW#26	Yoda+H	D220	a4_1	153	12	60	12
SW#26	Yoda+H	D220	a4_2	207	16	99	16
SW#26	Yoda+H	D220	a5_1	176	18	72	17
SW#26	Yoda+H	D220	a5_2	186	9	95	9
SW#29	Ctrl	D220	a1_1	395	0	89	0
SW#29	Ctrl	D220	a1_2	325	0	89	0
SW#29	Ctrl	D220	a2_1	314	0	86	0
SW#29	Ctrl	D220	a2_2	324	1	79	1
SW#29	Ctrl	D220	a3_1	372	0	109	0
SW#29	Ctrl	D220	a3_2	249	2	73	1
SW#29	Ctrl	D220	a4_1	259	2	72	0
SW#29	Ctrl	D220	a4_2	334	2	86	2
SW#29	Ctrl	D220	a5_1	267	0	63	0
SW#29	Ctrl	D220	a5_2	338	1	94	1
SW#29	HBEGF	D220	a1_1	352	2	83	2
SW#29	HBEGF	D220	a1_2	365	0	96	0
SW#29	HBEGF	D220	a2_1	384	6	127	4
SW#29	HBEGF	D220	a2_2	346	0	101	0
SW#29	HBEGF	D220	a3_1	263	3	64	3
SW#29	HBEGF	D220	a3_2	322	0	89	0
SW#29	HBEGF	D220	a4_1	411	3	128	3
SW#29	HBEGF	D220	a4_2	320	2	83	2
SW#29	HBEGF	D220	a5_1	256	1	65	1
SW#29	HBEGF	D220	a5_2	310	2	77	2
SW#29	H-T	D220	a1_1	308	35	161	35
SW#29	H-T	D220	a1_2	247	29	121	29
SW#29	H-T	D220	a2_1	325	49	148	47
SW#29	H-T	D220	a2_2	372	54	249	52
SW#29	H-T	D220	a3_1	311	34	159	34
SW#29	H-T	D220	a3_2	199	18	128	18
SW#29	H-T	D220	a4_1	351	39	202	39
SW#29	H-T	D220	a4_2	316	48	198	44
SW#29	H-T	D220	a5_1	357	52	186	52
SW#29	H-T	D220	a5_2	297	45	193	45
SW#29	Yoda+H	D220	a1_1	325	10	122	10
SW#29	Yoda+H	D220	a1_2	304	5	76	5
SW#29	Yoda+H	D220	a2_1	284	14	129	14
SW#29	Yoda+H	D220	a2_2	233	13	106	13
SW#29	Yoda+H	D220	a3_1	272	11	107	11
SW#29	Yoda+H	D220	a3_2	222	14	91	12
SW#29	Yoda+H	D220	a4_1	253	10	99	10
SW#29	Yoda+H	D220	a4_2	329	25	174	24
SW#29	Yoda+H	D220	a5_1	306	21	121	21
SW#29	Yoda+H	D220	a5_2	317	34	132	34
SW#29	HT+blebbi	D220	a1_1	303	22	139	21
SW#29	HT+blebbi	D220	a1_2	215	8	75	8
SW#29	HT+blebbi	D220	a2_1	303	11	132	11
SW#29	HT+blebbi	D220	a2_2	368	12	126	11
SW#29	HT+blebbi	D220	a3_1	225	6	72	6
SW#29	HT+blebbi	D220	a3_2	291	5	78	5
SW#29	HT+blebbi	D220	a4_1	276	9	106	8
SW#29	HT+blebbi	D220	a4_2	317	5	126	5
SW#29	HT+blebbi	D220	a5_1	301	1	76	1
SW#29	HT+blebbi	D220	a5_2	285	4	84	4
SW#29	TNF	D220	a1_1	312	12	92	11
SW#29	TNF	D220	a1_2	378	17	127	16
SW#29	TNF	D220	a2_1	317	14	99	14
SW#29	TNF	D220	a2_2	302	19	104	18
SW#29	TNF	D220	a3_1	265	10	79	10
SW#29	TNF	D220	a3_2	339	41	114	39
SW#29	TNF	D220	a4_1	291	28	94	27
SW#29	TNF	D220	a4_2	365	27	126	25
SW#29	TNF	D220	a5_1	367	18	102	18
SW#29	TNF	D220	a5_2	328	11	103	11
SW#29	Yoda	D220	a1_1	318	15	73	14
SW#29	Yoda	D220	a1_2	276	12	88	12
SW#29	Yoda	D220	a2_1	273	6	85	6
SW#29	Yoda	D220	a2_2	331	20	101	19
SW#29	Yoda	D220	a3_1	257	11	67	10
SW#29	Yoda	D220	a3_2	249	18	95	17
SW#29	Yoda	D220	a4_1	359	9	103	7
SW#29	Yoda	D220	a4_2	311	8	91	8
SW#29	Yoda	D220	a5_1	301	10	97	10
SW#29	Yoda	D220	a5_2	272	7	94	6
SW#29	Yoda+T	D220	a1_1	248	16	97	16
SW#29	Yoda+T	D220	a1_2	302	11	108	10
SW#29	Yoda+T	D220	a2_1	253	17	108	17
SW#29	Yoda+T	D220	a2_2	285	17	107	15
SW#29	Yoda+T	D220	a3_1	275	28	114	27
SW#29	Yoda+T	D220	a3_2	239	13	102	3
SW#29	Yoda+T	D220	a4_1	274	12	97	11
SW#29	Yoda+T	D220	a4_2	293	35	108	34
SW#29	Yoda+T	D220	a5_1	308	27	127	27
SW#29	Yoda+T	D220	a5_2	268	10	95	10
SW#31	Ctrl	D220	a1_1	324	0	86	0
SW#31	Ctrl	D220	a1_2	409	0	107	0
SW#31	Ctrl	D220	a2_1	345	0	103	0
SW#31	Ctrl	D220	a2_2	351	2	78	2
SW#31	Ctrl	D220	a3_1	343	4	97	4
SW#31	Ctrl	D220	a3_2	377	0	99	0
SW#31	Ctrl	D220	a4_1	313	0	87	0
SW#31	Ctrl	D220	a4_2	304	1	76	1
SW#31	Ctrl	D220	a5_1	323	1	99	0
SW#31	Ctrl	D220	a5_2	314	0	83	0
SW#31	HBEGF	D220	a1_1	308	17	90	17
SW#31	HBEGF	D220	a1_2	370	6	94	6
SW#31	HBEGF	D220	a2_1	406	10	105	9
SW#31	HBEGF	D220	a2_2	305	8	75	7
SW#31	HBEGF	D220	a3_1	407	9	96	9
SW#31	HBEGF	D220	a3_2	381	12	105	11
SW#31	HBEGF	D220	a4_1	396	4	106	3
SW#31	HBEGF	D220	a4_2	331	7	95	7
SW#31	HBEGF	D220	a5_1	314	15	99	13
SW#31	HBEGF	D220	a5_2	371	6	104	6
SW#31	H-T	D220	a1_1	324	37	147	37
SW#31	H-T	D220	a1_2	375	36	161	35
SW#31	H-T	D220	a2_1	360	41	169	39
SW#31	H-T	D220	a2_2	296	39	148	39
SW#31	H-T	D220	a3_1	281	28	148	28
SW#31	H-T	D220	a3_2	315	42	186	41
SW#31	H-T	D220	a4_1	386	44	191	44
SW#31	H-T	D220	a4_2	348	34	150	34
SW#31	H-T	D220	a5_1	306	33	115	33
SW#31	H-T	D220	a5_2	376	31	145	31
SW#31	Yoda+H	D220	a1_1	304	0	82	0
SW#31	Yoda+H	D220	a1_2	298	16	102	15
SW#31	Yoda+H	D220	a2_1	289	4	91	4
SW#31	Yoda+H	D220	a2_2	282	12	107	12
SW#31	Yoda+H	D220	a3_1	322	13	135	12
SW#31	Yoda+H	D220	a3_2	368	5	133	5
SW#31	Yoda+H	D220	a4_1	330	0	121	0
SW#31	Yoda+H	D220	a4_2	335	10	130	9
SW#31	Yoda+H	D220	a5_1	311	14	103	14
SW#31	Yoda+H	D220	a5_2	309	19	139	19
SW#31	blebbi	D220	a1_1	362	0	92	0
SW#31	blebbi	D220	a1_2	341	0	62	0
SW#31	blebbi	D220	a2_1	326	0	66	0
SW#31	blebbi	D220	a2_2	368	0	103	0
SW#31	blebbi	D220	a3_1	313	0	70	0
SW#31	blebbi	D220	a3_2	360	0	101	0
SW#31	blebbi	D220	a4_1	355	1	89	1
SW#31	blebbi	D220	a4_2	338	1	81	1
SW#31	blebbi	D220	a5_1	350	1	102	1
SW#31	blebbi	D220	a5_2	337	1	70	1
SW#31	HT+blebbi	D220	a1_1	427	10	119	10
SW#31	HT+blebbi	D220	a1_2	329	3	82	3
SW#31	HT+blebbi	D220	a2_1	341	5	133	4
SW#31	HT+blebbi	D220	a2_2	325	9	137	9
SW#31	HT+blebbi	D220	a3_1	321	13	80	13
SW#31	HT+blebbi	D220	a3_2	334	7	116	7
SW#31	HT+blebbi	D220	a4_1	399	18	128	16
SW#31	HT+blebbi	D220	a4_2	321	6	92	6
SW#31	HT+blebbi	D220	a5_1	371	10	102	10
SW#31	HT+blebbi	D220	a5_2	334	12	119	11
SW#31	TNF	D220	a1_1	405	1	103	1
SW#31	TNF	D220	a1_2	360	0	88	0
SW#31	TNF	D220	a2_1	316	2	74	2
SW#31	TNF	D220	a2_2	456	0	155	0
SW#31	TNF	D220	a3_1	319	0	83	0
SW#31	TNF	D220	a3_2	362	0	99	0
SW#31	TNF	D220	a4_1	367	0	84	0
SW#31	TNF	D220	a4_2	361	1	95	1
SW#31	TNF	D220	a5_1	409	0	110	0
SW#31	TNF	D220	a5_2	351	1	93	1
SW#31	Yoda	D220	a1_1	321	3	77	3
SW#31	Yoda	D220	a1_2	305	9	98	8
SW#31	Yoda	D220	a2_1	294	2	86	2
SW#31	Yoda	D220	a2_2	326	0	129	0
SW#31	Yoda	D220	a3_1	301	1	105	1
SW#31	Yoda	D220	a3_2	254	0	72	0
SW#31	Yoda	D220	a4_1	321	1	86	1
SW#31	Yoda	D220	a4_2	368	1	123	1
SW#31	Yoda	D220	a5_1	243	10	111	9
SW#31	Yoda	D220	a5_2	312	3	89	3
SW#31	Yoda+T	D220	a1_1	193	14	74	14
SW#31	Yoda+T	D220	a1_2	223	19	91	18
SW#31	Yoda+T	D220	a2_1	205	16	99	16
SW#31	Yoda+T	D220	a2_2	244	8	112	8
SW#31	Yoda+T	D220	a3_1	232	16	127	15
SW#31	Yoda+T	D220	a3_2	217	15	93	13
SW#31	Yoda+T	D220	a4_1	258	2	87	2
SW#31	Yoda+T	D220	a4_2	245	0	76	0
SW#31	Yoda+T	D220	a5_1	344	10	120	9
SW#31	Yoda+T	D220	a5_2	247	0	72	0

## Sheet: SuppFig18b_PHH3
Exp	Day	Treatment	Organoid	PHH3	circumference (um)
SW#26	210	Ctrl	1	0	2609
			2	0	1896
			3	0	2005
			4	1	2082
			5	0	2346
SW#26	210	TNF	1	3	3260
			2	5	3483
			3	4	3407
			4	12	3113
			5	1	3253
SW#26	210	HBEGF	1	1	1556
			2	0	2380
			3	0	1301
			4	2	2943
			5	0	1956
SW#26	210	HT	1	17	2508
			2	26	2821
			3	16	2735
			4	23	2308
			5	17	2919
SW#26	210	Yoda	1	5	2568
			2	9	2495
			3	3	2115
			4	1	2134
			5	0	2445
SW#26	210	Yoda+T	1	2	1984
			2	2	2177
			3	3	2252
			4	5	2189
			5	4	2047
SW#26	210	Yoda+H	1	1	1883
			2	10	2021
			3	5	1936
			4	3	2167
			5	12	2039
SW#26	210	HT+blebbi	1	0	2383
			2	0	2142
			3	3	4072
			4	1	3719
			5	0	2705
SW#29	210	Ctrl	1	1	2421
			2	3	2766
			3	1	2403
			4	3	2265
			5	0	2189
SW#29	210	TNF	1	5	2575
			2	9	2216
			3	10	3089
			4	6	2476
			5	5	2238
SW#29	210	HBEGF	1	2	2389
			2	0	1917
			3	2	3121
			4	0	1795
			5	0	3081
SW#29	210	HT	1	12	3157
			2	5	2751
			3	10	2088
			4	4	2025
			5	8	2407
SW#29	210	Yoda	1	6	3491
			2	4	1671
			3	5	2223
			4	9	2823
			5	3	2350
SW#29	210	Yoda+T	1	14	2354
			2	7	2359
			3	0	1622
			4	9	2275
			5	4	2544
SW#29	210	Yoda+H	1	7	3391
			2	1	2309
			3	16	3352
			4	8	2475
			5	4	2310
SW#29	210	HT+blebbi	1	1	2532
			2	3	2604
			3	1	1876
			4	4	3129
			5	7	4154
SW#31	210	Ctrl	1	0	2316
			2	0	2484
			3	0	3539
			4	0	2249
			5	0	2784
SW#31	210	TNF	1	0	2671
			2	0	2656
			3	1	2303
			4	0	2079
			5	0	2841
SW#31	210	HBEGF	1	0	2744
			2	2	2516
			3	4	2249
			4	4	2635
			5	1	3692
SW#31	210	HT	1	11	3106
			2	6	2339
			3	14	2887
			4	13	3592
			5	10	3684
SW#31	210	Yoda	1	0	2836
			2	1	1682
			3	1	1909
			4	2	2884
			5	0	2531
SW#31	210	Yoda+T	1	3	2218
			2	3	2690
			3	1	2378
			4	1	2982
			5	0	2341
SW#31	210	Yoda+H	1	0	2290
			2	1	2978
			3	3	1687
			4	1	2227
			5	0	2485
SW#31	210	HT+blebbi	1	4	2870
			2	0	3084
			3	4	2706
			4	2	2981
			5	0	3578
SW#31	210	blebbi	1	0	2376
			2	0	2951
			3	0	2097
			4	0	2804
			5	2	3048

## Sheet: SuppFig18c_SOX9 displacement
SOX9+ relative cell numbers (mean of all ROIs, %)
	Ctrl			TNF			HBEGF			HT			Yoda			Yoda+T			Yoda+H			HT+blebbi			blebbi
Segment	SW#26	SW#29	SW#31	SW#26	SW#29	SW#31	SW#26	SW#29	SW#31	SW#26	SW#29	SW#31	SW#26	SW#29	SW#31	SW#26	SW#29	SW#31	SW#26	SW#29	SW#31	SW#26	SW#29	SW#31	SW#31
1	0	0.02	0.02	0.06	0.02	0.05	0.06	0.01	0.04	0.1	0.08	0.07	0.07	0.08	0.04	0.07	0.09	0.08	0.07	0.04	0.05	0.07	0.05	0.1	0.04
2	0.14	0.19	0.24	0.27	0.27	0.4	0.33	0.21	0.35	0.18	0.12	0.17	0.34	0.4	0.26	0.19	0.27	0.34	0.3	0.26	0.34	0.13	0.21	0.25	0.23
3	0.33	0.39	0.38	0.25	0.38	0.19	0.26	0.29	0.3	0.16	0.14	0.21	0.33	0.32	0.28	0.23	0.22	0.31	0.24	0.29	0.27	0.17	0.26	0.23	0.36
4	0.23	0.19	0.16	0.16	0.23	0.07	0.15	0.22	0.14	0.14	0.13	0.15	0.13	0.09	0.16	0.18	0.16	0.14	0.13	0.19	0.09	0.19	0.19	0.14	0.21
5	0.1	0.05	0.06	0.09	0.05	0.05	0.06	0.1	0.06	0.12	0.13	0.14	0.03	0.04	0.09	0.12	0.1	0.04	0.08	0.09	0.08	0.14	0.12	0.07	0.08
6	0.08	0.02	0.04	0.07	0.02	0.05	0.03	0.04	0.03	0.09	0.12	0.09	0.01	0.03	0.06	0.07	0.05	0.02	0.05	0.05	0.05	0.13	0.09	0.06	0.04
7	0.04	0.03	0.02	0.04	0.02	0.04	0.03	0.03	0.02	0.06	0.11	0.07	0.02	0.02	0.03	0.04	0.03	0.02	0.04	0.02	0.03	0.09	0.05	0.03	0.01
8	0.05	0.03	0.02	0.03	0.01	0.05	0.04	0.02	0.02	0.06	0.08	0.04	0.02	0.01	0.04	0.03	0.03	0.02	0.03	0.02	0.03	0.05	0.02	0.04	0.01
9	0.02	0.05	0.03	0.02	0.01	0.06	0.02	0.04	0.03	0.06	0.06	0.03	0.02	0.01	0.03	0.03	0.02	0.01	0.04	0.02	0.03	0.03	0.01	0.04	0
10	0	0.03	0.04	0.02	0.01	0.05	0.02	0.04	0.02	0.04	0.03	0.02	0.03	0.01	0.02	0.03	0.02	0.01	0.03	0.02	0.02	0	0.01	0.04	0.01
