# Supplementary material for: HBEGF-TNF induce a complex outer retinal pathology with photoreceptor cell extrusion in human organoids
Source: Nat Commun. 2022 Oct 19;13:6183. doi: 10.1038/s41467-022-33848-y (PMC9581928; doi:10.1038/s41467-022-33848-y)
Supplement: Supplementary file 15 — Source Data [file 41467_2022_33848_MOESM15_ESM.zip › source_data_new/SuppFig11_HT_CRTD2_IMR90_lines.xlsx]

## Sheet: SuppFig11_KI67 SOX9 DAPI
Experiment	Treatment	Cell line	Day	HRO_ROI	DAPI	KI67	SOX9	KI67+SOX9+
SW#01	Ctrl	CRTD2	D210	a1_1	265	0	61	0
SW#01	Ctrl	CRTD2	D210	a1_2	213	0	57	0
SW#01	Ctrl	CRTD2	D210	a2_1	242	0	65	0
SW#01	Ctrl	CRTD2	D210	a2_2	253	1	69	1
SW#01	Ctrl	CRTD2	D210	a3_1	210	0	62	0
SW#01	Ctrl	CRTD2	D210	a3_2	171	7	41	4
SW#01	Ctrl	CRTD2	D210	a4_1	153	0	48	0
SW#01	Ctrl	CRTD2	D210	a4_2	292	4	64	2
SW#01	Ctrl	CRTD2	D210	a5_1	197	0	53	0
SW#01	Ctrl	CRTD2	D210	a5_2	210	1	44	1
SW#01	HT	CRTD2	D210	a1_1	238	13	82	11
SW#01	HT	CRTD2	D210	a1_2	250	3	128	2
SW#01	HT	CRTD2	D210	a2_1	242	10	88	8
SW#01	HT	CRTD2	D210	a2_2	232	32	101	23
SW#01	HT	CRTD2	D210	a3_1	242	37	112	20
SW#01	HT	CRTD2	D210	a3_2	375	54	148	35
SW#01	HT	CRTD2	D210	a4_1	251	31	94	31
SW#01	HT	CRTD2	D210	a4_2	232	29	101	24
SW#01	HT	CRTD2	D210	a5_1	252	63	114	46
SW#01	HT	CRTD2	D210	a5_2	303	36	98	26
SW#18	Ctrl	IMR90	D210	a1_1	381	2	130	2
SW#18	Ctrl	IMR90	D210	a1_2	303	8	86	3
SW#18	Ctrl	IMR90	D210	a2_1	490	6	83	3
SW#18	Ctrl	IMR90	D210	a2_2	370	3	101	3
SW#18	Ctrl	IMR90	D210	a3_1	353	2	112	2
SW#18	Ctrl	IMR90	D210	a3_2	213	4	111	1
SW#18	Ctrl	IMR90	D210	a4_1	379	10	104	7
SW#18	Ctrl	IMR90	D210	a4_2	363	1	125	0
SW#18	Ctrl	IMR90	D210	a5_1	394	9	94	4
SW#18	Ctrl	IMR90	D210	a5_2	273	10	73	7
SW#18	HT	IMR90	D210	a1_1	165	18	147	18
SW#18	HT	IMR90	D210	a1_2	294	22	155	16
SW#18	HT	IMR90	D210	a2_1	305	34	120	34
SW#18	HT	IMR90	D210	a2_2	383	26	163	21
SW#18	HT	IMR90	D210	a3_1	281	40	118	33
SW#18	HT	IMR90	D210	a3_2	205	13	70	11
SW#18	HT	IMR90	D210	a4_1	467	4	67	3
SW#18	HT	IMR90	D210	a4_2	413	37	245	33
SW#18	HT	IMR90	D210	a5_1	270	28	108	24
SW#18	HT	IMR90	D210	a5_2	388	27	161	26

## Sheet: SuppFig11_PHH3
Exp	Cell line	Day	Treatment	Organoid	PHH3	perimeter (um)
SW#01	CRTD2	210	Ctrl	1	1	3768
				2	0	2225
				3	0	2218
				4	0	2612
				5	1	2974
SW#01	CRTD2	210	HT	1	9	3139
				2	4	2030
				3	11	2481
				4	6	2604
				5	8	2582
SW#18	IMR90	210	Ctrl	1	4	3454.86
				2	0	2257.22
				3	3	1807.44
				4	3	3103.08
				5	0	2449.8
SW#18	IMR90	210	HT	1	10	4214.79
				2	2	2996.41
				3	1	3792.04
				4	1	3071.82
				5	4	3287.49

## Sheet: SuppFig11_ARR3 NRL TUNEL DAPI
Experiment	Treatment	Cell line	Day	HRO_ROI	DAPI	NRL	ARR3	TUNEL	TUNEL+NRL+	TUNEL+ARR3+
SW#01	Ctrl	CRTD2	D210	a1_1	206	52	34	1	0	0
SW#01	Ctrl	CRTD2	D210	a1_2	274	0	75	0	0	0
SW#01	Ctrl	CRTD2	D210	a2_1	218	59	34	1	0	0
SW#01	Ctrl	CRTD2	D210	a3_1	197	13	26	0	0	0
SW#01	Ctrl	CRTD2	D210	a4_1	234	82	42	2	1	0
SW#01	Ctrl	CRTD2	D210	a4_2	270	65	61	0	0	0
SW#01	Ctrl	CRTD2	D210	a5_1	250	43	59	4	1	0
SW#01	Ctrl	CRTD2	D210	a5_2	291	24	66	0	0	0
SW#01	HT	CRTD2	D210	a1_1	292	15	24	0	0	0
SW#01	HT	CRTD2	D210	a1_2	199	57	30	0	0	0
SW#01	HT	CRTD2	D210	a2_1	313	35	57	0	0	0
SW#01	HT	CRTD2	D210	a2_2	262	26	53	0	0	0
SW#01	HT	CRTD2	D210	a3_1	345	22	58	0	0	0
SW#01	HT	CRTD2	D210	a4_1	311	47	50	3	0	0
SW#01	HT	CRTD2	D210	a4_2	205	49	47	0	0	0
SW#18	Ctrl	IMR90	D210	a1_1	175	35	50	1	0	0
SW#18	Ctrl	IMR90	D210	a1_2	170	40	47	0	0	0
SW#18	Ctrl	IMR90	D210	a2_1	198	32	32	0	0	0
SW#18	Ctrl	IMR90	D210	a2_2	379	108	25	0	0	0
SW#18	Ctrl	IMR90	D210	a3_1	203	72	33	0	0	0
SW#18	Ctrl	IMR90	D210	a4_1	216	65	26	0	0	0
SW#18	Ctrl	IMR90	D210	a4_2	239	64	36	0	0	0
SW#18	Ctrl	IMR90	D210	a5_1	304	73	44	1	0	0
SW#18	Ctrl	IMR90	D210	a5_2	309	108	40	0	0	0
SW#18	HT	IMR90	D210	a1_1	317	26	61	2	0	0
SW#18	HT	IMR90	D210	a1_2	295	34	28	0	0	0
SW#18	HT	IMR90	D210	a2_1	482	88	67	0	0	0
SW#18	HT	IMR90	D210	a2_2	422	42	48	0	0	0
SW#18	HT	IMR90	D210	a3_1	289	106	31	1	0	0
SW#18	HT	IMR90	D210	a3_2	221	27	38	0	0	0
SW#18	HT	IMR90	D210	a4_1	429	57	29	0	0	0

## Sheet: SuppFig11_ectopic NRL ARR3
Experiment	Treatment	Cell line	Day	HRO_ROI	ectopic DAPI	ectopic NRL	ectopic ARR3	circumference [µm]
SW#01	Ctrl	CRTD2	D210	a1_1	7	3	1	600.067
SW#01	Ctrl	CRTD2	D210	a1_2	0	0	0	429.102
SW#01	Ctrl	CRTD2	D210	a2_1	2	0	0	544.731
SW#01	Ctrl	CRTD2	D210	a3_1	0	0	0	528.725
SW#01	Ctrl	CRTD2	D210	a4_1	3	2	1	643.432
SW#01	Ctrl	CRTD2	D210	a4_2	1	0	0	468.184
SW#01	Ctrl	CRTD2	D210	a5_1	0	0	0	473.77
SW#01	Ctrl	CRTD2	D210	a5_2	0	0	0	519.263
SW#01	HT	CRTD2	D210	a1_1	10	1	6	485.804
SW#01	HT	CRTD2	D210	a1_2	26	8	4	479.724
SW#01	HT	CRTD2	D210	a2_1	10	0	6	650.24
SW#01	HT	CRTD2	D210	a2_2	17	6	7	363.555
SW#01	HT	CRTD2	D210	a3_1	93	16	52	645.696
SW#01	HT	CRTD2	D210	a4_1	13	3	9	471.381
SW#18	Ctrl	IMR90	D210	a1_1	2	0	2	623.926
SW#18	Ctrl	IMR90	D210	a1_2	6	2	4	651.764
SW#18	Ctrl	IMR90	D210	a2_1	1	0	0	344.921
SW#18	Ctrl	IMR90	D210	a2_2	4	0	4	658.967
SW#18	Ctrl	IMR90	D210	a3_1	0	0	0	502.343
SW#18	Ctrl	IMR90	D210	a4_1	33	5	19	647.585
SW#18	Ctrl	IMR90	D210	a4_2	6	0	4	710.3
SW#18	Ctrl	IMR90	D210	a5_1	3	0	1	643.201
SW#18	Ctrl	IMR90	D210	a5_2	1	1	0	405.784
SW#18	HT	IMR90	D210	a1_1	43	17	8	380.288
SW#18	HT	IMR90	D210	a1_2	73	24	16	532.586
SW#18	HT	IMR90	D210	a2_1	45	6	5	607.539
SW#18	HT	IMR90	D210	a2_2	10	1	0	446.038
SW#18	HT	IMR90	D210	a3_1	1	0	1	355.107
SW#18	HT	IMR90	D210	a3_2	18	6	8	469.484
SW#18	HT	IMR90	D210	a4_1	34	13	11	382.534
