# Supplementary material for: HBEGF-TNF induce a complex outer retinal pathology with photoreceptor cell extrusion in human organoids
Source: Nat Commun. 2022 Oct 19;13:6183. doi: 10.1038/s41467-022-33848-y (PMC9581928; doi:10.1038/s41467-022-33848-y)
Supplement: Supplementary file 15 — Source Data [file 41467_2022_33848_MOESM15_ESM.zip › source_data_new/SuppFig14_HT-concentration.xlsx]

## Sheet: SuppFig14c_RCVRN_GFAP_DAPI
Experiment	Cell line	Day	Treatment	Organoid	ROI	total area	DAPI	RCVRN	GFAP
SW#24	CRTD1	D220	0ng HT	1	1	212063	49538	50014	162
				1	2	221385	46026	56450	93
				2	1	188743	46695	43462	154
				2	2	235109	40862	54201	455
				3	1	185048	61880	72423	560
				3	2	227068	53429	57161	169
				4	1	204664	48792	44247	541
				4	2	180091	45311	46085	202
				5	1	209590	59775	62362	86
				5	2	207456	56428	58135	103
SW#24	CRTD1	D220	5ng HT	1	1	186921	45048	35471	195
				1	2	209901	42253	26414	312
				2	1	136549	38425	36297	991
				2	2	190933	56478	50616	653
				3	1	140879	47575	36633	2541
				3	2	101686	34675	21298	2126
				4	1	136542	40239	41411	1963
				4	2	236063	70701	47565	963
				5	1	236936	51889	33957	8122
				5	2	197463	56119	41528	473
SW#24	CRTD1	D220	10ng HT	1	1	238191	79532	61890	504
				1	2	209275	63536	52451	632
				2	1	221433	69220	48669	391
				2	2	250706	75964	57817	500
				3	1	180370	49728	47792	1591
				3	2	207421	69735	42110	116
				4	1	210533	60465	41565	6207
				4	2	217984	70060	43511	5500
				5	1	153618	47130	37939	3674
				5	2	202177	53496	36114	15023
SW#24	CRTD1	D220	20ng HT	1	1	211465	80399	42741	11172
				1	2	157667	55688	32120	8166
				2	1	186593	47152	38391	16160
				2	2	181304	48372	21830	10064
				3	1	229798	68319	40897	19071
				3	2	154254	39412	20433	11907
				4	1	199332	47182	28284	2488
				4	2	199361	41168	36593	8681
				5	1	243535	89621	58788	15097
				5	2	199685	72985	55480	5878
SW#24	CRTD1	D220	50ng HT	1	1	190638	67562	23099	9409
				1	2	112879	35365	12976	14061
				2	1	167627	51277	18753	21918
				2	2	205566	57209	19678	8147
				3	1	172009	54527	23314	7754
				3	2	224862	63501	12185	22262
				4	1	215494	78138	42199	30582
				4	2	220204	83259	29897	20691
				5	1	202756	57015	17607	19122
				5	2	174177	59255	44160	10120
SW#30	CRTD1	D220	0ng HT	1	1	236343	59653	59996	348
				1	2	191843	41112	45519	294
				2	1	211776	63448	47479	702
				2	2	248793	53590	61911	131
				3	1	226075	55818	52432	161
				3	2	255073	57264	56386	679
				4	1	194705	60670	49848	199
				4	2	224872	52800	56683	408
				5	1	254998	68518	73556	347
				5	2	160486	43251	52209	544
SW#30	CRTD1	D220	2.5ng HT	1	1	192818	49747	55354	533
				1	2	151769	41266	40408	961
				2	1	191275	48469	46210	614
				2	2	258112	60424	67899	2766
				3	1	272709	83667	80799	751
				3	2	249115	81610	85714	2649
				4	1	200314	50960	43271	8381
				4	2	224832	73475	71242	1661
				5	1	260600	90402	91565	624
				5	2	182887	37309	42208	1986
SW#30	CRTD1	D220	5ng HT	1	1	185346	54325	52877	929
				1	2	271170	55834	46181	728
				2	1	226685	56354	45346	3244
				2	2	184699	45713	32233	6197
				3	1	174457	62037	50395	7956
				3	2	176357	43031	25965	966
				4	1	161432	35838	39714	2729
				4	2	254703	77939	49248	9784
				5	1	162364	53840	40535	4370
				5	2	230125	47889	38230	5959
SW#30	CRTD1	D220	10ng HT	1	1	243548	75159	69671	386
				1	2	199662	67286	53158	563
				2	1	250706	64958	56280	2284
				2	2	247202	63778	46149	18539
				3	1	197805	65078	61086	12658
				3	2	122853	43748	26733	3705
				4	1	183172	70741	51791	903
				4	2	221728	77383	41814	6531
				5	1	155808	47319	34675	11973
				5	2	208067	77401	43403	9588
SW#30	CRTD1	D220	20ng HT	1	1	104176	39170	15671	9061
				1	2	105442	37590	21329	9880
				2	1	109771	39276	21053	12508
				2	2	126894	40771	23957	3057
				3	1	162351	56271	27618	13815
				3	2	199341	73218	39737	907
				4	1	229203	81390	38899	15678
				4	2	109174	41759	34419	6845
				5	1	178836	65168	27934	941
				5	2	162947	49764	26231	13574
SW#30	CRTD1	D220	50ng HT	1	1	212715	68175	37459	18681
				1	2	208049	63434	22635	19603
				2	1	189718	53235	26855	15501
				2	2	194028	50001	15908	6923
				3	1	210245	70327	30693	27012
				3	2	199057	68575	20226	26112
				4	1	191240	60623	25245	14073
				4	2	170723	51473	27082	22485
				5	1	128759	46070	24824	6875
				5	2	183191	61992	22082	16205

## Sheet: SuppFig14c_PIS_ectopic-cells
Experiment	Cell line	Day	Treatment	Organoid	ROI	RCVRN+ PIS	ectopic cells (RCVRN+)	circumference (um)
SW#24	CRTD1	D220	0ng HT	1	1	169	1	609
				1	2	87	0	360
				2	1	119	0	525
				2	2	136	1	603
				3	1	127	0	652
				3	2	72	0	363
				4	1	99	0	389
				4	2	105	0	461
				5	1	156	1	623
				5	2	139	1	600
SW#24	CRTD1	D220	5ng HT	1	1	12	3	494
				1	2	19	4	442
				2	1	21	0	380
				2	2	48	6	573
				3	1	22	2	370
				3	2	35	1	343
				4	1	55	0	412
				4	2	79	2	645
				5	1	47	1	373
				5	2	18	2	459
SW#24	CRTD1	D220	10ng HT	1	1	6	14	421
				1	2	0	9	340
				2	1	0	32	367
				2	2	0	16	458
				3	1	19	17	471
				3	2	7	9	403
				4	1	6	6	393
				4	2	11	0	472
				5	1	5	1	376
				5	2	7	3	361
SW#24	CRTD1	D220	20ng HT	1	1	0	8	540
				1	2	31	2	583
				2	1	0	13	516
				2	2	12	6	346
				3	1	0	4	380
				3	2	10	8	488
				4	1	11	6	603
				4	2	15	2	673
				5	1	9	4	455
				5	2	26	22	624
SW#24	CRTD1	D220	50ng HT	1	1	6	16	370
				1	2	0	24	622
				2	1	8	7	566
				2	2	0	7	481
				3	1	0	4	583
				3	2	0	12	467
				4	1	0	26	502
				4	2	10	34	400
				5	1	0	2	517
				5	2	0	25	354
SW#30	CRTD1	D220	0ng HT	1	1	109	0	489
				1	2	99	0	346
				2	1	105	1	615
				2	2	97	0	399
				3	1	147	0	596
				3	2	141	0	536
				4	1	127	0	543
				4	2	102	0	520
				5	1	136	0	553
				5	2	131	0	550
SW#30	CRTD1	D220	2.5ng HT	1	1	105	2	502
				1	2	114	0	515
				2	1	101	0	487
				2	2	65	2	356
				3	1	41	5	537
				3	2	77	3	575
				4	1	36	4	488
				4	2	41	2	348
				5	1	46	0	478
				5	2	62	1	361
SW#30	CRTD1	D220	5ng HT	1	1	5	18	509
				1	2	61	2	539
				2	1	42	4	346
				2	2	44	1	337
				3	1	39	6	384
				3	2	44	2	334
				4	1	51	4	504
				4	2	7	2	435
				5	1	50	3	572
				5	2	43	0	438
SW#30	CRTD1	D220	10ng HT	1	1	30	1	517
				1	2	26	4	347
				2	1	65	2	675
				2	2	44	0	402
				3	1	20	0	545
				3	2	19	2	377
				4	1	10	1	340
				4	2	21	7	535
				5	1	36	3	507
				5	2	14	6	447
SW#30	CRTD1	D220	20ng HT	1	1	13	6	434
				1	2	23	2	339
				2	1	13	6	385
				2	2	0	8	460
				3	1	7	2	361
				3	2	16	22	572
				4	1	19	21	540
				4	2	0	6	393
				5	1	3	11	461
				5	2	0	5	336
SW#30	CRTD1	D220	50ng HT	1	1	0	9	374
				1	2	0	7	477
				2	1	15	6	337
				2	2	0	1	370
				3	1	17	14	459
				3	2	22	10	481
				4	1	29	5	597
				4	2	17	3	362
				5	1	0	11	410
				5	2	19	7	677

## Sheet: SuppFig14c_KI67_SOX9_DAPI
Experiment	Treatment HT	Cell line	Day	HRO_ROI	DAPI	KI67	SOX9	KI67+SOX9+
SW#24	0ng	CRTD1	D220	a1_1	282	0	121	0
SW#24	0ng	CRTD1	D220	a1_2	204	0	92	0
SW#24	0ng	CRTD1	D220	a2_1	193	3	79	0
SW#24	0ng	CRTD1	D220	a2_2	290	3	84	1
SW#24	0ng	CRTD1	D220	a3_1	209	2	63	0
SW#24	0ng	CRTD1	D220	a3_2	373	1	124	1
SW#24	0ng	CRTD1	D220	a4_1	258	2	70	0
SW#24	0ng	CRTD1	D220	a4_2	285	0	82	0
SW#24	0ng	CRTD1	D220	a5_1	285	1	73	1
SW#24	0ng	CRTD1	D220	a5_2	359	0	75	0
SW#24	5ng	CRTD1	D220	a1_1	178	17	128	14
SW#24	5ng	CRTD1	D220	a1_2	130	28	92	17
SW#24	5ng	CRTD1	D220	a2_1	301	10	100	6
SW#24	5ng	CRTD1	D220	a2_2	228	2	115	2
SW#24	5ng	CRTD1	D220	a3_1	251	27	76	18
SW#24	5ng	CRTD1	D220	a3_2	179	33	121	16
SW#24	5ng	CRTD1	D220	a4_1	219	21	148	18
SW#24	5ng	CRTD1	D220	a4_2	423	20	169	13
SW#24	5ng	CRTD1	D220	a5_1	241	25	115	15
SW#24	5ng	CRTD1	D220	a5_2	273	17	139	13
SW#24	10ng	CRTD1	D220	a1_1	262	29	101	27
SW#24	10ng	CRTD1	D220	a1_2	249	22	59	16
SW#24	10ng	CRTD1	D220	a2_1	258	11	129	9
SW#24	10ng	CRTD1	D220	a2_2	271	20	98	18
SW#24	10ng	CRTD1	D220	a3_1	117	44	116	17
SW#24	10ng	CRTD1	D220	a3_2	186	7	108	5
SW#24	10ng	CRTD1	D220	a4_1	242	12	100	10
SW#24	10ng	CRTD1	D220	a4_2	202	11	76	8
SW#24	10ng	CRTD1	D220	a5_1	135	18	133	13
SW#24	10ng	CRTD1	D220	a5_2	147	0	127	0
SW#24	20ng	CRTD1	D220	a1_1	364	29	140	22
SW#24	20ng	CRTD1	D220	a1_2	242	37	103	30
SW#24	20ng	CRTD1	D220	a2_1	224	19	110	14
SW#24	20ng	CRTD1	D220	a2_2	234	15	87	15
SW#24	20ng	CRTD1	D220	a3_1	158	12	98	12
SW#24	20ng	CRTD1	D220	a3_2	214	18	122	12
SW#24	20ng	CRTD1	D220	a4_1	232	19	113	10
SW#24	20ng	CRTD1	D220	a4_2	189	20	90	13
SW#24	20ng	CRTD1	D220	a5_1	177	32	128	28
SW#24	20ng	CRTD1	D220	a5_2	204	27	112	17
SW#24	50ng	CRTD1	D220	a1_1	342	64	64	61
SW#24	50ng	CRTD1	D220	a1_2	303	35	149	21
SW#24	50ng	CRTD1	D220	a2_1	239	8	91	7
SW#24	50ng	CRTD1	D220	a2_2	160	31	157	21
SW#24	50ng	CRTD1	D220	a3_1	163	15	104	13
SW#24	50ng	CRTD1	D220	a3_2	208	42	149	31
SW#24	50ng	CRTD1	D220	a4_1	232	9	93	9
SW#24	50ng	CRTD1	D220	a4_2	255	16	109	13
SW#24	50ng	CRTD1	D220	a5_1	347	28	178	22
SW#24	50ng	CRTD1	D220	a5_2	359	29	252	27
SW#30	0ng	CRTD1	D220	a1_1	192	2	29	0
SW#30	0ng	CRTD1	D220	a1_2	287	0	93	0
SW#30	0ng	CRTD1	D220	a2_1	366	13	135	12
SW#30	0ng	CRTD1	D220	a2_2	424	0	67	0
SW#30	0ng	CRTD1	D220	a3_1	255	1	64	0
SW#30	0ng	CRTD1	D220	a3_2	332	0	61	0
SW#30	0ng	CRTD1	D220	a4_1	276	0	20	0
SW#30	0ng	CRTD1	D220	a4_2	277	0	32	0
SW#30	0ng	CRTD1	D220	a5_1	402	3	62	3
SW#30	0ng	CRTD1	D220	a5_2	511	18	61	9
SW#30	2.5ng	CRTD1	D220	a1_1	328	8	118	6
SW#30	2.5ng	CRTD1	D220	a1_2	227	14	66	14
SW#30	2.5ng	CRTD1	D220	a2_1	326	3	122	1
SW#30	2.5ng	CRTD1	D220	a2_2	209	24	75	21
SW#30	2.5ng	CRTD1	D220	a3_1	461	17	115	15
SW#30	2.5ng	CRTD1	D220	a3_2	255	5	118	3
SW#30	2.5ng	CRTD1	D220	a4_1	249	3	78	3
SW#30	2.5ng	CRTD1	D220	a4_2	269	7	82	7
SW#30	2.5ng	CRTD1	D220	a5_1	319	17	134	12
SW#30	2.5ng	CRTD1	D220	a5_2	286	8	125	8
SW#30	5ng	CRTD1	D220	a1_1	281	0	113	0
SW#30	5ng	CRTD1	D220	a1_2	328	8	149	7
SW#30	5ng	CRTD1	D220	a2_1	329	0	103	0
SW#30	5ng	CRTD1	D220	a2_2	204	2	76	2
SW#30	5ng	CRTD1	D220	a3_1	229	7	72	5
SW#30	5ng	CRTD1	D220	a3_2	147	16	122	14
SW#30	5ng	CRTD1	D220	a4_1	293	19	100	15
SW#30	5ng	CRTD1	D220	a4_2	215	7	95	5
SW#30	5ng	CRTD1	D220	a5_1	382	6	133	0
SW#30	5ng	CRTD1	D220	a5_2	369	7	128	0
SW#30	10ng	CRTD1	D220	a1_1	280	9	75	4
SW#30	10ng	CRTD1	D220	a1_2	230	1	72	1
SW#30	10ng	CRTD1	D220	a2_1	277	10	110	3
SW#30	10ng	CRTD1	D220	a2_2	325	10	131	4
SW#30	10ng	CRTD1	D220	a3_1	265	8	125	7
SW#30	10ng	CRTD1	D220	a3_2	431	14	216	7
SW#30	10ng	CRTD1	D220	a4_1	357	22	203	15
SW#30	10ng	CRTD1	D220	a4_2	428	35	195	29
SW#30	10ng	CRTD1	D220	a5_1	343	58	94	46
SW#30	10ng	CRTD1	D220	a5_2	534	34	158	21
SW#30	20ng	CRTD1	D220	a1_1	325	34	113	23
SW#30	20ng	CRTD1	D220	a1_2	244	17	41	5
SW#30	20ng	CRTD1	D220	a2_1	361	34	111	20
SW#30	20ng	CRTD1	D220	a2_2	243	36	189	31
SW#30	20ng	CRTD1	D220	a3_1	445	54	238	42
SW#30	20ng	CRTD1	D220	a3_2	223	62	167	44
SW#30	20ng	CRTD1	D220	a4_1	345	49	94	36
SW#30	20ng	CRTD1	D220	a4_2	325	47	130	39
SW#30	20ng	CRTD1	D220	a5_1	326	40	105	32
SW#30	20ng	CRTD1	D220	a5_2	354	25	138	20
SW#30	50ng	CRTD1	D220	a1_1	483	29	229	22
SW#30	50ng	CRTD1	D220	a1_2	436	61	189	47
SW#30	50ng	CRTD1	D220	a2_1	403	59	253	45
SW#30	50ng	CRTD1	D220	a2_2	449	30	173	28
SW#30	50ng	CRTD1	D220	a3_1	417	38	208	23
SW#30	50ng	CRTD1	D220	a3_2	331	29	114	20
SW#30	50ng	CRTD1	D220	a4_1	511	21	226	18
SW#30	50ng	CRTD1	D220	a4_2	336	20	111	19
SW#30	50ng	CRTD1	D220	a5_1	302	40	124	32
SW#30	50ng	CRTD1	D220	a5_2	317	18	131	17

## Sheet: SuppFig14c_PHH3
SW#24_D220_CRTD1					SW#30_D220_CRTD1
Concentration HT	Organoid	Perimeter (um)	PHH3+ cells		Concentration HT	Organoid	Perimeter (um)	PHH3+ cells
0ng/ul	1	5220.9	1		0ng/ul	1	3156.8	0
	2	4279.9	4			2	1713.55	0
	3	2673.4	1			3	3930	1
	4	2841.1	0			4	3485.1	0
	5	3719.97	3			5	1970	0
5ng/ul	1	5171.4	15			6	1734	0
	2	4652.6	0		2.5ng/ul	1	3104.6	10
	3	5344.5	16			2	3839.4	7
	4	4945.2	11			3	2260.7	4
	5	2252.9	5			4	2199	2
10ng/ul	1	5082.4	10			5	2480.8	2
	2	3868.7	8			6	2489	1
	3	4959.3	4		5ng/ul	1	3490.9	2
	4	3662	4			2	3100.7	9
	5	3301.5	7			3	2862.2	12
20ng/ul	1	5767.3	6			4	3164.1	4
	2	3948.8	5			5	2629.2	5
	3	4887.7	10		10ng/ul	1	4091.5	12
	4	3206.9	3			2	2510.4	8
	5	3513.2	7			3	3652	11
50ng/ul	1	4476.5	4			4	3446	10
	2	3684.2	8			5	3204	11
	3	4913	7			6	2766	4
	4	4865	9		20ng/ul	1	4862.9	3
						2	3321.8	15
						3	3301.78	6
						4	3014.98	6
						5	3408.4	6
					50ng/ul	1	5039.3	16
						2	4105	15
						3	3820.2	11
						4	3987.6	32

## Sheet: SuppFig14d_SOX9_displacement
SOX9+ relative cell numbers (mean of all ROIs, %)
	SW#24 (CRTD1)	SW#30 (CRTD1)	SW#30 (CRTD1)	SW#24 (CRTD1)	SW#30 (CRTD1)	SW#24 (CRTD1)	SW#30 (CRTD1)	SW#24 (CRTD1)	SW#30 (CRTD1)	SW#24 (CRTD1)	SW#30 (CRTD1)
Segment	0ng	0ng	2.5ng	5ng	5ng	10ng	10ng	20ng	20ng	50ng	50ng
1	0	0.1	0.03	0.05	0.03	0.15	0.08	0.06	0.05	0.05	0.06
2	0.17	0.16	0.14	0.18	0.17	0.27	0.16	0.16	0.14	0.13	0.12
3	0.43	0.18	0.23	0.21	0.29	0.25	0.18	0.17	0.18	0.14	0.13
4	0.26	0.13	0.18	0.19	0.19	0.14	0.13	0.19	0.15	0.15	0.15
5	0.09	0.12	0.15	0.13	0.09	0.08	0.1	0.12	0.13	0.13	0.1
6	0.02	0.07	0.1	0.11	0.06	0.04	0.11	0.1	0.1	0.12	0.11
7	0.02	0.07	0.07	0.07	0.03	0.04	0.08	0.07	0.1	0.11	0.11
8	0.01	0.07	0.05	0.05	0.04	0.02	0.06	0.05	0.07	0.09	0.09
9	0	0.07	0.03	0.01	0.08	0.01	0.06	0.05	0.04	0.05	0.09
10	0	0.04	0.02	0.01	0.04	0.01	0.05	0.03	0.03	0.03	0.06
