# Supplementary material for: HBEGF-TNF induce a complex outer retinal pathology with photoreceptor cell extrusion in human organoids
Source: Nat Commun. 2022 Oct 19;13:6183. doi: 10.1038/s41467-022-33848-y (PMC9581928; doi:10.1038/s41467-022-33848-y)
Supplement: Supplementary file 15 — Source Data [file 41467_2022_33848_MOESM15_ESM.zip › source_data_new/SuppFig2_intraorganoid-variability.xlsx]

## Sheet: SuppFig2b_ARR3_NRL_DAPI
Experiment	HRO_ROI	DAPI	NRL	ARR3
MV#110_CTRL_D210	a1_1	158	66	75
MV#110_CTRL_D210	a1_2	295	40	47
MV#110_CTRL_D210	a1_3	186	37	45
MV#110_CTRL_D210	a1_4	256	44	56
MV#110_CTRL_D210	a1_5	213	41	64
MV#110_CTRL_D210	a1_6	205	39	45
MV#110_CTRL_D210	a2_1	157	52	46
MV#110_CTRL_D210	a2_2	155	51	29
MV#110_CTRL_D210	a2_3	189	49	34
MV#110_CTRL_D210	a2_4	176	46	39
MV#110_CTRL_D210	a2_5	154	43	45
MV#110_CTRL_D210	a2_6	164	50	49
MV#110_CTRL_D210	a3_1	225	69	47
MV#110_CTRL_D210	a3_2	193	67	38
MV#110_CTRL_D210	a3_3	201	54	59
MV#110_CTRL_D210	a3_4	213	58	61
MV#110_CTRL_D210	a3_5	198	41	45
MV#110_CTRL_D210	a3_6	192	46	51
MV#110_CTRL_D210	a4_1	193	34	67
MV#110_CTRL_D210	a4_2	135	36	55
MV#110_CTRL_D210	a4_3	143	33	39
MV#110_CTRL_D210	a4_4	139	31	41
MV#110_CTRL_D210	a4_5	154	36	45
MV#110_CTRL_D210	a4_6	154	35	47
MV#110_CTRL_D210	a5_1	145	51	17
MV#110_CTRL_D210	a5_2	266	74	52
MV#110_CTRL_D210	a5_3	221	60	53
MV#110_CTRL_D210	a5_4	217	56	59
MV#110_CTRL_D210	a5_5	208	52	50
MV#110_CTRL_D210	a5_6	231	54	55
MV#111_CTRL_D210	a1_1	266	66	53
MV#111_CTRL_D210	a1_2	304	70	90
MV#111_CTRL_D210	a1_3	243	56	67
MV#111_CTRL_D210	a1_4	239	61	60
MV#111_CTRL_D210	a1_5	243	59	63
MV#111_CTRL_D210	a1_6	229	51	69
MV#111_CTRL_D210	a2_1	180	17	44
MV#111_CTRL_D210	a2_2	188	23	49
MV#111_CTRL_D210	a2_3	199	36	54
MV#111_CTRL_D210	a2_4	189	31	41
MV#111_CTRL_D210	a2_5	167	34	41
MV#111_CTRL_D210	a2_6	170	36	39
MV#111_CTRL_D210	a3_1	199	29	51
MV#111_CTRL_D210	a3_2	191	52	58
MV#111_CTRL_D210	a3_3	208	46	51
MV#111_CTRL_D210	a3_4	199	49	47
MV#111_CTRL_D210	a3_5	204	45	48
MV#111_CTRL_D210	a3_6	179	42	51
MV#111_CTRL_D210	a4_1	242	31	46
MV#111_CTRL_D210	a4_2	174	54	54
MV#111_CTRL_D210	a4_3	165	46	49
MV#111_CTRL_D210	a4_4	179	39	42
MV#111_CTRL_D210	a4_5	149	31	40
MV#111_CTRL_D210	a4_6	160	34	39
MV#111_CTRL_D210	a5_1	144	44	38
MV#111_CTRL_D210	a5_2	107	27	38
MV#111_CTRL_D210	a5_3	157	29	35
MV#111_CTRL_D210	a5_4	143	33	37
MV#111_CTRL_D210	a5_5	185	40	42
MV#111_CTRL_D210	a5_6	182	42	36
MV#114_CTRL_D210	a1_1	244	28	75
MV#114_CTRL_D210	a1_2	410	74	81
MV#114_CTRL_D210	a1_3	301	79	89
MV#114_CTRL_D210	a1_4	256	67	80
MV#114_CTRL_D210	a1_5	276	46	65
MV#114_CTRL_D210	a1_6	245	39	77
MV#114_CTRL_D210	a2_1	340	36	31
MV#114_CTRL_D210	a2_2	302	32	43
MV#114_CTRL_D210	a2_3	243	37	56
MV#114_CTRL_D210	a2_4	223	41	47
MV#114_CTRL_D210	a2_5	236	58	62
MV#114_CTRL_D210	a2_6	276	56	75
MV#114_CTRL_D210	a3_1	167	42	48
MV#114_CTRL_D210	a3_2	205	52	61
MV#114_CTRL_D210	a3_3	199	44	60
MV#114_CTRL_D210	a3_4	207	49	45
MV#114_CTRL_D210	a3_5	215	35	52
MV#114_CTRL_D210	a3_6	204	49	53
MV#114_CTRL_D210	a4_1	176	49	42
MV#114_CTRL_D210	a4_2	175	43	49
MV#114_CTRL_D210	a4_3	185	47	56
MV#114_CTRL_D210	a4_4	167	39	44
MV#114_CTRL_D210	a4_5	179	37	40
MV#114_CTRL_D210	a4_6	176	45	42
MV#114_CTRL_D210	a5_1	182	47	53
MV#114_CTRL_D210	a5_2	189	38	36
MV#114_CTRL_D210	a5_3	196	39	38
MV#114_CTRL_D210	a5_4	192	44	48
MV#114_CTRL_D210	a5_5	203	48	42
MV#114_CTRL_D210	a5_6	192	39	43
MV#116_CTRL_D210	a1_1	314	70	57
MV#116_CTRL_D210	a1_2	275	75	96
MV#116_CTRL_D210	a1_3	253	57	59
MV#116_CTRL_D210	a1_4	239	51	54
MV#116_CTRL_D210	a1_5	245	60	57
MV#116_CTRL_D210	a1_6	231	54	59
MV#116_CTRL_D210	a2_1	206	85	68
MV#116_CTRL_D210	a2_2	168	85	44
MV#116_CTRL_D210	a2_3	172	59	62
MV#116_CTRL_D210	a2_4	189	53	56
MV#116_CTRL_D210	a2_5	156	44	40
MV#116_CTRL_D210	a2_6	179	42	45
MV#116_CTRL_D210	a3_1	212	39	51
MV#116_CTRL_D210	a3_2	208	56	50
MV#116_CTRL_D210	a3_3	204	51	55
MV#116_CTRL_D210	a3_4	186	48	57
MV#116_CTRL_D210	a3_5	197	41	56
MV#116_CTRL_D210	a3_6	201	47	49
MV#116_CTRL_D210	a4_1	274	59	59
MV#116_CTRL_D210	a4_2	331	97	92
MV#116_CTRL_D210	a4_3	256	66	69
MV#116_CTRL_D210	a4_4	248	64	71
MV#116_CTRL_D210	a4_5	231	57	62
MV#116_CTRL_D210	a4_6	243	61	60
MV#116_CTRL_D210	a5_1	279	114	69
MV#116_CTRL_D210	a5_2	271	70	52
MV#116_CTRL_D210	a5_3	231	71	63
MV#116_CTRL_D210	a5_4	228	65	66
MV#116_CTRL_D210	a5_5	265	54	52
MV#116_CTRL_D210	a5_6	266	59	55

## Sheet: SuppFig2b_SOX9_DAPI
Experiment	HRO_ROI	DAPI	SOX9
MV#110_CTRL_D210	a1_1	158	37
MV#110_CTRL_D210	a1_2	151	39
MV#110_CTRL_D210	a1_3	145	33
MV#110_CTRL_D210	a1_4	153	39
MV#110_CTRL_D210	a1_5	148	36
MV#110_CTRL_D210	a1_6	142	31
MV#110_CTRL_D210	a2_1	144	31
MV#110_CTRL_D210	a2_2	127	26
MV#110_CTRL_D210	a2_3	139	29
MV#110_CTRL_D210	a2_4	142	34
MV#110_CTRL_D210	a2_5	160	42
MV#110_CTRL_D210	a2_6	152	45
MV#110_CTRL_D210	a3_1	135	30
MV#110_CTRL_D210	a3_2	198	53
MV#110_CTRL_D210	a3_3	201	44
MV#110_CTRL_D210	a3_4	176	35
MV#110_CTRL_D210	a3_5	182	38
MV#110_CTRL_D210	a3_6	185	41
MV#110_CTRL_D210	a4_1	203	52
MV#110_CTRL_D210	a4_2	136	28
MV#110_CTRL_D210	a4_3	145	32
MV#110_CTRL_D210	a4_4	139	31
MV#110_CTRL_D210	a4_5	174	36
MV#110_CTRL_D210	a4_6	176	43
MV#110_CTRL_D210	a5_1	146	42
MV#110_CTRL_D210	a5_2	209	51
MV#110_CTRL_D210	a5_3	186	46
MV#110_CTRL_D210	a5_4	175	49
MV#110_CTRL_D210	a5_5	167	41
MV#110_CTRL_D210	a5_6	189	51
MV#111_CTRL_D210	a1_1	139	33
MV#111_CTRL_D210	a1_2	186	50
MV#111_CTRL_D210	a1_3	201	52
MV#111_CTRL_D210	a1_4	194	49
MV#111_CTRL_D210	a1_5	187	45
MV#111_CTRL_D210	a1_6	182	39
MV#111_CTRL_D210	a2_1	175	40
MV#111_CTRL_D210	a2_2	234	62
MV#111_CTRL_D210	a2_3	213	56
MV#111_CTRL_D210	a2_4	232	49
MV#111_CTRL_D210	a2_5	226	53
MV#111_CTRL_D210	a2_6	197	39
MV#111_CTRL_D210	a3_1	167	42
MV#111_CTRL_D210	a3_2	174	40
MV#111_CTRL_D210	a3_3	168	38
MV#111_CTRL_D210	a3_4	176	35
MV#111_CTRL_D210	a3_5	184	42
MV#111_CTRL_D210	a3_6	193	48
MV#111_CTRL_D210	a4_1	203	51
MV#111_CTRL_D210	a4_2	156	38
MV#111_CTRL_D210	a4_3	167	44
MV#111_CTRL_D210	a4_4	184	36
MV#111_CTRL_D210	a4_5	188	42
MV#111_CTRL_D210	a4_6	199	45
MV#111_CTRL_D210	a5_1	195	50
MV#111_CTRL_D210	a5_2	176	48
MV#111_CTRL_D210	a5_3	206	54
MV#111_CTRL_D210	a5_4	216	63
MV#111_CTRL_D210	a5_5	193	48
MV#111_CTRL_D210	a5_6	188	42
MV#114_CTRL_D210	a1_1	143	32
MV#114_CTRL_D210	a1_2	121	26
MV#114_CTRL_D210	a1_3	145	33
MV#114_CTRL_D210	a1_4	153	39
MV#114_CTRL_D210	a1_5	132	27
MV#114_CTRL_D210	a1_6	146	32
MV#114_CTRL_D210	a2_1	187	55
MV#114_CTRL_D210	a2_2	136	36
MV#114_CTRL_D210	a2_3	132	30
MV#114_CTRL_D210	a2_4	168	42
MV#114_CTRL_D210	a2_5	156	41
MV#114_CTRL_D210	a2_6	146	35
MV#114_CTRL_D210	a3_1	132	32
MV#114_CTRL_D210	a3_2	166	42
MV#114_CTRL_D210	a3_3	175	44
MV#114_CTRL_D210	a3_4	157	41
MV#114_CTRL_D210	a3_5	198	53
MV#114_CTRL_D210	a3_6	167	33
MV#114_CTRL_D210	a4_1	211	59
MV#114_CTRL_D210	a4_2	119	28
MV#114_CTRL_D210	a4_3	205	60
MV#114_CTRL_D210	a4_4	193	49
MV#114_CTRL_D210	a4_5	189	47
MV#114_CTRL_D210	a4_6	180	42
MV#114_CTRL_D210	a5_1	137	41
MV#114_CTRL_D210	a5_2	145	47
MV#114_CTRL_D210	a5_3	156	38
MV#114_CTRL_D210	a5_4	163	32
MV#114_CTRL_D210	a5_5	160	37
MV#114_CTRL_D210	a5_6	174	35
MV#116_CTRL_D210	a1_1	204	49
MV#116_CTRL_D210	a1_2	196	42
MV#116_CTRL_D210	a1_3	207	47
MV#116_CTRL_D210	a1_4	209	51
MV#116_CTRL_D210	a1_5	194	48
MV#116_CTRL_D210	a1_6	185	39
MV#116_CTRL_D210	a2_1	216	55
MV#116_CTRL_D210	a2_2	139	31
MV#116_CTRL_D210	a2_3	145	34
MV#116_CTRL_D210	a2_4	159	29
MV#116_CTRL_D210	a2_5	150	37
MV#116_CTRL_D210	a2_6	165	42
MV#116_CTRL_D210	a3_1	145	36
MV#116_CTRL_D210	a3_2	166	44
MV#116_CTRL_D210	a3_3	139	27
MV#116_CTRL_D210	a3_4	154	31
MV#116_CTRL_D210	a3_5	168	33
MV#116_CTRL_D210	a3_6	172	38
MV#116_CTRL_D210	a4_1	183	50
MV#116_CTRL_D210	a4_2	192	45
MV#116_CTRL_D210	a4_3	196	52
MV#116_CTRL_D210	a4_4	206	40
MV#116_CTRL_D210	a4_5	200	46
MV#116_CTRL_D210	a4_6	188	39
MV#116_CTRL_D210	a5_1	186	48
MV#116_CTRL_D210	a5_2	192	54
MV#116_CTRL_D210	a5_3	190	51
MV#116_CTRL_D210	a5_4	207	55
MV#116_CTRL_D210	a5_5	180	32
MV#116_CTRL_D210	a5_6	195	36
