# Supplementary material for: HBEGF-TNF induce a complex outer retinal pathology with photoreceptor cell extrusion in human organoids
Source: Nat Commun. 2022 Oct 19;13:6183. doi: 10.1038/s41467-022-33848-y (PMC9581928; doi:10.1038/s41467-022-33848-y)
Supplement: Supplementary file 15 — Source Data [file 41467_2022_33848_MOESM15_ESM.zip › source_data_new/SuppFig2_SuppFig5_SuppFig10_HRO-area-circumference-thickness_scarring.xlsx]

## Sheet: SuppFig2a_SuppFig5c
Expermiment	Cell line	Day	Treatment	HRO	total circumference (um)	total epithelial thickness (um)	total area (um2)
MV#110	CRTD1	210	Ctrl	a1	3110	246	455730
				a2	1473	207	246210
				a3	1913	154	254346
				a4	4052	289	475586
				a5	3361	221	353922
				a6	2213	192	334208
MV#111	5A	210	Ctrl	a1	3212	201	455998
				a2	1850	189	190950
				a3	2323	242	375932
				a4	1963	185	248640
				a5	3255	249	475344
				a6	3642	223	691337
				a7	1644	229	211562
				a8	3272	221	622740
				a9	1705	230	307667
				a10	1573	227	191275
MV#114	5A	210	Ctrl	a1	1839	200	206177
				a2	2971	183	366947
				a3	2232	155	316717
				a4	2470	190	287483
				a5	2842	201	401937
				a6	1792	264	230881
				a7	1851	223	289280
				a8	1271	212	174328
				a9	1837	136	166868
				a10	1705	228	210359
MV#116	CRTD1	210	Ctrl	a1	1588	191	249033
				a2	2127	226	327613
				a3	1778	230	276538
				a4	1863	174	258376
				a5	2887	262	460179
				a6	2587	213	366625
				a7	2373	191	329723
				a8	2095	240	274522
				a9	850	179	107521
				a10	2196	183	255850

## Sheet: SuppFig10c1_% HRO with scar
Day	Treatment	Experiment	Cell line	total HRO scrored	HRO with scar area
160	Ctrl	MV#110	CRTD1	6	0
		MV#114	5A	10	0
		MV#116	CRTD1	5	0
160	HT	MV#110	CRTD1	6	2
		MV#114	5A	10	3
		MV#116	CRTD1	5	1
210	Ctrl	MV#110	CRTD1	5	0
		MV#111	5A	6	0
		MV#114	5A	6	0
		MV#116	CRTD1	9	0
210	Ctrl	MV#110	CRTD1	5	2
		MV#111	5A	6	3
		MV#114	5A	6	2
		MV#116	CRTD1	9	4
260	Ctrl	MV#110	CRTD1	5	0
		MV#111	5A	6	0
		MV#114	5A	10	0
		MV#116	CRTD1	6	0
260	HT	MV#110	CRTD1	5	1
		MV#111	5A	6	2
		MV#114	5A	10	4
		MV#116	CRTD1	6	2

## Sheet: SuppFig10c2_glial scar
Expermiment	Cell line	Day	Treatment	HRO	Organoid	circumference scar (um)	total circumference (um)	thickness scar (um)	total thickness (um)	scar area (um2)	total area (um2)
MV#110	CRTD1	210	HT	a1	1	655	2497	87	255	37238	327982
				a2	2	1094	3529	35	224	36667	572426
				a3	1	371	2787	48	261	11599	289044
				a4	3	585	2797	61	220	28088	382640
				a5	3	86	1852	64	281	3310	357099
				a6	2	540	2824	26	212	14098	377992
MV#111	5A	210	HT	a1	1	298	2559	46	227	8738	442146
				a2	2	515	1771	64	247	30438	255003
				a3	1	442	3883	105	242	39358	411883
				a4	1	514	3180	65	247	23321	457048
				a5	1	394	2029	112	218	37213	291981
				a6	3	479	1753	129	219	48979	296067
				a7	4	447	2022	103	252	38477	399590
				a8	5	585	2945	102	237	41877	518339
				a9	6	265	2248	174	289	35960	281426
				a10	5	506	2521	46	191	15639	455544
MV#114	5A	210	HT	a1	1	472	1978	85	254	27729	322739
				a2	2	554	1798	59	197	34229	270648
				a3	3	681	2873	112	264	53170	430068
				a4	2	736	2961	69	248	29872	433922
				a5	1	556	2234	66	243	22653	346526
				a6	3	669	2027	65	196	24963	283816
				a7	4	470	3171	91	235	28821	405476
				a8	2	599	3044	61	209	28960	412096
				a9	1	750	2451	59	288	25319	345775
				a10	4	430	2179	41	210	19791	251203
MV#116	CRTD1	210	HT	a1	1	577	2226	40	265	17383	359664
				a2	2	300	2093	45	238	15075	275307
				a3	3	384	2529	61	301	17806	420570
				a4	4	716	2522	48	230	27744	477582
				a5	3	308	1946		245	9973	306985
				a6	2	191	2165	67	237	11318	359501
				a7	3	607	1916	91	259	31137	363403
				a8	5	373	2606	72	282	19162	552245
				a9	1	780	1513	64	209	34863	159635
				a10	6	299	2232	78	248	13115	397059

## Sheet: SuppFig10h_FACS_MG-hypertrophy
N=3 (FW#11, FW#13, MCP#41)
Cell lines: 5A, CRTD1
CTRL	Median FSC x10^3 of SOX9+ cells	SOX9+ events
n1	48.3	7279
n2	49.7	4629
n3	50.3	3935
n4	60.2	5662
n5	66.5	4467
n6	65.1	5482
n7	45.6	4952
n8	52.4	5349
HT	Median FSC x10^3 of SOX9+ cells	SOX9+ events
n1	54.5	15376
n2	73.2	18738
n3	70.1	18473
n4	79.6	21024
n5	81.4	15198
n6	71.7	20903
n7	73.9	12202
n8	106.9	14354
