# Supplementary material for: HBEGF-TNF induce a complex outer retinal pathology with photoreceptor cell extrusion in human organoids
Source: Nat Commun. 2022 Oct 19;13:6183. doi: 10.1038/s41467-022-33848-y (PMC9581928; doi:10.1038/s41467-022-33848-y)
Supplement: Supplementary file 15 — Source Data [file 41467_2022_33848_MOESM15_ESM.zip › source_data_new/SuppFig5_SuppFig8_D160_D260_CTRL-HT.xlsx]

## Sheet: Cell line info
Experiment	Cell line	note
MV#110	CRTD1	D160, D260
MV#111	5A	D260
MV#114	5A	D160, D260
MV#116	CRTD1	D160, D260

## Sheet: SuppFig5f_RCVRN_GFAP_DAPI
Experiment	Day	Treatment	Organoid	ROI	total area	DAPI	RCVRN	GFAP
MV#110	160	Ctrl	1	1	185329	51336	63177	97
			1	2	199644	54323	70118	34
			2	1	205271	69587	66568	12
			2	2	179747	65949	59404	49
			3	1	197766	62751	58643	55
			4	1	243803	70898	86442	108
			5	1	156724	56311	53368	26
			6	1	199695	50343	66476	12
			6	2	249453	71119	67395	92
MV#116	160	Ctrl	1	1	210554	72262	76149	131
			1	2	190329	58964	64519	56
			2	1	258754	78920	78820	39
			2	2	219585	77865	67362	34
			3	1	224511	69037	77217	76
			3	2	178509	63817	64841	53
			4	1	211506	72208	69943	32
			5	1	179109	52855	59511	19
			5	2	180386	55595	60864	88
MV#114	160	Ctrl	1	1	167323	56873	62242	71
			2	1	227993	70313	82701	103
			3	1	253779	96969	81917	23
			4	1	179774	70705	56914	28
			5	1	182219	59039	56489	69
			6	1	173539	64869	67736	44
			7	1	188161	56580	70858	96
			8	1	176623	54082	69688	67
			9	1	151143	51177	56198	78
			10	1	197151	73281	63383	39
MV#110	160	HT	1	1	197158	61750	44904	17952
			1	2	159553	53195	17168	146
			2	1	131250	44927	15335	873
			2	2	135598	41493	23065	10920
			3	1	153325	49754	22531	12712
			4	1	142446	44842	27551	18097
			4	2	257814	78066	27344	13122
			5	1	195024	63890	19396	7428
			6	1	165469	61389	31103	19453
MV#116	160	HT	1	1	269939	101227	39481	28184
			1	2	230757	80442	41067	2006
			2	1	235766	84310	32687	19852
			2	2	152403	54987	37594	578
			3	1	136539	53373	39886	3062
			3	2	199370	73129	51061	1274
			4	1	197168	74490	35172	2521
			5	1	305744	108264	42286	2333
			5	2	324037	109978	46455	7752
MV#114	160	Ctrl	1	1	173563	56894	23942	13897
			2	1	169203	61116	40274	14205
			3	1	194973	69547	30507	7388
			4	1	133417	48257	22240	4490
			5	1	128117	42650	28479	10771
			6	1	163585	54801	26064	180
			7	1	160164	55609	27523	2041
			8	1	129367	47995	30589	8160
			9	1	167629	63481	29998	564
			10	1	195327	67212	47731	18451
MV#110	260	Ctrl	1	1	294775	61608	67219	291
			1	2	202144	64019	69381	298
			2	1	288914	54258	64901	1798
			2	2	233844	55725	66649	1206
			3	1	217051	43345	65061	810
			3	2	266194	77356	71302	30
			4	1	222652	75568	68504	89
			4	2	262510	53447	55010	406
			5	1	250082	64321	58323	209
			5	2	210839	49526	57098	1364
MV#111	260	Ctrl	1	1	248790	64984	72549	842
			1	2	246936	63018	89235	636
			2	1	262511	66284	89193	297
			2	2	180373	50829	62385	208
			3	1	199071	47797	73654	419
			3	2	247481	67389	74658	379
			4	1	74336.2	24189	29668	1778
			4	2	89579.8	30484	35743	129
			5	1	220834	64373	69369	768
			5	2	113502	40804	41411	78
MV#114	260	Ctrl	1	1	148644	42631	55735	379
			1	2	132481	45600	52997	428
			2	1	136843	52110	55031	170
			2	2	112571	32792	48267	588
			3	1	158011	38681	59950	208
			3	2	203372	46145	84619	365
			4	1	151127	47605	56643	1657
			4	2	138413	48486	60641	124
			5	1	171681	40843	56353	303
			5	2	173508	46743	63568	1021
MV#116	260	Ctrl	1	1	207741	70611	79282	229
			1	2	80875.3	18480	27250	98
			2	1	75266.1	24326	34430	139
			2	2	126245	33253	45137	226
			3	1	159231	38104	51980	209
			3	2	79627.1	27543	30106	456
			4	1	160494	55868	47664	521
			4	2	98894.6	34356	40383	365
			5	1	92068.9	30484	33089	306
			5	2	135925	43496	49659	419
MV#110	260	HT	1	1	267418	72604	24314	13883
			1	2	219591	46158	14725	1742
			2	1	222059	79364	31791	3707
			2	2	232301	73988	40355	3104
			3	1	267813	80451	50746	14537
			3	2	250695	78668	29956	8691
			4	1	226426	65822	10055	585
			4	2	228879	60653	21471	14293
			5	1	250677	71142	13333	1619
			5	2	251914	83963	40320	1379
MV#111	260	HT	1	1	144931	53320	23913	3142
			1	2	225188	78005	34346	3930
			2	1	225159	55119	45737	6805
			2	2	198092	58873	32359	4585
			3	1	199329	53440	28729	9190
			3	2	154268	41745	37316	1161
			4	1	256229	77868	30623	3286
			4	2	169830	46856	35794	9133
			5	1	236045	88092	64325	6238
			5	2	185960	71948	12979	8972
MV#114	260	HT	1	1	105741	37760	11274	4026
			1	2	119412	37949	21211	8840
			2	1	115059	37233	23183	9803
			2	2	236662	64017	7354	8661
			3	1	155819	49753	29203	5853
			3	2	183164	54125	23595	1393
			4	1	190965	63916	40546	13563
			4	2	187850	47620	49736	2052
			5	1	186262	63888	38837	3801
			5	2	166700	55511	36703	8071
MV#116	260	HT	1	1	225772	82181	26329	8743
			1	2	207133	75728	20710	1386
			2	1	219590	81885	40268	9470
			2	2	133434	49117	25771	7398
			3	1	246305	70000	36419	1914
			3	2	139035	38902	25986	3877
			4	1	174765	49004	18665	6268
			4	2	136541	38887	30350	1994
			5	1	102307	37567	25197	4278
			5	2	176028	62613	17269	1183

## Sheet: SuppFig5f_ectopic RCVRN_PIS
Experiment	Day	Treatment	Organoid	ROI	RCVRN+ PIS	RCVRN+ ectopic cells	circumference (um)
MV#110	160	Ctrl	1	1	107	0	471
			1	2	65	0	350
			2	1	86	0	505
			2	2	101	0	522
			3	1	111	0	604
			4	1	91	0	463
			5	1	90	0	441
			6	1	70	0	78
			6	2	83	0	351
MV#116	160	Ctrl	1	1	51	1	339
			1	2	76	0	330
			2	1	58	0	307
			2	2	89	0	423
			3	1	75	0	358
			3	2	129	1	533
			4	1	124	0	536
			5	1	107	0	492
			5	2	100	0	441
MV#114	160	Ctrl	1	1	102	0	530
			2	1	84	0	556
			3	1	54	0	416
			4	1	44	0	509
			5	1	77	0	393
			6	1	64	0	464
			7	1	52	0	352
			8	1	94	0	616
			9	1	88	0	388
			10	1	71	0	382
MV#110	160	HT	1	1	0	3	665
			1	2	0	2	513
			2	1	0	30	470
			2	2	0	21	616
			3	1	0	5	501
			4	1	51	2	433
			4	2	0	26	354
			5	1	23	16	361
			6	1	48	2	362
MV#116	160	HT	1	1	14	45	342
			1	2	31	24	491
			2	1	0	44	488
			2	2	0	8	379
			3	1	34	61	507
			3	2	0	5	343
			4	1	11	70	624
			5	1	0	50	642
			5	2	0	55	360
MV#114	160	Ctrl	1	1	23	9	473
			2	1	34	17	440
			3	1	15	15	487
			4	1	0	23	371
			5	1	0	10	339
			6	1	0	20	467
			7	1	11	12	495
			8	1	25	34	635
			9	1	0	69	663
			10	1	11	17	534
MV#110	D260	Ctrl	1	1	82	0	239
			1	2	80	0	371
			2	1	113	0	616
			2	2	75	0	314
			3	1	116	2	468
			3	2	69	0	323
			4	1	72	0	325
			4	2	99	0	466
			5	1	101	0	459
			5	2	64	0	308
MV#116	D260	Ctrl	1	1	123	0	567
			1	2	73	0	404
			2	1	132	0	616
			2	2	127	1	623
			3	1	112	0	515
			3	2	69	0	318
			4	1	59	1	364
			4	2	91	0	380
			5	1	118	0	587
			5	2	110	0	631
MV#111	D260	Ctrl	1	1	97	1	530
			1	2	87	0	336
			2	1	77	1	332
			2	2	109	0	522
			3	1	73	0	363
			3	2	108	0	461
			4	1	75	3	358
			4	2	125	1	602
			5	1	83	0	474
			5	2	79	3	554
MV#114	D260	Ctrl	1	1	99	0	530
			1	2	77	0	420
			2	1	133	1	729
			2	2	98	0	497
			3	1	94	1	508
			3	2	76	0	363
			4	1	69	0	333
			4	2	81	0	359
			5	1	125	0	586
			5	2	68	0	345
MV#110	D260	HT	1	1	0	20	607
			1	2	21	6	588
			2	1	0	6	400
			2	2	7	14	495
			3	1	0	7	350
			3	2	9	4	609
			4	1	18	15	358
			4	2	16	5	430
			5	1	0	13	576
			5	2	0	26	583
MV#116	D260	HT	1	1	13	6	330
			1	2	0	15	591
			2	1	0	9	464
			2	2	0	4	467
			3	1	16	12	633
			3	2	0	10	545
			4	1	25	7	469
			4	2	45	2	463
			5	1	0	44	614
			5	2	0	10	672
MV#111	D260	HT	1	1	0	5	541
			1	2	0	5	356
			2	1	0	13	498
			2	2	20	23	342
			3	1	23	7	365
			3	2	35	2	628
			4	1	0	21	591
			4	2	42	9	479
			5	1	23	1	565
			5	2	0	24	642
MV#114	D260	HT	1	1	43	9	497
			1	2	29	8	479
			2	1	35	3	567
			2	2	0	3	360
			3	1	22	5	363
			3	2	0	45	526
			4	1	31	3	592
			4	2	44	5	360
			5	1	34	17	405
			5	2	41	4	490

## Sheet: SuppFig8a_KI67_SOX9_DAPI
Experiment	Treatment	Day stopped	HRO_ROI	DAPI	KI67	SOX9	KI67+SOX9+
MV#110	Ctrl	D160	a1_1	344	1	83	0
MV#110	Ctrl	D160	a1_2	314	1	72	0
MV#110	Ctrl	D160	a2_1	309	2	81	0
MV#110	Ctrl	D160	a2_2	326	0	57	0
MV#110	Ctrl	D160	a3_1	279	0	52	0
MV#110	Ctrl	D160	a3_2	361	9	62	1
MV#110	Ctrl	D160	a4_1	308	1	44	1
MV#110	Ctrl	D160	a4_2	312	2	70	1
MV#110	Ctrl	D160	a5_1	334	5	66	2
MV#110	Ctrl	D160	a5_2	326	4	56
MV#114	Ctrl	D160	a1_1	304	0	65	0
MV#114	Ctrl	D160	a1_2	246	1	60	0
MV#114	Ctrl	D160	a2_1	356	0	105	0
MV#114	Ctrl	D160	a2_2	241	4	84	1
MV#114	Ctrl	D160	a3_1	217	3	71	2
MV#114	Ctrl	D160	a3_2	290	0	94	0
MV#114	Ctrl	D160	a4_1	284	0	60	0
MV#114	Ctrl	D160	a4_2	247	2	68	2
MV#114	Ctrl	D160	a5_1	292	0	94	0
MV#114	Ctrl	D160	a5_2	240	8	103	3
MV#116	Ctrl	D160	a1_1	242	10	57	8
MV#116	Ctrl	D160	a1_2	404	1	61	0
MV#116	Ctrl	D160	a2_1	290	3	52	1
MV#116	Ctrl	D160	a2_2	350	4	71	0
MV#116	Ctrl	D160	a3_1	345	11	66	2
MV#116	Ctrl	D160	a3_2	278	7	65	3
MV#116	Ctrl	D160	a4_1	255	4	73	0
MV#116	Ctrl	D160	a4_2	352	2	74	0
MV#116	Ctrl	D160	a5_1	210	7	52	1
MV#116	Ctrl	D160	a5_2	341	3	95	0
MV#110	HT	D160	a1_1	332	67	132	56
MV#110	HT	D160	a1_2	328	62	181	50
MV#110	HT	D160	a2_1	416	38	195	35
MV#110	HT	D160	a2_2	317	44	142	34
MV#110	HT	D160	a3_1	395	42	173	34
MV#110	HT	D160	a3_2	232	38	90	30
MV#110	HT	D160	a4_1	308	50	171	45
MV#110	HT	D160	a4_2	237	74	181	31
MV#110	HT	D160	a5_1	350	47	116	42
MV#110	HT	D160	a5_2	373	46	123	25
MV#114	HT	D160	a1_1	404	104	209	67
MV#114	HT	D160	a1_2	453	59	169	46
MV#114	HT	D160	a2_1	222	78	124	70
MV#114	HT	D160	a2_2	289	74	151	61
MV#114	HT	D160	a3_1	285	66	133	60
MV#114	HT	D160	a3_2	273	73	121	55
MV#114	HT	D160	a4_1	317	105	197	90
MV#114	HT	D160	a4_2	239	66	97	60
MV#114	HT	D160	a5_1	331	79	175	76
MV#114	HT	D160	a5_2	221	60	140	33
MV#116	HT	D160	a1_1	335	77	169	55
MV#116	HT	D160	a1_2	339	42	146	37
MV#116	HT	D160	a2_1	338	76	115	55
MV#116	HT	D160	a2_2	507	57	218	37
MV#116	HT	D160	a3_1	382	73	183	50
MV#116	HT	D160	a3_2	440	84	232	45
MV#116	HT	D160	a4_1	460	81	272	77
MV#116	HT	D160	a4_2	391	67	233	51
MV#116	HT	D160	a5_1	432	107	231	71
MV#116	HT	D160	a5_2	369	74	184	59
MV#110	Ctrl	D260	a1_1	222	0	77	0
MV#110	Ctrl	D260	a1_2	235	1	57	0
MV#110	Ctrl	D260	a2_1	252	0	67	0
MV#110	Ctrl	D260	a2_2	207	1	51	0
MV#110	Ctrl	D260	a3_1	203	1	65	0
MV#110	Ctrl	D260	a3_2	145	3	42	0
MV#110	Ctrl	D260	a4_1	327	0	65	0
MV#110	Ctrl	D260	a4_2	210	6	69	0
MV#110	Ctrl	D260	a5_1	297	13	103	0
MV#110	Ctrl	D260	a5_2	301	10	82	0
MV#111	Ctrl	D260	a1_1	234	0	68	0
MV#111	Ctrl	D260	a1_2	299	1	61	1
MV#111	Ctrl	D260	a2_1	306	8	79	0
MV#111	Ctrl	D260	a2_2	215	0	37	0
MV#111	Ctrl	D260	a3_1	179	5	65	0
MV#111	Ctrl	D260	a3_2	215	8	52	0
MV#111	Ctrl	D260	a4_1	249	3	55	0
MV#111	Ctrl	D260	a4_2	372	5	94	2
MV#111	Ctrl	D260	a5_1	309	12	101	0
MV#111	Ctrl	D260	a5_2	275	5	67	0
MV#114	Ctrl	D260	a1_1	231	5	70	5
MV#114	Ctrl	D260	a1_2	294	0	58	0
MV#114	Ctrl	D260	a2_1	302	4	83	4
MV#114	Ctrl	D260	a2_2	240	0	91	0
MV#114	Ctrl	D260	a3_1	243	0	58	0
MV#114	Ctrl	D260	a3_2	234	0	65	0
MV#114	Ctrl	D260	a4_1	248	1	69	1
MV#114	Ctrl	D260	a4_2	295	1	82	1
MV#114	Ctrl	D260	a5_1	211	0	63	0
MV#114	Ctrl	D260	a5_2	152	0	46	0
MV#116	Ctrl	D260	a1_1	285	2	75	2
MV#116	Ctrl	D260	a1_2	247	0	51	0
MV#116	Ctrl	D260	a2_1	298	2	62	1
MV#116	Ctrl	D260	a2_2	257	1	63	1
MV#116	Ctrl	D260	a3_1	294	0	59	0
MV#116	Ctrl	D260	a3_2	376	1	111	1
MV#116	Ctrl	D260	a4_1	379	0	55	0
MV#116	Ctrl	D260	a4_2	290	1	48	1
MV#116	Ctrl	D260	a5_1	260	0	53	0
MV#116	Ctrl	D260	a5_2	335	0	98	0
MV#110	HT	D260	a1_1	311	51	158	31
MV#110	HT	D260	a1_2	206	47	132	34
MV#110	HT	D260	a2_1	351	45	137	33
MV#110	HT	D260	a2_2	521	61	135	47
MV#110	HT	D260	a3_1	235	52	83	42
MV#110	HT	D260	a3_2	294	56	172	39
MV#110	HT	D260	a4_1	467	49	173	31
MV#110	HT	D260	a4_2	318	35	150	29
MV#110	HT	D260	a5_1	275	49	157	37
MV#110	HT	D260	a5_2	212	26	112	13
MV#111	HT	D260	a1_1	242	46	155	39
MV#111	HT	D260	a1_2	231	61	128	41
MV#111	HT	D260	a2_1	282	74	146	48
MV#111	HT	D260	a2_2	305	59	166	50
MV#111	HT	D260	a3_1	378	60	201	40
MV#111	HT	D260	a3_2	334	76	167	46
MV#111	HT	D260	a4_1	229	58	104	33
MV#111	HT	D260	a4_2	342	63	203	55
MV#111	HT	D260	a5_1	325	50	137	41
MV#111	HT	D260	a5_2	365	64	154	50
MV#114	HT	D260	a1_1	311	31	71	21
MV#114	HT	D260	a1_2	232	25	74	18
MV#114	HT	D260	a2_1	236	54	123	37
MV#114	HT	D260	a2_2	233	46	99	33
MV#114	HT	D260	a3_1	227	40	89	33
MV#114	HT	D260	a3_2	259	33	91	25
MV#114	HT	D260	a4_1	317	47	74	35
MV#114	HT	D260	a4_2	198	36	76	25
MV#114	HT	D260	a5_1	342	42	123	32
MV#114	HT	D260	a5_2	326	55	197	31
MV#116	HT	D260	a1_1	225	29	93	22
MV#116	HT	D260	a1_2	315	54	193	37
MV#116	HT	D260	a2_1	376	46	156	35
MV#116	HT	D260	a2_2	357	43	144	33
MV#116	HT	D260	a3_1	372	42	169	28
MV#116	HT	D260	a3_2	269	35	103	30
MV#116	HT	D260	a4_1	446	76	158	45
MV#116	HT	D260	a4_2	145	24	55	19
MV#116	HT	D260	a5_1	356	30	112	22
MV#116	HT	D260	a5_2	373	24	102	19

## Sheet: SuppFig8a_PHH3
Exp	Day	Treatment	Organoid	PHH3	circumference (um)
MV#110	260	Ctrl	1	0	1603
			2	1	2167
			3	2	2236
			4	0	1905
			5	2	1759
MV#111	260	Ctrl	1	1	2867
			2	2	2623
			3	4	3461
			4	0	2205
			5	2	2314
MV#114	260	Ctrl	1	0	1961
			2	0	2039
			3	3	2446
			4	1	2219
			5	1	2375
MV#116	260	Ctrl	1	0	2062
			2	0	2413
			3	1	2246
			4	0	1965
			5	1	2302
MV#110	260	HT	1	20	3327
			2	8	2038
			3	3	1725
			4	6	1526
			5	10	1982
MV#111	260	HT	1	14	2521
			2	12	2472
			3	7	2061
			4	23	3046
			5	20	2913
MV#114	260	HT	1	8	2214
			2	8	2136
			3	9	2097
			4	4	1936
			5	3	1706
MV#116	260	HT	1	10	2271
			2	7	2014
			3	6	1793
			4	11	2198
			5	9	1969
MV#110	160	Ctrl	1	1	2002
			2	2	1487
			3	0	1891
			4	1	1674
			5	1	2017
MV#114	160	Ctrl	1	2	2362
			2	1	2732
			3	1	1839
			4	1	2332
			5	0	2535
MV#116	160	Ctrl	1	2	2867
			2	6	2182
			3	5	2832
			4	1	2241
			5	6	2697
MV#110	160	HT	1	13	2447
			2	6	1596
			3	8	1790
			4	10	2213
			5	7	1851
MV#114	160	HT	1	12	2798
			2	10	2513
			3	8	1749
			4	13	2293
			5	9	1862
MV#116	160	HT	1	8	1571
			2	11	2234
			3	24	2971
			4	12	2604
			5	9	1965

## Sheet: SuppFig8e_SOX9 displacement
SOX9+ relative cell numbers (mean of all ROIs, %)
	D160 Ctrl			D160 HT				D260 Ctrl				D260 HT
Segment	MV#110	MV#114	MV#116	MV#110	MV#114	MV#116		MV#110	MV#111	MV#114	MV#116	MV#110	MV#111	MV#114	MV#116
1	0	0	0	0.06	0.04	0.08		0	0	0	0	0.01	0.05	0.06	0.06
2	0.17	0.05	0.03	0.14	0.09	0.12		0.05	0.01	0.01	0.02	0.08	0.11	0.07	0.09
3	0.43	0.28	0.29	0.13	0.12	0.13		0.3	0.17	0.13	0.18	0.11	0.11	0.1	0.11
4	0.33	0.33	0.33	0.11	0.15	0.12		0.4	0.35	0.28	0.26	0.14	0.12	0.14	0.11
5	0.06	0.25	0.26	0.13	0.14	0.11		0.16	0.29	0.3	0.23	0.17	0.14	0.16	0.09
6	0	0.08	0.05	0.14	0.11	0.11		0.04	0.12	0.17	0.17	0.14	0.13	0.13	0.12
7	0	0	0.02	0.1	0.13	0.11		0.01	0.04	0.07	0.1	0.13	0.12	0.14	0.12
8	0	0	0	0.1	0.1	0.08		0.02	0.01	0.03	0.03	0.11	0.08	0.1	0.11
9	0	0	0	0.07	0.07	0.08		0.02	0	0.01	0.01	0.08	0.08	0.05	0.12
10	0	0	0.01	0.03	0.06	0.06		0.02	0.01	0	0.01	0.03	0.07	0.05	0.07

## Sheet: SuppFig8e_RCVRN displacement
RCVRN+ relative area (mean of all ROIs, %)
	D160 Ctrl			D160 HT				D260 Ctrl				D260 HT
Segment	MV#110	MV#114	MV#116	MV#110	MV#114	MV#116		MV#110	MV#111	MV#114	MV#116	MV#110	MV#111	MV#114	MV#116
1	0.23	0.21	0.24	0.09	0.22	0.1		0.33	0.21	0.18	0.17	0.12	0.15	0.23	0.13
2	0.25	0.22	0.24	0.08	0.16	0.09		0.29	0.22	0.2	0.2	0.11	0.11	0.17	0.13
3	0.15	0.15	0.16	0.09	0.12	0.12		0.16	0.16	0.17	0.18	0.1	0.1	0.13	0.15
4	0.1	0.09	0.1	0.11	0.1	0.14		0.08	0.12	0.12	0.14	0.13	0.1	0.12	0.13
5	0.08	0.07	0.06	0.13	0.08	0.15		0.03	0.09	0.1	0.09	0.13	0.1	0.09	0.11
6	0.07	0.07	0.04	0.13	0.08	0.12		0.02	0.07	0.08	0.07	0.11	0.1	0.08	0.11
7	0.05	0.06	0.04	0.09	0.08	0.1		0.02	0.05	0.06	0.05	0.1	0.1	0.07	0.08
8	0.04	0.05	0.04	0.09	0.06	0.08		0.02	0.03	0.05	0.04	0.07	0.09	0.06	0.07
9	0.02	0.06	0.04	0.1	0.06	0.06		0.02	0.03	0.03	0.02	0.08	0.08	0.03	0.05
10	0.02	0.03	0.04	0.09	0.04	0.05		0.02	0.02	0.02	0.03	0.05	0.07	0.03	0.04

## Sheet: SuppFig8e_DAPI displacement
DAPI+ relative area (mean of all ROIs, %)
	D160 Ctrl			D160 HT				D260 Ctrl				D260 HT
Segment	MV#110	MV#114	MV#116	MV#110	MV#114	MV#116		MV#110	MV#111	MV#114	MV#116	MV#110	MV#111	MV#114	MV#116
1	0.1	0.06	0.09	0.09	0.12	0.09		0.15	0.06	0.04	0.05	0.14	0.14	0.16	0.11
2	0.21	0.15	0.15	0.11	0.14	0.09		0.26	0.2	0.18	0.17	0.13	0.15	0.18	0.12
3	0.17	0.16	0.15	0.1	0.13	0.1		0.23	0.2	0.18	0.17	0.11	0.13	0.17	0.12
4	0.13	0.16	0.14	0.11	0.12	0.12		0.16	0.19	0.17	0.15	0.12	0.11	0.14	0.12
5	0.11	0.14	0.11	0.09	0.1	0.12		0.08	0.14	0.14	0.14	0.12	0.1	0.12	0.11
6	0.09	0.11	0.09	0.12	0.09	0.12		0.05	0.08	0.1	0.12	0.11	0.1	0.09	0.12
7	0.07	0.07	0.07	0.11	0.09	0.12		0.03	0.05	0.08	0.08	0.1	0.08	0.06	0.1
8	0.06	0.06	0.07	0.1	0.08	0.1		0.03	0.04	0.06	0.05	0.07	0.07	0.04	0.08
9	0.04	0.05	0.07	0.09	0.08	0.09		0.02	0.03	0.03	0.04	0.06	0.06	0.02	0.07
10	0.03	0.04	0.06	0.07	0.05	0.06		0.01	0.02	0.01	0.03	0.04	0.05	0.02	0.05
