# Supplementary material for: HBEGF-TNF induce a complex outer retinal pathology with photoreceptor cell extrusion in human organoids
Source: Nat Commun. 2022 Oct 19;13:6183. doi: 10.1038/s41467-022-33848-y (PMC9581928; doi:10.1038/s41467-022-33848-y)
Supplement: Supplementary file 15 — Source Data [file 41467_2022_33848_MOESM15_ESM.zip › source_data_new/SuppFig9_HT_inner-retina.xlsx]

## Sheet: SuppFig9e_AC_PAX6_set
N=2 (MV#111, MV#114)
Cell lines: 5A
		DAPI	SOX9+	PAX6+SOX9-
CTRL, N#1 (MV111)
	o1a1	295	104	27
	o1a2	257	80	28
	o1a3	262	95	22
	o1a4	258	68	40
	o2a1	274	85	22
	o2a2	255	68	8
	o2a3	197	59	28
	o2a4	246	78	30
	o3a1	259	81	20
	o3a2	288	78	10
	o3a3	238	74	11
	o3a4	234	70	21
	o4a1	282	93	28
	o4a2	228	67	11
	o4a3	212	72	8
	o4a4	153	37	7
	o5a1	182	37	20
	o5a2	227	67	11
	o5a3	214	62	8
	o5a4	176	43	20
HT, N#1 (MV111)
	o1a1	266	111	27
	o1a2	255	119	35
	o1a3	241	105	11
	o1a4	226	81	24
	o2a1	209	92	16
	o2a2	275	123	16
	o2a3	161	73	7
	o2a4	191	97	16
	o3a1	214	140	6
	o3a2	271	159	20
	o3a3	195	112	2
	o3a4	142	97	3
	o4a1	291	148	13
	o4a2	301	149	16
	o4a3	294	180	12
	o4a4	313	158	17
	o5a1	226	111	10
	o5a2	274	126	17
	o5a3	257	127	13
	o5a4	286	136	19
CTRL, N#2 (MV114)
	o1a1	236	67	19
	o1a2	187	56	12
	o1a3	178	44	11
	o1a4	212	71	11
	o2a1	266	73	27
	o2a2	212	58	17
	o2a3	139	28	8
	o3a1	305	84	48
	o3a2	245	65	29
	o3a3	195	61	34
	o3a4	211	63	18
	o4a1	172	44	8
	o4a2	173	41	22
	o4a3	151	38	2
	o4a4	227	45	9
	o5a1	273	66	36
	o5a2	249	66	23
	o5a3	178	52	9
HT, N#2 (MV114)
	o1a1	254	75	18
	o1a2	231	112	7
	o1a3	341	63	8
	o1a4	268	33	3
	o2a1	203	97	11
	o2a2	296	140	19
	o2a3	286	157	6
	o2a4	333	181	8
	o3a1	322	143	17
	o3a2	295	173	8
	o3a3	304	136	11
	o3a4	317	132	11
	o4a1	312	144	15
	o4a2	279	129	12
	o4a3	293	134	12
	o4a4	245	134	7
	o5a1	314	148	5
	o5a2	312	218	15
	o5a3	350	162	13
	o5a4	294	158	7

## Sheet: SuppFig9d_BP_VSX2_set
N=2 (MV#111, MV#114)
Cell lines: 5A
		DAPI	SOX9+	VSX2+SOX9-
CTRL, N#1 (MV111)
	o1a1	238	84	15
	o1a2	223	80	15
	o1a3	285	87	22
	o1a4	274	85	36
	o2a1	252	90	33
	o2a2	283	89	37
	o2a3	230	77	25
	o3a1	209	69	17
	o3a2	202	67	19
	o3a3	189	59	11
	o3a4	200	74	16
	o4a1	204	57	11
	o4a2	222	76	23
	o4a3	206	53	26
	o4a4	204	53	20
	o5a1	196	65	14
	o5a2	205	65	14
	o5a3	264	77	24
	o5a4	223	75	9
HT, N#1 (MV111)
	o1a1	224	70	26
	o1a2	260	73	35
	o1a3	239	64	23
	o1a4	224	46	25
	o2a1	210	64	10
	o2a2	195	50	14
	o2a3	215	59	22
	o2a4	191	44	22
	o3a1	155	42	11
	o3a2	189	63	16
	o3a3	197	43	31
	o3a4	224	50	21
	o4a1	179	45	16
	o4a2	169	44	21
	o4a3	175	48	19
	o4a4	178	39	11
	o5a1	212	62	20
	o5a2	198	57	40
	o5a3	147	32	11
	o5a4	165	36	16
CTRL, N#2 (MV114)
	o1a1	223	117	14
	o1a2	276	113	19
	o1a3	284	131	9
	o1a4	214	102	19
	o2a1	218	108	17
	o2a2	210	109	9
	o2a3	253	97	20
	o2a4	306	111	19
	o3a1	265	145	15
	o3a2	278	155	5
	o3a3	283	132	13
	o3a4	304	117	22
	o4a1	252	149	24
	o4a2	232	147	13
	o4a3	190	100	12
	o4a4	248	143	8
	o5a1	315	146	37
	o5a2	276	134	24
	o5a3	294	128	22
	o5a4	223	108	13
HT, N#2 (MV114)
	o1a1	311	171	13
	o1a2	321	158	15
	o1a3	342	152	12
	o1a4	294	138	7
	o2a1	324	145	8
	o2a2	338	164	4
	o2a3	290	135	35
	o2a4	287	152	20
	o3a1	358	179	15
	o3a2	334	154	10
	o3a3	354	162	16
	o3a4	296	124	14
	o4a1	401	193	5
	o4a2	196	109	7
	o4a3	229	113	8
	o5a1	242	111	10
	o5a2	194	96	9

## Sheet: SuppFig9f_AP2a
N=2 (MV#111, MV#114)
Cell lines: 5A
		TFAP2A+ / section	circumference (µm)
CTRL, N#1 (MV111)
	o1	302	2921.3
	o2	128	3155
	o3	133	2861.6
	o4	53	2143.7
	o5	138	2919.9
HT, N#1 (MV111)
	o1	123	2773.7
	o2	101	4266.7
	o3	34	1800.9
	o4	74	2714.7
	o5	84	2248.6
CTRL, N#2 (MV114)
	o1	55	2096.1
	o2	135	1964.5
	o3	202	1819.2
	o4	46	1528.5
	o5	45	2049
HT, N#2 (MV114)
	o1	32	1319.5
	o2	24	1988.9
	o3	19	1351.6
	o4	45	1637.5
	o5	24	1750.5

## Sheet: SuppFig9e_displacement_AC
PAX6+SOX9- relative cell numbers (mean of all ROIs, %)
N=2 (MV#111, MV#114)
Cell lines: 5A
Segment	CTRL N#1 (MV111)	HT N#1 (MV111)	CTRL N#2 (MV114)	HT N#2 (MV114)
1	0	0.0442177	0.0397878	0.0379747
2	0.0384615	0.0340136	0.106101	0.0421941
3	0.207692	0.108844	0.151194	0.021097
4	0.0461538	0.102041	0.151194	0.0379747
5	0.0974359	0.112245	0.122016	0.0886076
6	0.251282	0.170068	0.129973	0.202532
7	0.2	0.197279	0.103448	0.21519
8	0.102564	0.119048	0.0848806	0.101266
9	0.0435897	0.085034	0.0503979	0.126582
10	0.0128205	0.0272109	0.061008	0.126582

## Sheet: SuppFig9d_displacement_BP
VSX2+SOX9- relative cell numbers (mean of all ROIs, %)
N=2 (MV#111, MV#114)
Cell lines: 5A
Segment	CTRL N#1 (MV111)	HT N#1 (MV111)	CTRL N#2 (MV114)	HT N#2 (MV114)
1	0	0	0.00414079	0
2	0.0752427	0.0115607	0.15528	0
3	0.56068	0.0867052	0.393375	0.00990099
4	0.152913	0.193642	0.277433	0.049505
5	0.101942	0.245665	0.0931677	0.173267
6	0.0631068	0.222543	0.0372671	0.183168
7	0.0364078	0.112717	0.0269151	0.188119
8	0.00728155	0.0982659	0.00414079	0.173267
9	0.00242718	0.0144509	0.00414079	0.148515
10	0	0.0144509	0.00414079	0.0742574
